# Supplementary material for: Comparative De Novo transcriptome analysis of the Australian black-lip and Sydney rock oysters reveals expansion of repetitive elements in Saccostrea genomes
Source: PLoS One. 2018 Oct 25;13(10):e0206417. doi: 10.1371/journal.pone.0206417 (PMC6201952; doi:10.1371/journal.pone.0206417)
Supplement: S1 Alignment — (FA) [file pone.0206417.s001.fa]

>KP455053.1 Striostrea prismatica isolate 12_06 cytochrome oxidase subunit I (COI) gene, partial cds; mitochondrial
CTTATTCGATGAAGTTTATTTAATCCTGGGGCTAAGTTCCTAGACCCGGTTTGTTATAATGCTGTGGTTACTAGCCATGCATTAGTTATAATTTTCTTCTTTGTAATGCCAGTAATAATCGGGGGGTTCGGTAATTGACTCGCACCCCTGATGATTCAGGTTTCCGATATACAATTTCCACGTGTAAATGCATTTAGATTTTGAGTTCTTCCAATTTCCTTGTACTTTCTAGCTGTTTCGGGATTTGTGGAGAGAGGGGTTGGTACAGGTTGAACTATCTACCCACCTTTATCAACATTTTCCTATCATGGAATGTGTGTAGATTTGGCAATTTTAAGATTGCACTTAGCTGGTCTTAGTTCAATTTTCAGGTCTATTAACTTTTTGGTGACACTGAGAAATATGCGAACGTTGGATGGGCATTTGTTGGTTTTATTTCCGTGATCTATTAAAATCACTTCATTTTTGCTAATGACAACACTTCCTGTTCTGGCTGGTGGTCTAACAATACTTTTAACAGATCGTCATTTCAACACTT
>KP455046.1 Striostrea prismatica isolate 17_136 cytochrome oxidase subunit I (COI) gene, partial cds; mitochondrial
CTTATTCGATGAAGTTTATTTAACCCTGGGGCTAAGTTCCTAGACCCGGTTTGTTATAATGCTGTGGTTACTAGCCATGCATTAGTTATAATTTTCTTCTTTGTAATGCCAGTAATAATCGGGGGGTTCGGTAATTGACTCGCACCCCTGATGATTCAGGTTTCCGATATACAATTTCCACGTGTAAATGCATTTAGATTTTGAGTTCTTCCAATTTCCTTGTACTTTCTAGCTGTTTCGGGATTTGTGGAGAGAGGGGTTGGTACAGGTTGAACTATCTACCCACCTTTATCAACATTTTCCTATCATGGAATGTGTGTAGATTTGGCAATTTTAAGATTGCACTTAGCTGGTCTTAGTTCAATTTTCAGGTCTATTAACTTTTTGGTGACACTGAGAAATATGCGAACGTTGGATGGGCATTTGTTGGTCTTATTTCCGTGATCTATTAAAATCACTTCATTTTTGCTAATGACAACACTTCCTGTTCTGGCTGGTGGTCTAACAATACTTTTAACAGATCGTCATTTCAACACTT
>KP455045.1 Striostrea prismatica isolate 17_138 cytochrome oxidase subunit I (COI) gene, partial cds; mitochondrial
CTTATTCGATGAAGTTTATTTAATCCTGGGGCTAAGTTCCTAGACCCGGTTTGTTATAATGCTGTGGTTACTAGCCATGCATTAGTTATAATTTTCTTCTTTGTAATGCCAGTAATGATCGGGGGGTTCGGTAATTGACTCGCACCCCTGATGATTCAGGTTTCCGATATACAATTTCCACGTGTAAATGCATTTAGATTTTGAGTTCTTCCAATTTCCTTGTACTTTCTAGCTGTTTCGGGATTTGTGGAGAGAGGGGTTGGTACAGGTTGAACTATCTACCCACCTTTATCAACATTTTCCTATCATGGAATGTGTGTAGATTTGGCAATTTTAAGATTGCACTTAGCTGGTCTTAGTTCAATTTTCAGGTCTATTAACTTTTTGGTGACACTGAGAAATATGCGAACGTTGGATGGGCATTTGTTGGTCTTATTTCCGTGATCTATTAAAATCACTTCATTTTTGCTAATGACAACACTTCCTGTTCTGGCTGGTGGTCTAACAATACTTTTAACAGATCGTCATTTCAACACTT
>KP455010.1 Striostrea prismatica isolate Contig1_Case12_17 cytochrome oxidase subunit I (COI) gene, partial cds; mitochondrial
CTTATTCGATGAAGTTTATTTAATCCTGGGGCTAAGTTCCTAGACCCGGTTTGTTATAATGCTGTGGTTACTAGCCATGCATTAGTTATAATTTTCTTCTTTGTAATGCCAGTAATAATCGGGGGGTTCGGTAATTGACTCGCACCCCTGATGATTCAGGTTTCCGATATACAATTTCCACGTGTAAATGCATTTAGATTTTGAGTTCTTCCAATTTCCTTGTACTTTCTAGCTGTTTCGGGATTTGTGGAGAGAGGGGTTGGTACAGGTTGAACTATCTACCCACCTTTATCAACATTTTCCTATCATGGAATGTGTGTAGATTTGGCAATTTTAAGATTGCACTTAGCTGGTCTTAGTTCAATTTTCAGGTCTATTAACTTTTTGGTGACACTGAGAAATATGCGAACGTTGGATGGGCATTTGTTGGTCTTATTTCCGTGATCTATTAAAATCACTTCATTTTTGCTAATGACAACACTTCCTGTTCTGGCTGGTGGTCTAACAATACTTTTAACAGATCGTCATTTCAACACTT
>KP455059.1 Dendostrea frons isolate 20_827 cytochrome oxidase subunit I (COI) gene, partial cds; mitochondrial
TTAATTCGATGGAGATTATTTAACCCTGGATCTAAGTTTTTAGACCCAGTGTGTTATAACGCTGTAGTTACAATGCATGCTTTGGTGATAATTTTCTTCTTTGTCATGCCTGTGATAATTGGTGGTTTCGGTAATTGATTAGTACCGTTAATACTTCAAGTTCCTGACATGCAGTTTCCGCGAATGAATGCTTTCAGGTTTTGAGTGCTTCCGGTTTCTCTCTATTTTATAGTAGTTTCTGCTTTTGTGGAAAATGGAGTAGGGACGGGTTGAACTGTTTATCCCCCTTTGTCTACTTTTTCATACCATGGTATGTGTATAGACTTGGCTATTTTAAGGCTTCACTTAGCAGGTATTAGTTCAATCTTCAGGTCAATTAACTTTATGGTTACAATTACTAACATGCGATCAGTAGATGGCCATTTGTTAGCCTTGTTTCCTTGATCAATTAAAGTTACTTCTTTTTTGTTACTTACTACTTTGCCTGTGTTAGCTGGAGGGTTGACTATGCTATTGACAGACCGTCATTTTAACACTT
>KP455014.1 Dendostrea frons isolate Contig5_Case20 cytochrome oxidase subunit I (COI) gene, partial cds; mitochondrial
TTAATTCGATGGAGATTATTTAACCCTGGATCTAAGTTTTTAGACCCAGTGTGTTATAACGCTGTAGTTACAATGCATGCTTTGGTGATAATTTTCTTCTTTGTCATGCCTGTGATAATTGGTGGTTTCGGTAATTGATTAGTACCGTTAATACTTCAAGTTCCTGACATGCAGTTTCCGCGAATGAATGCTTTCAGGTTTTGAGTGCTTCCGGTTTCTCTCTATTTTATAGTAGTTTCTGCTTTTGTGGAAAATGGAGTAGGGACGGGTTGAACTGTTTATCCCCCTTTGTCTACTTTTTCATACCATGGTATGTGTATAGACTTGGCTATTTTAAGGCTTCACTTAGCAGGTATTAGTTCAATCTTCAGGTCAATTAACTTTATGGTTACAATTACTAACATGCGATCAGTAGATGGCCATTTGTTAGCCTTGTTTCCTTGATCAATTAAAGTTACTTCTTTTTTGTTACTTACTACTTTGCCTGTGTTAGCTGGAGGGTTGACTATACTATTGACAGACCGTCATTTTAACACTT
>GU591476.1 Saccostrea sp. MS-2010 haplotype Hap74_P26 cytochrome oxidase subunit 1 (CO1) gene, partial cds; mitochondrial
CTAATTCGGTGAAGTTTATTCAATCCGGGGGCTAAGTTTTTAGACCCCGTATGCTATAATGCTGTAGTAACAATGCATGCCTTAGTAATAATTTTCTTCTTTGTTATGCCTGTTATGATTGGGGGATTTGGTAACTGACTAGTGCCGTTAATGCTTGAGGTTCCTGACATACAATTTCCGCGGGTTAACGCTTTTAGTTTTTGGGTCCTACCCGCGTCTTTGTATTTCATAGGAATTTCAGGATTTGTTGAAAATGGAGTTGGGGCTGGTTGAACTATTTACCCGCCATTATCAACCTTTTCTTATCATGGTATGTGTATGGACTTAGCTATTCTAAGGCTCCATTTGGCTGGTATTAGGTCAATTTTTAGGTCAATTAACTTCATGGTGACTATTAAAAATATGCGCTCTGTAGATGGGCACTTATTAAGGCTATTTCCGTGGTCTATTAAAGTGACTTCCTTCTTATTATTGACAACTTTACCTGTGTTGGCTGGGGGTCTTACCATGTTACTAACTGACCGTCACTTTAATACTT
>LC110588.1 Saccostrea sp. non-mordax lineage J mitochondrial gene for cytochrome c oxidase subunit I, partial cds, isolate: IRS02
CTAATTCGGTGAAGTTTATTCAATCCGGGGGCTAAGTTTTTAGACCCCGTATGCTATAATGCTGTAGTAACAATGCATGCCTTGGTAATAATTTTCTTCTTTGTTATGCCTGTTATGATTGGGGGATTTGGTAACTGACTAGTGCCGTTAATGCTTGAGGTTCCTGACATACAATTTCCGCGGGTTAACGCTTTTAGTTTTTGGGTCCTACCCGCGTCTTTGTATTTCATAGGAATTTCAGGATTTGTTGAAAATGGAGTTGGGGCTGGTTGAACTATCTACCCGCCATTATCAACCTTTTCTTATCATGGTATGTGTATGGACTTAGCTATTCTAAGGCTCCATTTGGCTGGTATTAGGTCAATTTTTAGGTCAATTAACTTCATGGTGACTATTAAAAATATGCGCTCTGTAGATGGGCACTTATTAAGGCTATTTCCGTGGTCTATTAAAGTGACTTCCTTCTTATTATTGACAACTTTACCTGTGTTGGCTGGGGGTCTTACCATGTTACTAACTGACCGTCACTTTAATACTT
>GU591474.1 Saccostrea sp. MS-2010 haplotype Hap72_P24 cytochrome oxidase subunit 1 (CO1) gene, partial cds; mitochondrial
CTAATTCGGTGAAGTTTATTCAATCCGGGGGCTAAGTTTTTAGACCCCGTATGCTATAATGCTGTAGTAACAATGCATGCCTTAGTAATAATTTTCTTCTTTGTTATGCCTGTTATGATTGGGGGATTTGGTAACTGACTAGTGCCGTTAATGCTTGAGGTTCCTGACATACAATTTCCGCGGGTTAACGCTTTTAGTTTTTGGGTCCTACCCGCGTCTTTGTATTTCATAGGAATTTCAGGATTTGTTGAAAATGGAGTTGGGGCTGGTTGAACTATCTACCCGCCATTATCAACTTTTTCTTATCATGGTATGTGTATGGACTTAGCTATTCTAAGGCTCCATTTGGCTGGTATTAGGTCAATTTTTAGGTCAATTAACTTCATGGTGACTATTAAAAATATGCGCTCTGTAGATGGGCACTTATTAAGGTTATTTCCGTGGTCTATTAAAGTGACTTCCTTCTTATTATTGACAACTTTACCTGTGTTGGCTGGGGGTCTTACCATGTTACTAACTGACCGTCACTTTAATACTT
>GU591478.1 Saccostrea sp. MS-2010 haplotype Hap76_P31 cytochrome oxidase subunit 1 (CO1) gene, partial cds; mitochondrial
CTAATTCGGTGAAGTTTATTCAATCCGGGGGCTAAGTTTTTAGACCCCGTATGCTATAATGCTGTAGTAACAATGCATGCCTTAGTAATAATTTTCTTCTTTGTAATGCCTGTTATGATTGGGGGATTTGGTAACTGACTAGTGCCGTTAATGCTTGAGGTTCCTGACATACAATTTCCGCGGGTTAACGCTTTTAGTTTTTGGGTCCTACCCGCGTCTTTGTATTTCATAGGAATTTCAGGATTTGTTGAAAATGGAGTTGGGGCTGGTTGAACTATCTACCCGCCATTATCAACTTTTTCTTATCATGGTATGTGTATGGACTTAGCTATTCTAAGGCTCCATTTGGCTGGTATTAGGTCAATTTTTAGGTCAATTAACTTCATGGTGACTATTAAAAATATGCGCTCTGTAGATGGGCACTTATTAAGGCTATTTCCGTGGTCTATTAAAGTGACTTCCTTCTTATTATTGACAACTTTACCTGTGTTGGCTGGGGGTCTTACCATGTTACTAACTGACCGTCACTTTAATACTT
>LC110587.1 Saccostrea sp. non-mordax lineage J mitochondrial gene for cytochrome c oxidase subunit I, partial cds, isolate: IRS01
CTAATTCGGTGAAGTTTATTCAATCCGGGGGCTAAGTTTTTAGACCCCGTATGCTATAATGCTGTAGTAACAATGCATGCCTTAGTAATAATTTTCTTCTTTGTTATGCCTGTTATGATTGGGGGATTTGGTAACTGACTAGTGCCGTTAATGCTTGAGGTTCCTGACATACAATTTCCGCGGGTTAACGCTTTTAGTTTTTGGGTCCTACCCGCGTCTTTGTATTTCATAGGAATTTCAGGATTTGTTGAAAATGGAGTTGGGGCTGGTTGAACTATCTACCCGCCATTATCAACTTTTTCTTATCATGGTATGTGTATGGACTTAGCTATTCTAAGGCTTCATTTGGCTGGTATTAGGTCAATTTTTAGGTCAATTAACTTCATGGTGACTATTAAAAATATGCGCTCTGTAGATGGGCACTTATTAAGGCTATTTCCGTGGTCTATTAAAGTGACTTCCTTCTTATTATTGACAACTTTACCTGTGTTGGCTGGGGGTCTTACCATGTTACTAACTGACCGTCACTTTAATACTT
>MH822839 Bowen black-lip
CTAATTCGGTGAAGTTTATTCAATCCGGGGGCTAAGTTTTTAGACCCCGTATGCTATAATGCTGTAGTAACAATGCATGCCTTAGTAATAATTTTCTTCTTTGTTATGCCTGTTATGATTGGGGGATTTGGTAACTGACTAGTGCCGTTAATGCTTGAGGTTCCTGACATACAATTTCCGCGGGTTAACGCTTTTAGTTTTTGGGTCTTACCCGCGTCTTTGTATTTCATAGGAATTTCAGGATTTGTTGAAAATGGAGTTGGGGCTGGTTGAACTATCTACCCGCCATTATCAACTTTTTCTTATCATGGTATGTGTATGGACTTAGCTATTCTAAGGCTCCATTTGGCTGGTATTAGGTCAATTTTTAGGTCAATTAACTTCATGGTGACTATTAAAAATATGCGCTCTGTAGATGGGCACTTATTAAGGCTATTTCCGTGGTCTATTAAAGTGACTTCCTTCTTATTATTGACAACTTTACCTGTGTTGGCTGGGGGTCTTACCATGTTACTAACTGACCGTCACTTTAATACTT
>GU591472.1 Saccostrea sp. MS-2010 haplotype Hap70_P19 cytochrome oxidase subunit 1 (CO1) gene, partial cds; mitochondrial
CTAATTCGGTGAAGTTTATTCAATCCGGGGGCTAAGTTTTTAGACCCCGTATGCTATAATGCTGTAGTAACAATGCATGCCTTAGTAATAATTTTCTTCTTTGTTATGCCTGTTATGATTGGGGGATTTGGTAACTGACTAGTGCCGTTAATGCTTGAGGTTCCTGACATACAATTTCCGCGGGTTAACGCTTTTAGTTTTTGGGTCCTACCCGCGTCTTTGTATTTCATAGGAATTTCAGGGTTTGTTGAAAATGGAGTTGGGGCTGGTTGAACTATCTACCCGCCATTATCAACTTTTTCTTATCATGGTATGTGTATGGACTTAGCTATTCTAAGGCTCCATTTGGCTGGTATTAGGTCAATTTTTAGGTCAATTAACTTCATGGTGACTATTAAAAATATGCGCTCTGTAGATGGGCACTTATTAAGGCTATTTCCGTGGTCTATTAAAGTGACTTCCTTCTTATTATTGACAACTTTACCTGTGTTGGCTGGGGGTCTTACCATGTTACTAACTGACCGTCACTTTAATACTT
>GU591471.1 Saccostrea sp. MS-2010 haplotype Hap69_P18 cytochrome oxidase subunit 1 (CO1) gene, partial cds; mitochondrial
CTAATTCGGTGAAGTTTATTCAATCCGGGGGCTAAGGTTTTAGACCCCGTATGCTATAATGCTGTAGTAACAATGCATGCCTTAGTAATAATTTTCTTCTTTGTTATGCCTGTTATGATTGGGGGATTTGGTAACTGACTAGTGCCGTTAATGCTTGAGGTTCCTGACATACAATTTCCGCGGGTTAACGCTTTTAGTTTTTGGGTCCTACCCGCGTCTTTGTATTTCATAGGAATTTCAGGATTTGTTGAAAATGGAGTTGGGGCTGGTTGAACTATCTACCCGCCATTATCAACTTTTTCTTATCATGGTATGTGTATGGACTTAGCTATTCTAAGGCTCCATTTGGCTGGTATTAGGTCAATTTTTAGGTCAATTAACTTCATGGTGACTATTAAAAATATGCGCTCTGTAGATGGGCACTTATTAAGGCTATTTCCGTGGTCTATTAAAGTGACTTCCTTCTTATTATTGACAACTTTACCTGTGTTGGCTGGGGGTCTTACCATGTTACTAACTGACCGTCACTTTAATACTT
>GU591475.1 Saccostrea sp. MS-2010 haplotype Hap73_P25 cytochrome oxidase subunit 1 (CO1) gene, partial cds; mitochondrial
CTAATTCGGTGAAGTTTATTCAATCCGGGGGCTAAGTTTTTAGACCCCGTATGCTATAATGCTGTAGTAACAATGCATGCCTTAGTAATAATTTTCTTCTTTGTTATGCCTGTTATGATTGGGGGATTTGGTAACTGACTAGTGCCGTTAATGCTTGAGGTTCCTGACATACAATTTCCGCGGGTTAACGCTTTTAGTTTTTGGGTCCTACCCGCGTCTTTGTATTTCATAGGAATTTCAGGATTTGTTGAAAATGGAGTTGGGGCTGGTTGAACTATCTACCCGCCATTATCAACTTTTTCTTATCATGGTATGTGTATGGACTTAGCTATTCTAAGGCTCCATTTGGCTGGTATTAGGTCAATTTTTAGGTCAATTAACTTCATGGTGACTATTAAAAATATGCGCTCTGTAGATGGGCACTTATTAAGGCTATTTCCGTGGTCTATTAAAGTGACTTCCTTCTTATTATTGACAACTTTACCTGTGTTGGCTGGGGGTCTTACCATGTTACTAACTGACCGTCACTTTAATACTT
>LC110620.1 Saccostrea sp. non-mordax lineage J mitochondrial gene for cytochrome c oxidase subunit I, partial cds, isolate: IRS38
CTAATTCGGTGAAGTTTATTCAATCCGGGGGCTAAGTTTTTAGACCCCGTATGCTATAATGCTGTAGTAACAATGCATGCCTTAGTAATAATTTTCTTCTTTGTTATGCCTGTTATGATTGGGGGATTTGGTAACTGACTAGTGCCGTTAATGCTTGAGGTTCCTGACATACAATTTCCGCGGGTTAACGCTTTTAGTTTTTGGGTCCTACCCGCGTCTTTGTATTTCATAGGAATTTCAGGATTTGTTGAAAATGGAGTTGGGGCTGGTTGAACTATCTACCCGCCATTATCAACTTTTTCTTATCATGGTATGTGTATGGACTTAGCTATTCTAAGGCTCCATTTGGCTGGTATTAGGTCAATTTTTAGGTCAATTAACTTCATGGTGACTATTAAAAATATGCGCTCTGTAGATGGGCACTTATTAAGGCTATTTCCGTGGTCTATTAAAGTGACTTCCTTCTTATTATTGACAACTTTACCTGTGTTGGCTGGGGGTCTTACCATGTTACTAACTGACCGTCACTTTAATACTT
>GU591477.1 Saccostrea sp. MS-2010 haplotype Hap75_P27 cytochrome oxidase subunit 1 (CO1) gene, partial cds; mitochondrial
CTAATTCGGTGAAGTTTATTCAATCCGGGGGCTAAGTTTTTAGATCCCGTATGCTATAATGCTGTAGTAACAATGCATGCCTTAGTAATAATTTTCTTCTTTGTTATGCCTGTTATGATTGGGGGATTTGGCAACTGACTAGTGCCGCTAATGCTTGAGGTTCCTGATATACAATTTCCGCGGGTTAACGCTTTTAGTTTTTGGGTCCTACCCGCGTCTTTGTATTTCATAGGAATTTCAGGATTTGTTGAAAATGGAGTTGGGGCTGGTTGAACTATCTACCCGCCATTATCAACTTTTTCTTATCATGGTATGTGTATGGACTTAGCTATTCTAAGGCTCCATTTGGCTGGTATTAGGTCAATTTTTAGGTCAATTAACTTCATAGTGACTATTAAAAATATGCGCTCTGTAGATGGGCACTTATTAAGACTATTTCCGTGGTCTATTAAAGTGACTTCCTTCTTATTATTGACAACTTTACCTGTGTTGGCTGGGGGTCTTACCATGTTACTAACTGATCGTCACTTTAATACTT
>JF915502.1 Saccostrea sp. 1 MS-2011 isolate Semporna_09 cytochrome oxidase subunit I (COI) gene, partial cds; mitochondrial
CTAATTCGGTGAAGTTTATTCAATCCGGGGGCTAAGTTTTTAGACCCCGTATGCTATAATGCTGTAGTAACAATGCATGCCTTAGTAATAATTTTCTTCTTTGTTATGCCTGTTATGATTGGGGGATTTGGCAACTGACTAGTGCCGCTAATGCTTGAGGTTCCTGACATACAATTTCCGCGGGTTAACGCTTTTAGTTTTTGGGTCCTACCCGCGTCTTTGTATTTCATAGGAATTTCAGGATTTGTTGAAAATGGAGTTGGGGCTGGTTGAACTATCTACCCGCCATTATCAACTTTTTCTTATCATGGTATGTGTATGGACTTAGCTATTCTAAGGCTCCATTTGGCTGGTATTAGGTCAATTTTTAGGTCAATTAACTTCATGGTGACTATTAAAAATATGCGCTCTGTAGATGGGCACTTATTAAGACTATTTCCGTGGTCTATTAAAGTGACTTCCTTCTTATTATTGACAACTTTACCTGTGTTGGCTGGGGGTCTTACTATGTTACTAACTGATCGTCACTTTAATACTT
>GU591469.1 Saccostrea sp. MS-2010 haplotype Hap67_P09 cytochrome oxidase subunit 1 (CO1) gene, partial cds; mitochondrial
CTAATTCGGTGAAGTTTATTCAATCCGGGGGCTAAGTTTTTAGACCCCGTATGCTATAATGCTGTAGTAACAATGCATGCCTTAGTAATAATTTTCTTCTTTGTTATGCCTGTTATGATTGGGGGATTTGGCAACTGACTAGTGCCGCTAATGCTTGAGGTTCCTGACATACAATTTCCGCGGGTTAACGCTTTTAGTTTTTGGGTCCTACCCGCGTCTTTGTATTTCATAGGAATTTCAGGATTTGTTGAAAATGGAGTTGGGGCTGGTTGAACTATCTACCCGCCATTATCAACTTTTTCTTATCATGGTATGTGTATGGACTTAGCTATTCTAAGGCTCCATTTGGCTGGTATTAGGTCAATTTTTAGGTCAATTAACTTCATGGTGACTATTAAAAATATGCGCTCTGTAGATGGGCACTTATTAAGACTATTTCCGTGGTCTATTAAAGTGACTTCCTTCTTATTATTGACAACTTTACCTGTGTTGGCTGGGGGTCTTACTATGTTACTAACTGATCGTCACTTTAATACTT
>GU591473.1 Saccostrea sp. MS-2010 haplotype Hap71_P23 cytochrome oxidase subunit 1 (CO1) gene, partial cds; mitochondrial
CTAATTCGGTGAAGTTTATTCAATCCGGGGGCTAAGTTTTTAGACCCCGTATGCTATAATGCTGTAGTAACAATGCATGCCTTAGTAATAATTTTCTTCTTTGTTATGCCTGTTATGATTGGGGGATTTGGCAACTGACTAGTGCCGCTAATACTTGAGGTTCCTGACATACAATTTCCGCGGGTTAACGCTTTTAGTTTTTGGGTCCTACCCGCGTCTTTGTATTTCATAGGAATTTCAGGATTTGTTGAAAATGGAGTTGGGGCTGGTTGAACTATCTACCCGCCATTATCAACTTTTTCTTATCATGGTATGTGTATGGACTTAGCTATTCTAAGGCTCCATTTGGCTGGTATTAGGTCAATTTTTAGGTCAATTAACTTCATGGTGACTATTAAAAATATGCGCTCTGTAGATGGGCACTTATTAAGACTATTTCCGTGGTCTATTAAAGTGACTTCCTTCTTATTATTGACAACTTTACCTGTGTTGGCTGGGGGTCTTACCATGTTACTAACTGATCGTCACTTTAATACTT
>GU591470.1 Saccostrea sp. MS-2010 haplotype Hap68_P13 cytochrome oxidase subunit 1 (CO1) gene, partial cds; mitochondrial
CTAATTCGGTGAAGTTTATTCAATCCGGGGGCTAAGTTTTTAGACCCCGTATGCTATAATGCTGTAGTAACAATGCATGCCTTAGTAATAATTTTCTTCTTTGTTATGCCTGTTATGATTGGGGGATTTGGCAACTGACTAGTGCCGCTAATGCTTGAGGTTCCTGACATACAATTTCCGCGGGTTAACGCTTTTAGTTTTTGGGTCCTACCCGCGTCTTTGTATTTCATAGGAATTTCAGGATTTGTTGAAAATGGAGTTGGGGCTGGTTGAACTATCTACCCGCCATTATCAACTTTTTCTTATCATGGTATGTGTATGGACTTAGCTATTCTAAGGCTCCATTTGGCTGGTATTAGGTCAATTTTTAGGTCAATTAACTTCATGGTGACTATTAAAAATATGCGCTCTGTAGATGGGCACTTATTAAGACTATTTCCGTGGTCTATTAAAGTGACTTCCTTCTTATTATTGACAACTTTACCTGTGTTGGCTGGGGGTCTTACCATGTTACTAACTGATCGTCACTTCAATACTT
>LC110625.1 Saccostrea sp. non-mordax lineage J mitochondrial gene for cytochrome c oxidase subunit I, partial cds, isolate: IRS43
CTAATTCGGTGAAGTTTATTCAATCCGGGGGCTAAGTTTTTAGACCCCGTATGCTATAATGCTGTAGTAACAATGCATGCCTTAGTAATAATTTTCTTCTTTGTTATGCCTGTTATGATTGGGGGATTTGGCAACTGACTAGTGCCGCTAATGCTTGAGGTTCCTGACATACAATTTCCGCGGGTTAACGCTTTTAGTTTTTGGGTCCTACCCGCGTCTTTGTATTTCATAGGAATTTCAGGATTTGTTGAAAATGGAGTTGGGGCTGGTTGAACTATCTACCCGCCATTATCAACTTTTTCTTATCATGGTATGTGTATGGACTTAGCTATTCTAAGGCTCCATTTGGCTGGTATTAGGTCAATTTTTAGGTCAATTAACTTCATGGTGACTATTAAAAATATGCGCTCTGTAGATGGGCACTTATTAAGACTATTTCCGTGGTCTATTAAAGTGACTTCCTTCTTATTATTGACAACTTTACCTGTGTTGGCTGGGGGTCTTACCATGTTACTAACTGATCGTCACTTTAATACTT
>JF915501.1 Saccostrea sp. 1 MS-2011 isolate Semporna_12 cytochrome oxidase subunit I (COI) gene, partial cds; mitochondrial
CTAATTCGGTGAAGTTTATTCAATCCGGGGGCTAAGTTTTTAGACCCCGTATGCTATAATGCTGTAGTAACAATGCATGCCTTAGTAATAATTTTCTTCTTTGTTATGCCTGTTATGATTGGGGGATTTGGCAACTGACTAGTGCCGCTAATGCTTGAGGTTCCTGACATACAATTTCCGCGGGTTAACGCTTTTAGTTTTTGGGTCCTACCCGCGTCTTTGTATTTCATAGGAATTTCAGGATTTGTTGAAAATGGAGTTGGGGCTGGTTGAACTATCTACCCGCCATTATCAACTTTTTCTTATCATGGTATGTGTATGGACTTAGCTATTCTAAGGCTCCATTTGGCTGGTATTAGGTCAATTTTTAGGTCAATTAACTTCATGGTGACTATTAAAAATATGCGCTCTGTAGATGGGCACTTATTAAGACTATTTCCGTGGTCTATTAAAGTGACTTCCTTCTTATTATTGACAACTTTACCTGTGTTGGCTGGGGGTCTTACCATGTTACTAACTGATCGTCACTTTAATACTT
>JF915500.1 Saccostrea sp. 1 MS-2011 isolate Semporna_10 cytochrome oxidase subunit I (COI) gene, partial cds; mitochondrial
CTAATTCGGTGAAGTTTATTCAATCCGGGGGCTAAGTTTTTAGACCCCGTATGCTATAATGCTGTAGTAACAATGCATGCCTTAGTAATAATTTTCTTCTTTGTTATGCCTGTTATGATTGGGGGATTTGGCAACTGACTAGTGCCGCTAATGCTTGAGGTTCCTGACATACAATTTCCGCGGGTTAACGCTTTTAGTTTTTGGGTCCTACCCGCGTCTTTGTATTTCATAGGAATTTCAGGATTTGTTGAAAATGGAGTTGGGGCTGGTTGAACTATCTACCCGCCATTATCAACTTTTTCTTATCATGGTATGTGTATGGACTTAGCTATTCTAAGGCTCCATTTGGCTGGTATTAGGTCAATTTTTAGGTCAATTAACTTCATGGTGACTATTAAAAATATGCGCTCTGTAGATGGGCACTTATTAAGACTATTTCCGTGGTCTATTAAAGTGACTTCCTTCTTATTATTGACAACTTTACCTGTGTTGGCTGGGGGTCTTACCATGTTACTAACTGATCGTCACTTTAATACTT
>JF915499.1 Saccostrea sp. 1 MS-2011 isolate Semporna_06 cytochrome oxidase subunit I (COI) gene, partial cds; mitochondrial
CTAATTCGGTGAAGTTTATTCAATCCGGGGGCTAAGTTTTTAGACCCCGTATGCTATAATGCTGTAGTAACAATGCATGCCTTAGTAATAATTTTCTTCTTTGTTATGCCTGTTATGATTGGGGGATTTGGCAACTGACTAGTGCCGCTAATGCTTGAGGTTCCTGACATACAATTTCCGCGGGTTAACGCTTTTAGTTTTTGGGTCCTACCCGCGTCTTTGTATTTCATAGGAATTTCAGGATTTGTTGAAAATGGAGTTGGGGCTGGTTGAACTATCTACCCGCCATTATCAACTTTTTCTTATCATGGTATGTGTATGGACTTAGCTATTCTAAGGCTCCATTTGGCTGGTATTAGGTCAATTTTTAGGTCAATTAACTTCATGGTGACTATTAAAAATATGCGCTCTGTAGATGGGCACTTATTAAGACTATTTCCGTGGTCTATTAAAGTGACTTCCTTCTTATTATTGACAACTTTACCTGTGTTGGCTGGGGGTCTTACCATGTTACTAACTGATCGTCACTTTAATACTT
>JF915498.1 Saccostrea sp. 1 MS-2011 isolate Semporna_01 cytochrome oxidase subunit I (COI) gene, partial cds; mitochondrial
CTAATTCGGTGAAGTTTATTCAATCCGGGGGCTAAGTTTTTAGACCCCGTATGCTATAATGCTGTAGTAACAATGCATGCCTTAGTAATAATTTTCTTCTTTGTTATGCCTGTTATGATTGGGGGATTTGGCAACTGACTAGTGCCGCTAATGCTTGAGGTTCCTGACATACAATTTCCGCGGGTTAACGCTTTTAGTTTTTGGGTCCTACCCGCGTCTTTGTATTTCATAGGAATTTCAGGATTTGTTGAAAATGGAGTTGGGGCTGGTTGAACTATCTACCCGCCATTATCAACTTTTTCTTATCATGGTATGTGTATGGACTTAGCTATTCTAAGGCTCCATTTGGCTGGTATTAGGTCAATTTTTAGGTCAATTAACTTCATGGTGACTATTAAAAATATGCGCTCTGTAGATGGGCACTTATTAAGACTATTTCCGTGGTCTATTAAAGTGACTTCCTTCTTATTATTGACAACTTTACCTGTGTTGGCTGGGGGTCTTACCATGTTACTAACTGATCGTCACTTTAATACTT
>GU591468.1 Saccostrea sp. MS-2010 haplotype Hap66_P04 cytochrome oxidase subunit 1 (CO1) gene, partial cds; mitochondrial
CTAATTCGGTGAAGTTTATTCAATCCGGGGGCTAAGTTTTTAGACCCCGTATGCTATAATGCTGTAGTAACAATGCATGCCTTAGTAATAATTTTCTTCTTTGTTATGCCTGTTATGATTGGGGGATTTGGCAACTGACTAGTGCCGCTAATGCTTGAGGTTCCTGACATACAATTTCCGCGGGTTAACGCTTTTAGTTTTTGGGTCCTACCCGCGTCTTTGTATTTCATAGGAATTTCAGGATTTGTTGAAAATGGAGTTGGGGCTGGTTGAACTATCTACCCGCCATTATCAACTTTTTCTTATCATGGTATGTGTATGGACTTAGCTATTCTAAGGCTCCATTTGGCTGGTATTAGGTCAATTTTTAGGTCAATTAACTTCATGGTGACTATTAAAAATATGCGCTCTGTAGATGGGCACTTATTAAGACTATTTCCGTGGTCTATTAAAGTGACTTCCTTCTTATTATTGACAACTTTACCTGTGTTGGCTGGGGGTCTTACCATGTTACTAACTGATCGTCACTTTAATACTT
>JQ027300.1 Saccostrea sp. 5 STH-2012 voucher FIRM10007D-245 cytochrome oxidase subunit I (COI) gene, partial cds; mitochondrial
CTAATTCGGTGAAGTTTATTCAATCCGGGGGCTAAGTTTTTAGACCCCGTATGCTATAATGCTGTAGTAACAATGCATGCCTTAGTAATAATTTTCTTCTTTGTTATGCCTGTTATGATTGGGGGATTTGGCAACTGACTAGTGCCGCTAATGCTTGAGGTTCCTGACATACAATTTCCGCGGGTTAACGCTTTTAGTTTTTGGGTCCTACCCGCGTCTTTGTATTTCATAGGAATTTCAGGATTTGTTGAAAATGGAGTTGGGGCTGGTTGAACTATCTACCCGCCATTATCAACTTTTTCTTATCATGGTATGTGTATGGACTTAGCTATTCTAAGGCTCCATTTGGCTGGTATTAGGTCAATTTTTAGGTCAATTAACTTCATGGTGACTATTAAAAATATGCGCTCTGTAGATGGGCACTTATTAAGACTATTTCCGTGGTCTATTAAAGTGACTTCCTTCTTATTATTGACAACTTTACCTGTGTTGGCTGGGGGTCTTACCATGTTACTAACTGATCGTCACTTTAATACTT
>JQ027299.1 Saccostrea sp. 5 STH-2012 voucher FIRM10007D-165 cytochrome oxidase subunit I (COI) gene, partial cds; mitochondrial
CTAATTCGGTGAAGTTTATTCAATCCGGGGGCTAAGTTTTTAGACCCCGTATGCTATAATGCTGTAGTAACAATGCATGCCTTAGTAATAATTTTCTTCTTTGTTATGCCTGTTATGATTGGGGGATTTGGCAACTGACTAGTGCCGCTAATGCTTGAGGTTCCTGACATACAATTTCCGCGGGTTAACGCTTTTAGTTTTTGGGTCCTACCCGCGTCTTTGTATTTCATAGGAATTTCAGGATTTGTTGAAAATGGAGTTGGGGCTGGTTGAACTATCTACCCGCCATTATCAACTTTTTCTTATCATGGTATGTGTATGGACTTAGCTATTCTAAGGCTCCATTTGGCTGGTATTAGGTCAATTTTTAGGTCAATTAACTTCATGGTGACTATTAAAAATATGCGCTCTGTAGATGGGCACTTATTAAGACTATTTCCGTGGTCTATTAAAGTGACTTCCTTCTTATTATTGACAACTTTACCTGTGTTGGCTGGGGGTCTTACCATGTTACTAACTGATCGTCACTTTAATACTT
>LC154981.1 Saccostrea sp. non-mordax lineage G mitochondrial gene for cytochrome c oxidase subunit I, partial cds, isolate: IRS115
CTAATTCGATGGAGGCTGTTTAATCCCGGAGCTAAGTTTTTAGACCCAGTTTGTTATAACGCTGTAGTAACTATACATGCTTTGGTGATAATTTTCTTTTTTGTGATACCTGTCATGATTGGGGGGTTCGGGAACTGACTAGTGCCGCTAATGTTAGAAGTTCCTGATATGCAGTTTCCACGAGTTAATGCTTTTAGGTTTTGAGTTTTGCCGGCATCTCTTTACTTTATAGGAATTTCAGGCTTCGTGGAAAATGGGGTTGGTGCTGGCTGAACTATTTACCCTCCCCTATCCACCTTCTCTTACCATGGTATGTGCATGGATTTAGCCATCTTGAGACTTCATTTGGCAGGTATTAGGTCTATTTTTAGTTCGATCAATTTCATAGTGACTATTAAGAACATGCGTTCTGTAGACGGTCATCTATTAAGGCTGTTTCCCTGGTCAATTAAGGTGACTTCTTTTCTTCTTTTAACTACCCTGCCCGTTTTAGCCGGGGGCCTTACTATGCTTTTGACCGACCGGCACTTTAACACTT
>LC110593.1 Saccostrea sp. non-mordax lineage G mitochondrial gene for cytochrome c oxidase subunit I, partial cds, isolate: IRS07
CTAATTCGATGGAGGCTATTTAATCCCGGGGCTAAGTTTTTAGACCCAGTTTGTTATAATGCTGTAGTAACTATACACGCTTTGGTGATAATTTTCTTCTTTGTGATACCTGTCATGATTGGGGGGTTCGGGAATTGACTAGTGCCGCTAATGCTAGAAGTTCCTGATATGCAGTTTCCACGAGTTAATGCTTTTAGGTTTTGAGTTTTGCCGGCATCTCTTTACTTTATAGGAATTTCAGGCTTCGTGGAAAATGGGGTTGGTGCTGGCTGAACTATTTACCCTCCCCTATCCACCTTCTCTTACCATGGTATGTGCATGGATTTAGCCATCTTGAGACTTCATTTGGCAGGTATTAGGTCTATTTTTAGTTCGATCAATTTCATAGTGACTATTAAGAACATGCGTTCTGTAGACGGTCATCTATTAAGGCTGTTTCCCTGGTCAATTAAGGTGACTTCTTTTCTTCTTTTAACTACCCTGCCCGTTTTAGCCGGGGGCCTTACTATGCTTTTAACCGATCGGCACTTTAACACTT
>LC110573.1 Saccostrea sp. non-mordax lineage G mitochondrial gene for cytochrome c oxidase subunit I, partial cds, isolate: AMK95
CTAATTCGATGGAGGCTGTTTAATCCCGGAGCCAAGTTTTTAGACCCAGTTTGTTATAATGCTGTAGTAACTATACACGCTTTGGTGATAATTTTCTTTTTTGTGATACCTGTCATGATTGGGGGGTTCGGGAATTGACTAGTGCCGCTAATGTTAGAAGTTCCTGATATGCAGTTTCCACGAGTTAATGCTTTTAGGTTTTGAGTTTTGCCGGCATCTCTTTACTTTATAGGAATTTCAGGCTTCGTGGAAAATGGGGTTGGTGCTGGTTGAACTATTTACCCTCCCCTATCCACCTTCTCTTACCATGGTATGTGCATGGATTTAGCCATCTTGAGACTTCATTTGGCAGGTATTAGGTCTATTTTTAGTTCGATCAATTTCATAGTGACTATTAAGAACATGCGTTCTGTAGACGGTCATCTATTAAGGCTGTTTCCCTGGTCAATTAAGGTGACTTCTTTTCTTCTTTTAACTACCCTGCCTGTTTTAGCCGGGGGCCTTACTATGCTTTTAACCGATCGGCACTTTAACACTT
>LC110623.1 Saccostrea sp. non-mordax lineage G mitochondrial gene for cytochrome c oxidase subunit I, partial cds, isolate: IRS41
CTAATTCGATGGAGGCTGTTTAATCCCGGAGCCAAGTTTTTAGACCCAGTTTGTTATAATGCTGTAGTAACTATACACGCTTTGGTGATAATTTTCTTTTTTGTGATACCTGTCATGATTGGGGGGTTCGGGAATTGACTAGTGCCGCTAATGTTAGAAGTTCCTGATATGCAGTTTCCACGAGTTAATGCTTTTAGGTTTTGAGTTTTGCCGGCATCTCTTTACTTTATAGGAATTTCAGGCTTCGTGGAAAATGGGGTTGGTGCTGGTTGAACTATTTACCCTCCCCTATCCACCTTCTCTTACCATGGTATGTGCATGGATTTAGCCATCTTGAGACTTCATTTGGCAGGTATTAGGTCTATTTTTAGTTCAATCAATTTCATAGTGACTATTAAGAACATGCGTTCTGTAGACGGTCATCTATTAAGGCTGTTTCCCTGGTCAATTAAGGTGACTTCTTTTCTTCTTTTAACTACCCTGCCCGTTTTAGCCGGGGGCCTTACTATGCTTTTAACCGATCGGCACTTTAACACTT
>LC110603.1 Saccostrea sp. non-mordax lineage G mitochondrial gene for cytochrome c oxidase subunit I, partial cds, isolate: IRS18
CTAATTCGATGGAGGCTGTTTAATCCCGGAGCTAAGTTTTTAGACCCAGTTTGTTATAATGCTGTAGTAACTATACACGCTTTGGTGATAATTTTCTTTTTTGTGATACCTGTCATGATTGGAGGGTTCGGGAATTGACTAGTGCCGCTAATGTTAGAAGTTCCTGATATGCAGTTTCCACGAGTTAATGCTTTTAGGTTTTGAGTTTTGCCGGCATCTCTTTACTTTATAGGAATTTCAGGCTTCGTGGAAAATGGGGTTGGTGCTGGCTGAACTATTTACCCTCCCCTATCCACCTTCTCTTACCATGGTATATGCATGGATTTAGCCATCTTGAGACTTCATTTGGCAGGTATTAGGTCTATTTTTAGTTCGATCAATTTCATAGTGACTATTAAGAACATGCGTTCTGTAGACGGTCATCTATTAAGGCTGTTTCCCTGGTCAATTAAGGTGACTTCTTTTCTTCTTTTAACTACCCTGCCCGTTTTAGCCGGGGGCCTTACTATGCTTTTAACCGATCGGCACTTTAACACTT
>LC110567.1 Saccostrea sp. non-mordax lineage G mitochondrial gene for cytochrome c oxidase subunit I, partial cds, isolate: AMK89
CTAATTCGATGGAGGCTGTTTAATCCCGGAGCTAAGTTTTTAGACCCAGTTTGTTATAATGCTGTAGTAACTATACACGCTTTGGTGATAATTTTCTTTTTTGTGATACCTGTCATGATTGGGGGGTTCGGGAATTGACTAGTGCCGCTAATGTTAGAAGTTCCTGATATGCAGTTTCCACGAGTTAATGCTTTTAGGTTTTGAGTTTTGCCGGCATCTCTTTACTTTATAGGAATTTCAGGCTTCGTGGAAAATGGGGTTGGTGCTGGCTGAACTATTTACCCTCCACTATCCACCTTCTCTTACCATGGTATGTGCATGGATTTAGCCATCTTGAGACTTCATTTGGCAGGTATTAGGTCTATTTTTAGTTCGATTAATTTCATAGTGACTATTAAGAACATGCGTTCTGTAGACGGTCATCTATTAAGGCTGTTTCCCTGGTCAATTAAGGTGACTTCTTTTCTTCTTTTAACTACCCTGCCCGTTTTAGCCGGGGGCCTTACTATGCTTTTAACCGATCGGCACTTTAACACTT
>LC110519.1 Saccostrea sp. non-mordax lineage G mitochondrial gene for cytochrome c oxidase subunit I, partial cds, isolate: AMK33
CTAATTCGATGGAGGCTGTTTAATCCCGGAGCTAAGTTTTTAGACCCAGTTTGTTATAATGCTGTAGTAACTATACACGCTTTGGTGATAATTTTCTTTTTTGTGATACCTGTCATGATTGGGGGGTTCGGGAATTGACTAGTGCCGCTAATGTTAGAAGTTCCTGATATGCAGTTTCCACGAGTTAATGCTTTTAGGTTTTGAGTTTTGCCGGCATCTCTTTACTTTATAGGAATTTCAGGCTTCGTGGAAAATGGGGTTGGTGCTGGTTGAACTATTTACCCTCCCCTATCCACTTTCTCTTACCATGGTATGTGCATGGATTTAGCCATCTTGAGACTTCATTTGGCAGGTATTAGGTCTATTTTTAGTTCGATCAATTTCATAGTGACTATTAAGAACATGCGTTCTGTAGACGGTCATCTATTAAGGCTGTTTCCCTGGTCAATTAAGGTGACTTCTTTTCTTCTTTTAACTACCCTGCCCGTTTTAGCCGGGGGCCTTACTATGCTTTTAACCGATCGGCACTTTAACACTT
>LC110526.1 Saccostrea sp. non-mordax lineage G mitochondrial gene for cytochrome c oxidase subunit I, partial cds, isolate: AMK40
CTAATTCGATGGAGGCTGTTTAATCCCGGAGCTAAGTTTTTAGACCCAGTTTGTTATAATGCTGTAGTAACTATACACGCTTTGGTGATAATTTTCTTTTTTGTGATACCTGTCATGATTGGGGGGTTCGGGAATTGACTAGTGCCGCTAATGTTAGAAGTTCCTGATATGCAGTTTCCACGAGTTAATGCTTTTAGGTTTTGAGTTTTGCCGGCATCTCTTTACTTTATAGGAATTTCAGGCTTCGTGGAAAATGGGGTTGGTGCTGGTTGAACTATTTACCCTCCCCTATCCACCTTCTCTTACCATGGTATGTGCATGGATTTAGCCATCTTGAGACTTCATTTGGCAGGTATTAGGTCTATTTTTAGTTCGATCAATTTCATAGTGACTATTAAGAACATGCGTTCTGTAGACGGTCATCTATTAAGGCTGTTTCCCTGGTCAATTAAGGTGACTTCTTTTCTTCTTTTAACTACCCTGCCCGTTTTAGCCGGGGGCCTTACTATGCTTTTAACCGATCGGCACTTTAACACTT
>LC110605.1 Saccostrea sp. non-mordax lineage G mitochondrial gene for cytochrome c oxidase subunit I, partial cds, isolate: IRS20
CTAATTCGATGGAGGCTATTTAATCCCGGAGCTAAGTTTTTAGACCCAGTTTGTTATAATGCTGTAGTAACTATACACGCTTTGGTGATAATTTTCTTTTTTGTGATACCTGTCATGATTGGGGGGTTCGGGAATTGACTAGTGCCGCTAATGTTAGAAGTTCCTGATATGCAGTTTCCACGAGTTAATGCTTTTAGGTTTTGAGTTTTGCCGGCATCTCTTTACTTTATAGGAATTTCAGGCTTCGTGGAAAATGGGGTTGGTGCTGGCTGAACTATTTACCCTCCCCTATCCACCTTCTCTTACCATGGTATGTGCATGGATTTAGCCATCTTGAGACTTCATTTGGCAGGTATTAGGTCTATTTTTAGTTCGATCAATTTCATAGTGACTATTAAGAACATGCGTTCTGTAGACGGTCATCTATTAAGGCTGTTTCCCTGGTCAATTAAGGTGACTTCTTTTCTTCTTTTAACTACCCTGCCCGTTTTAGCCGGGGGCCTTACTATGCTTTTAACCGATCGGCACTTTAACACTT
>LC154983.1 Saccostrea sp. non-mordax lineage G mitochondrial gene for cytochrome c oxidase subunit I, partial cds, isolate: IRS412
CTAATTCGATGGAGGCTGTTTAATCCCGGAGCTAAGTTTTTAGACCCAGTTTGTTATAATGCTGTAGTAACTATACACGCTTTGGTGATAATTTTCTTTTTTGTGATACCTGTCATGATTGGGGGGTTCGGGAATTGACTAGTGCCGCTAATGTTAGAAGTTCCTGATATGCAGTTTCCACGAGTTAATGCTTTTAGGTTTTGAGTTTTGCCGGCATCTCTTTACTTTATAGGAATTTCAGGCTTCGTGGAAAATGGGGTTGGTGCTGGCTGAACTATTTACCCTCCCCTATCCACCTTCTCTTACCATGGTATGTGCATGGATTTAGCCATCTTGAGACTTCATTTGGCAGGTATTAGGTCTATTTTTAGTTCAATCAATTTCATAGTGACTATTAAGAACATGCGTTCTGTAGACGGTCATCTATTAAGGCTGTTTCCCTGGTCAATTAAGGTGACTTCTTTTCTTCTTTTAACTACCCTGCCCGTTTTAGCCGGGGGCCTTACTATGCTTTTAACCGATCGGCACTTTAACACTT
>LC154978.1 Saccostrea sp. non-mordax lineage G mitochondrial gene for cytochrome c oxidase subunit I, partial cds, isolate: IRS111
CTAATTCGATGGAGGCTGTTTAATCCCGGAGCTAAGTTTTTAGACCCAGTTTGTTATAATGCTGTAGTAACTATACACGCTTTGGTGATAATTTTCTTTTTTGTGATACCTGTCATGATTGGGGGGTTCGGGAATTGACTAGTGCCGCTAATGTTAGAAGTTCCTGATATGCAGTTTCCACGAGTTAATGCTTTTAGGTTTTGAGTTTTGCCGGCATCTCTTTACTTTATAGGAATTTCAGGCTTCGTGGAAAATGGGGTTGGTGCTGGCTGAACTATTTACCCTCCCCTATCCACCTTCTCTTACCATGGTATGTGCATGGATTTAGCCATCTTGAGACTTCATTTGGCAGGTATTAGGTCTATTTTTAGTTCGATCAATTTCATAGTGACTATTAAGAACATGCGTTCTGTAGACGGTCACCTATTAAGGCTGTTTCCCTGGTCAATTAAGGTGACTTCTTTTCTTCTTTTAACTACCCTGCCCGTTTTAGCCGGGGGCCTTACTATGCTTTTAACCGATCGGCACTTTAACACTT
>LC002653.1 Saccostrea sp. 3 TO-2014 mitochondrial gene for cytochrome c oxidase subunit I, partial cds, isolate: O-290
CTAATTCGATGGAGGCTGTTTAATCCCGGAGCTAAGTTTTTAGACCCAGTTTGTTATAATGCTGTAGTAACTATACACGCTTTGGTGATAATTTTCTTTTTTGTGATACCTGTCATGATTGGGGGGTTCGGGAATTGACTAGTGCCGCTAATGTTAGAAGTTCCTGATATGCAGTTTCCACGAGTTAATGCTTTTAGGTTTTGAGTTTTGCCGGCATCTCTTTACTTTATAGGAATTTCAGGCTTCGTGGAAAATGGGGTTGGTGCTGGCTGAACTATTTACCCTCCCCTATCCACCTTCTCTTACCATGGTATGTGCATGGATTTAGCCATCTTGAGACTTCATTTGGCAGGTATTAGGTCTATTTTTAGTTCGATCAATTTCATAGTGACTATTAAGAACATGCGTTCTGTAGACGGTCATCTATTAAGGCTGTTTCCCTGGTCAATTAAGGTGACTTCTTTTCTTCTTTTAACTACCCTGCCCGTTTTAGCCGGGGGCCTTACTATGCTTTTAACCGATCGGCACTTTAACACTT
>AY038076.1 Saccostrea cucullata cytochrome oxidase subunit I (COI) gene, partial cds; mitochondrial gene for mitochondrial product
TTAATTCGATGAAGTCTTTTTAATCCAGGAGCTAAGTTTTTAGACCCTGTGTGTTATAATGCGGTAGTAACAATACACGCTTTGGTCATAATTTTCTTTTTTGTAATGCCTGTGATAATTGGAGGATTTGGAAACTGATTAGTGCCGTTGATACTTGAGGTGCCTGATATGCAATTCCCCACGGTTAACGCTTTTAGGTTTTGAGTTTTGCCTGCATCTCTTTATTTTATAGGAATTTCTGGGTTTGTAGAAAATGGAGTGGGGGCCGGTTGAACTATTTACCCTCCGTTATCAACCTTTTCTTATCACGGTATGTGTATGGACTTGGCTATTTTAAGTCTGCATTTAGCTGGGCTTAGGTCGATTTTTAGATCAATTAACTTTATGGTGACTATTAAAAATATACGTTCTGTAGACGGTCATTTATTAAGGTTATTCCCATGATCTATTAAAGTAACCTCTTTTTTGTTGCTTACAACTTTACCTGTTTTAGCCGGCGGACTTACTATGCTTTTAACTGATCGACATTTTAATACCT
>EU816061.1 Saccostrea mordax isolate XS2 cytochrome oxidase subunit I gene, partial cds; mitochondrial
TTAATTCGATGAAGTCTTTTTAATCCAGGAGCTAAGTTTTTAGACCCTGTGTGTTATAATGCGGTAGTAACAATACACGCTTTGGTCATAATTTTCTTTTTTGTTATGCCTGTGATAATTGGAGGATTTGGAAACTGATTAGTGCCACTGATACTTGAGGTGCCTGATATGCAATTCCCACGAGTTAACGCTTTTAGGTTTTGAGTTTTGCCTGCATCTCTTTATTTTATAGGAATTTCTGGGTTTGTAGAAAATGGAGTGGGGGCCGGTTGAACTATTTACCCTCCGTTATCAACCTTTTCTTATCACGGTATGTGTATGGACTTGGCTATTTTAAGTCTGCATTTAGCTGGGCTTAGGTCGATTTTTAGATCAATCAACTTTATGGTGACTATTAAAAATATACGTTCTGTAGACGGTCATTTATTAAGGTTATTCCCATGATCTATTAAAGTAACCTCTTTTTTGTTGCTTACAACTTTACCTGTTTTAGCCGGCGGACTTACTATGCTTTTAACTGATCGACATTTTAATACCT
>JQ027297.1 Saccostrea sp. 3 STH-2012 voucher FIRM10005D-314 cytochrome oxidase subunit I (COI) gene, partial cds; mitochondrial
TTAATTCGATGAAGTCTTTTTAATCCCGGAGCTAAGTTTTTAGACCCTGTGTGTTATAATGCGGTAGTAACAATACACGCTTTGGTCATAATTTTCTTTTTTGTTATGCCTGTGATAATTGGAGGATTTGGAAACTGATTAGTGCCGCTGATACTTGAGGTGCCTGATATGCAATTCCCACGAGTTAACGCTTTTAGGTTTTGAGTTTTGCCTGCATCTCTTTATTTTATAGGAATTTCTGGGTTTGTAGAAAATGGAGTGGGGGCCGGTTGAACTATTTACCCTCCGTTATCAACCTTTTCTTATCACGGTATGTGTATGGACTTGGCTATTTTAAGTCTGCATTTAGCTGGGCTTAGGTCGATTTTTAGATCAATTAACTTTATGGTGACTATTAAAAATATACGTTCTGTAGACGGTCATTTATTAAGGTTATTCCCATGATCTATTAAAGTAACCTCTTTTTTGTTGCTTACAACTTTACCTGTTTTAGCCGGCGGGCTTACTATGCTTTTAACTGATCGACATTTTAATACCT
>EU816060.1 Saccostrea mordax isolate DF4 cytochrome oxidase subunit I gene, partial cds; mitochondrial
TTAATTCGATGAAGTCTTTTTAATCCAGGAGCTAAGTTTTTAGATCCTGTGTGTTATAATGCGGTAGTAACAATACACGCTTTGGTCATAATTTTCTTTTTTGTTATGCCTGTGATAATTGGAGGATTTGGAAACTGATTAGTGCCGCTGATACTTGAGGTGCCTGATATGCAATTCCCACGAGTTAACGCTTTTAGGTTTTGAGTTTTGCCTGCATCTCTTTATTTTATAGGAATTTCTGGGTTTGTAGAAAATGGAGTGGGGGCCGGTTGAACTATTTACCCTCCGTTATCAACCTTTTCTTATCACGGTATGTGTATGGACTTGGCTATTTTAAGTCTGCATTTAGCTGGGCTTAGGTCGATTTTTAGATCAATTAACTTTATGGTGACTATTAAAAATATACGTTCTGTAGACGGTCATTTATTAAGGTTATTCCCATGATCTATTAAAGTAACCTCTTTTTTGTTGCTTACAACTTTACCTGTTTTAGCCGGCGGACTTACTATGCTTTTAACTGATCGACATTTTAATACCT
>HQ661028.1 Saccostrea mordax isolate 38 cytochrome c oxidase subunit I (COI) gene, partial cds; mitochondrial
TTAATTCGATGAAGTCTTTTTAATCCAGGAGCTAAGTTTTTAGACCCTGTGTGTTATAATGCGGTAGTAACAATACACGCTTTGGTCATAATTTTCTTTTTTGTTATGCCTGTGATAATTGGAGGATTTGGAAACTGATTAGTGCCGCTGATACTTGAGGTGCCTGATATGCAATTCCCACGAGTTAACGCTTTTAGGTTTTGAGTTTTGCCTGCATCTCTTTATTTTATAGGAATTTCTGGGTTTGTAGAAAATGGAGTGGGGGCCGGTTGAACTATTTACCCTCCGTTATCAACCTTTTCTTATCACGGTATGTGTATGGACTTGGCTATTTTAAGTCTGCATTTAGCTGGGCTTAGGTCGATTTTTAGATCAATTAACTTTATGGTGACTATTAAAAATATACGTTCTGTAGATGGTCATTTATTAAGGTTATTCCCATGATCTATTAAAGTAACCTCTTTTTTGTTGCTTACAACTTTACCTGTTTTAGCCGGCGGACTTACTATGCTTTTAACTGATCGACATTTTAATACCT
>EU816059.1 Saccostrea mordax isolate BC8 cytochrome oxidase subunit I gene, partial cds; mitochondrial
TTAATTCGATGAAGTCTTTTTAATCCAGGAGCTAAGTTTTTAGACCCTGTGTGTTATAATGCGGTAGTAACAATACACGCTTTGGTCATAATTTTCTTTTTTGTTATGCCTGTGATAATTGGAGGATTTGGAAACTGATTAGTGCCGCTGATACTTGAGGTGCCTGATATGCAATTCCCACGAGTTAACGCTTTTAGGTTTTGAGTTTTGCCTGCATCTCTTTATTTTATAGGAATTTCTGGGTTTGTAGAAAATGGAGTGGGGGCCGGTTGAACTATTTACCCTCCGTTATCAACCTTTTCTTATCACGGTATGTGTATGGACTTGGCTATTTTAAGTCTGCATTTAGCTGGGCTTAGGTCGATTTTTAGATCAATTAACTTTATGGTGACTATTAAAAATATACGTTCTGTAGACGGTCATTTATTAAGGTTATTCCCATGATCTATTAAAGTAACCTCTTTTTTGTTGCTTACAACTTTACCTGTTTTAGCCGGCGGACTTACTATGCTTTTAACTGATCGACATTTTAATACCT
>EU816062.1 Saccostrea mordax isolate YX7 cytochrome oxidase subunit I gene, partial cds; mitochondrial
TTAATTCGATGAAGTCTTTTTAATCCAGGAGCTAAGTTTTTAGACCCTGTGTGTTATAATGCGGTAGTAACAATACACGCTTTGGTCATAATTTTCTTTTTTGTTATGCCTGTGATAATTGGAGGATTTGGAAACTGATTAGTGCCGCTGATACTTGAGGTGCCTGATATGCAATTCCCACGAGTTAACGCTTTTAGGTTTTGAGTTTTGCCTGCATCTCTTTATTTTATAGGAATTTCTGGGTTTGTAGAAAATGGAGTGGGGGCCGGTTGAACTATTTACCCTCCGTTATCAACCTTTTCTTATCACGGTATGTGTATGGACTTGGCTATTTTAAGTCTGCATTTAGCTGGGCTTAGGTCGATTTTTAGATCAATTAATTTTATGGTGACTATTAAAAATATACGTTCTGTAGACGGTCATTTATTAAGGTTATTCCCATGATCTATTAAAGTAACCTCTTTTTTGTTGCTTACAACTTTACCTGTTTTAGCCGGCGGACTTACTATGCTTTTAACTGATCGACATTTTAATACCT
>EU816058.1 Saccostrea mordax isolate BC10 cytochrome oxidase subunit I gene, partial cds; mitochondrial
TTAATTCGATGAAGTCTTTTTAATCCAGGAGCTAAGTTTTTAGACCCTGTGTGTTATAATGCGGTAGTAACAATACACGCTTTGGTCATAATTTTCTTTTTTGTTATGCCTGTGATAATTGGGGGATTTGGAAACTGATTAGTGCCGCTGATACTTGAGGTGCCTGATATGCAATTCCCACGAGTTAACGCTTTTAGGTTTTGAGTTTTGCCTGCATCTCTTTATTTTATAGGAATTTCTGGGTTTGTAGAAAATGGAGTGGGGGCCGGTTGAACTATTTACCCTCCGTTATCAACCTTTTCTTATCACGGTATGTGTATGGACTTGGCTATTTTAAGTCTGCATTTAGCTGGGCTTAGGTCGATTTTTAGATCAATTAACTTTATGGTGACTATTAAAAATATACGTTCTGTAGACGGTCATTTATTAAGGTTATTCCCATGATCTATTAAAGTAACCTCTTTTTTGTTGCTTACAACTTTACCTGTTTTAGCCGGCGGACTTACTATGCTTTTAACTGATCGACATTTTAATACCT
>LC005433.1 Saccostrea sp. O300 mitochondrial gene for cytochrome c oxidase subunit I, partial cds, isolate: O300
TTAATTCGATGAAGTCTTTTTAATCCAGGAGCTAAGTTTTTAGACCCTGTGTGTTATAATGCGGTAGTAACAATACACGCTTTGGTCATAATTTTCTTTTTTGTTATGCCTGTGATAATTGGAGGATTTGGAAACTGATTAGTGCCGCTGATACTTGAGGTGCCTGATATGCAATTCCCACGAGTTAACGCTTTTAGGTTTTGAGTTTTGCCTGCATCTCTTTATTTTATAGGAATTTCTGGGTTTGTAGAAAATGGAGTGGGGGCCGGTTGAACTATTTACCCTCCGTTATCAACCTTTTCTTATCACGGTATGTGTATGGACTTGGCTATTTTAAGTCTGCATTTAGCTGGGCTTAGGTCGATTTTTAGATCAATTAACTTTATGGTGACTATTAAAAATATACGTTCTGTAGACGGTCATTTATTAAGGTTATTCCCATGATCTATTAAAGTAACCTCTTTTTTGTTGCTTACAACCTTACCTGTTTTAGCCGGCGGACTTACTATGCTTTTAACTGATCGACATTTTAATACCT
>EU816057.1 Saccostrea mordax isolate BC7 cytochrome oxidase subunit I gene, partial cds; mitochondrial
TTAATTCGATGAAGTCTTTTTAATCCAGGAGCTAAGTTTTTAGACCCTGTGTGTTATAATGCGGTAGTAACAATACACGCTTTGGTCATAATTTTCTTTTTTGTTATGCCTGTGATAATTGGAGGATTTGGAAACTGATTAGTGCCGCTGATACTTGAGGTGCCTGATATGCAATTCCCACGAGTTAACGCTTTTAGGTTTTGAGTTTTGCCTGCATCTCTTTATTTTATGGGAATTTCTGGGTTTGTAGAAAATGGAGTGGGGGCCGGTTGAACTATTTACCCTCCGTTATCAACCTTTTCTTATCACGGTATGTGTATGGACTTGGCTATTTTAAGTCTGCATTTAGCTGGGCTTAGGTCGATTTTTAGATCAATTAACTTTATGGTGACTATTAAAAATATACGTTCTGTAGACGGTCATTTATTAAGGTTATTCCCATGATCTATTAAAGTAACCTCTTTTTTGTTGCTTACAACTTTACCTGTTTTAGCCGGCGGACTTACTATGCTTTTAACTGATCGACATTTTAATACCT
>EU816056.1 Saccostrea mordax isolate BC2 cytochrome oxidase subunit I gene, partial cds; mitochondrial
TTAATTCGATGAAGTCTTTTTAATCCAGGAGCTAAGTTTTTAGACCCTGTGTGTTATAATGCGGTAGTAACAATACACGCTTTGGTCATAATTTTCTTTTTTGTTATGCCTGTGATAATTGGAGGATTTGGAAACTGATTAGTGCCGCTGATACTTGAGGTGCCTGATATGCAATTCCCACGAGTTAACGCTTTTAGGTTTTGAGTTTTGCCTGCATCTCTTTATTTTATAGGAATTTCTGGGTTTGTAGAAAATGGAGTGGGGGCCGGTTGAACTATTTACCCTCCGTTATCAACCTTTTCTTATCATGGTATGTGTATGGACTTGGCTATTTTAAGTCTGCATTTAGCTGGGCTTAGGTCGATTTTTAGATCAATTAACTTTATGGTGACTATTAAAAATATACGTTCTGTAGACGGTCATTTATTAAGGTTATTCCCATGATCTATTAAAGTAACCTCTTTTTTGTTGCTTACAACTTTACCTGTTTTAGCCGGCGGACTTACTATGCTTTTAACTGATCGACATTTTAATACCT
>EU816054.1 Saccostrea mordax isolate SQ9 cytochrome oxidase subunit I gene, partial cds; mitochondrial
TTAATTCGATGAAGTCTTTTTAATCCAGGAGCTAAGTTTTTAGACCCTGTGTGTTATAATGCGGTAGTAACAATACACGCTTTGGTCATAATTTTCTTTTTTGTTATGCCTGTGATAATTGGAGGATTTGGAAACTGATTAGTGCCGCTGATACTTGAGGTGCCTGATATGCAATTCCCACGAGTTAACGCTTTTAGGTTTTGAGTTTTGCCTGCATCTCTTTATTTTATAGGAATTTCTGGGTTTGTAGAAAATGGAGTGGGGGCCGGTTGAACTATTTACCCTCCGTTATCAACCTTTTCTTATCACGGTATGTGTATGGACTTGGCTATTTTAAGTCTGCATTTAGCTGGGCTTAGGTCGATTTTTAGATCAATTAACTTTATGGTGACTATTAAAAATATACGTTCTGTAGACGGTCATTTATTAAGGTTATTCCCATGATCTATTAAAGTAACCTCTTTTTTGTTGCTTACAACTTTACCTGTTTTAGCCGGCGGACTTACTATGCTTTTAACTGACCGACATTTTAATACCT
>EU816053.1 Saccostrea mordax isolate SQ7 cytochrome oxidase subunit I gene, partial cds; mitochondrial
TTAATTCGATGAAGTCTTTTTAATCCAGGGGCTAAGTTTTTAGACCCTGTGTGTTATAATGCGGTAGTAACAATACACGCTTTGGTCATAATTTTCTTTTTTGTTATGCCTGTGATAATTGGAGGATTTGGAAACTGATTAGTGCCGCTGATACTTGAGGTGCCTGATATGCAATTCCCACGAGTTAACGCTTTTAGGTTTTGAGTTTTGCCTGCATCTCTTTATTTTATAGGAATTTCTGGGTTTGTAGAAAATGGAGTGGGGGCCGGTTGAACTATTTACCCTCCGTTATCAACCTTTTCTTATCACGGTATGTGTATGGACTTGGCTATTTTAAGTCTGCATTTAGCTGGGCTTAGGTCGATTTTTAGATCAATTAACTTTATGGTGACTATTAAAAATATACGTTCTGTAGACGGTCATTTATTAAGGTTATTCCCATGATCTATTAAAGTAACCTCTTTTTTGTTGCTTACAACTTTACCTGTTTTAGCCGGCGGACTTACTATGCTTTTAACTGATCGACATTTTAATACCT
>EU816052.1 Saccostrea mordax isolate SQ4 cytochrome oxidase subunit I gene, partial cds; mitochondrial
TTAATTCGATGAAGTCTTTTTAATCCAGGAGCTAAGTTTTTAGACCCTGTGTGTTATAATGCGGTAGTAACAATACACGCTTTGGTCATAATTTTCTTTTTTGTTATGCCTGTGATAATTGGAGGATTTGGAAACTGATTAGTGCCGCTGATACTTGAGGTGCCTGATATGCAATTCCCACGAGTTAACGCTTTTAGGTTTTGAGTTTTGCCTGCATCTCTTTATTTTATAGGAATTTCTGGGTTTGTAGAAAATGGAGTGGGGGCCGGTTGAACTATTTACCCTCCGTTATCAACCTTTTCTTATCACGGTATGTGTATGGACTTGGCTATTTTAAGTCTGCATTTAGCTGGGCTTAGGTCGATTTTTAGATCAATTAACTTTATGGTGACTATTAAAAATATACGTTCTGTAGACGGTCATTTATTAAGGTTATTCCCATGATCTATTAAAGTAACCTCTTTTTTGCTGCTTACAACTTTACCTGTTTTAGCCGGCGGACTTACTATGCTTTTAACTGATCGACATTTTAATACCT
>EU816055.1 Saccostrea mordax isolate BC1 cytochrome oxidase subunit I gene, partial cds; mitochondrial
TTAATTCGATGAAGTCTTTTTAATCCAGGAGCTAAGTTTTTAGACCCTGTGTGTTATAATGCGGTAGTAACAATACACGCTTTGGTCATAATTTTCTTTTTTGTTATGCCTGTGATAATTGGAGGATTTGGAAACTGATTAGTGCCGCTGATACTTGAGGTGCCTGATATGCAATTCCCACGAGTTAACGCTTTTAGGTTTTGAGTTTTGCCTGCATCTCTTTATTTTATAGGAATTTCTGGGTTTGTAGAAAATGGAGTGGGGGCCGGTTGAACTATTTACCCTCCGTTATCAACCTTTTCTTATCACGGTATGTGTATGGACTTGGCTATTTTAAGTCTGCATTTAGCTGGGCTTAGGTCGATTTTTAGATCAATTAACTTTATGGTGACTATTAAAAATATACGTTCTGTAGACGGTCATTTATTAAGGTTATTCCCATGATCTATTAAAGTAACCTCTTTTTTGTTGCTTACAACTTTACCTGTTTTAGCCGGCGGACTTACTATGCTTTTAACTGATCGACATTTTAATACCT
>HQ661025.1 Saccostrea mordax isolate 35 cytochrome c oxidase subunit I (COI) gene, partial cds; mitochondrial
TTAATTCGATGAAGTCTTTTTAATCCAGGAGCTAAGTTTTTAGACCCTGTGTGTTATAATGCGGTAGTAACAATACACGCTTTGGTCATAATTTTCTTTTTTGTTATGCCTGTGATAATTGGAGGATTTGGAAACTGATTAGTGCCGCTGATACTTGAGGTGCCTGATATGCAATTCCCACGAGTTAACGCTTTTAGGTTTTGAGTTTTGCCTGCATCTCTTTATTTTATAGGAATTTCTGGGTTTGTAGAAAATGGAGTGGGGGCCGGTTGAACTATTTACCCTCCGTTATCAACCTTTTCTTATCACGGTATGTGTATGGACTTGGCTATTTTAAGTCTGCATTTAGCTGGGCTTAGGTCGATTTTTAGATCAATTAACTTTATGGTGACTATTAAAAATATACGTTCTGTAGACGGTCATTTATTAAGGTTATTCCCATGATCTATTAAAGTAACCTCTTTTTTGTTGCTTACAACTTTACCTGTTTTAGCCGGCGGACTTACTATGCTTTTAACTGATCGACATTTTAATACCT
>EU816051.1 Saccostrea mordax isolate SQ1 cytochrome oxidase subunit I gene, partial cds; mitochondrial
TTAATTCGATGAAGTCTTTTTAATCCAGGAGCTAAGTTTTTAGACCCTGTGTGTTATAATGCGGTAGTAACAATACACGCTTTGGTCATAATTTTCTTTTTTGTTATGCCTGTGATAATTGGAGGATTTGGAAACTGATTAGTGCCGCTGATACTTGAGGTGCCTGATATGCAATTCCCACGAGTTAACGCTTTTAGGTTTTGAGTTTTGCCTGCATCTCTTTATTTTATAGGAATTTCTGGGTTTGTAGAAAATGGAGTGGGGGCCGGTTGAACTATTTACCCTCCGTTATCAACCTTTTCTTATCACGGTATGTGTATGGACTTGGCTATTTTAAGTCTGCATTTAGCCGGGCTTAGGTCGATTTTTAGATCAATTAACTTTATGGTGACTATTAAAAATATACGTTCTGTAGACGGTCATTTATTAAGGTTATTCCCATGATCTATTAAAGTAACCTCTTTTTTGTTGCTTACAACTTTACCTGTTTTAGCCGGCGGACTTACTATGCTTTTAACTGATCGACATTTTAATACCT
>EU816072.1 Saccostrea mordax isolate YX10 cytochrome oxidase subunit I gene, partial cds; mitochondrial
TTAATTCGATGAAGTCTTTTTAATCCAGGAGCTAAGTTTTTAGACCCTGTGTGTTACAATGCGGTAGTAACAATACACGCTTTGGTCATAATTTTCTTTTTTGTTATGCCTGTGATAATTGGAGGATTTGGGAACTGATTAGTGCCGCTGATACTTGAGGTGCCTGATATGCAATTCCCACGAGTTAACGCCTTTAGGTTTTGAGTTTTGCCTGCATCTCTTTATTTTATAGGAATTTCTGGGTTTGTAGAAAATGGAGTGGGGGCCGGTTGAACTATTTACCCTCCGTTATCAACTTTTTCTTATCACGGTATGTGTATGGACTTGGCTATTTTAAGTCTGCATTTAGCTGGGCTTAGGTCGATTTTTAGATCAATTAACTTTATGGTGACTATTAAAAATATACGTTCTGTAGACGGTCATTTATTGAGGTTATTCCCCTGATCTATTAAAGTAACCTCTTTTTTGTTGCTTACAACTTTACCTGTTTTAGCCGGCGGACTTACCATACTTTTAACTGATCGACATTTTAATACTT
>EU816070.1 Saccostrea mordax isolate XS4 cytochrome oxidase subunit I gene, partial cds; mitochondrial
TTAATTCGATGAAGTCTCTTTAATCCAGGAGCTAAGTTTTTAGACCCTGTGTGTTACAATGCGGTAGTAACAATACACGCTTTGGTTATAATTTTCTTTTTTGTCATGCCTGTGATAATTGGAGGATTTGGGAACTGATTAGTGCCGCTGATACTTGAGGTGCCTGATATGCAATTCCCACGAGTTAACGCTTTTAGGTTTTGAGTTTTGCCTGCATCTCTTTATTTTATAGGAATTTCTGGGTTTGTAGAAAATGGAGTGGGGGCCGGTTGAACTATTTACCCTCCGTTATCAACTTTTTCTTATCACGGTATGTGTATGGACTTGGCTATTTTAAGTCTGCATTTAGCTGGGCTTAGGTCGATTTTTAGGTCAATTAACTTTATGGTGACTATTAAAAATATACGTTCTGTAGACGGTCATTTATTAAGGTTATTCCCCTGATCTATTAAAGTAACCTCTTTTTTGTTGCTTACAACTTTACCTGTTTTAGCCGGCGGACTTACCATGCTTTTAACTGATCGACATTTTAATACTT
>EU816071.1 Saccostrea mordax isolate XS5 cytochrome oxidase subunit I gene, partial cds; mitochondrial
TTAATTCGATGAAGTCTCTTTAATCCAGGAGCTAAGTTTTTAGACCCTGTGTGTTACAATGCGGTAGTAACAATACACGCTTTGGTCATAATTTTCTTTTTTGTCATGCCTGTGATAATTGGAGGATTTGGGAACTGATTAGTGCCGCTGATACTTGAGGTGCCTGATATGCAATTCCCACGAGTTAACGCTTTTAGGTTTTGAGTTTTGCCTGCATCTCTTTATTTTATAGGAATTTCTGGGTTTGTAGAAAATGGAGTGGGGGCCGGTTGAACTATTTACCCTCCGTTATCAACTTTTTCTTATCACGGTATGTGTATGGACTTGGCTATTTTAAGTCTGCATTTAGCTGGGCTTAGGTCGATTTTTAGATCAATTAACTTTATGGTGACTATTAAAAATATACGTTCTGTAGACGGTCATTTATTGAGGTTATTCCCCTGATCTATTAAAGTAACCTCTTTTTTGTTGCTTACAACTTTACCTGTTTTAGCCGGCGGACTTACCATGCTTTTAACTGATCGACATTTTAATACTT
>EU816067.1 Saccostrea mordax isolate DF3 cytochrome oxidase subunit I gene, partial cds; mitochondrial
TTAATTCGATGAAGTCTCTTTAATCCAGGAGCTAAGTTTTTAGACCCTGTGTGTTACAATGCGGTAGTAACAATACACGCTTTGGTCATAATTTTCTTTTTTGTCATGCCTGTGATAATTGGAGGATTTGGGAACTGATTAGTGCCGCTGATACTTGAGGTGCCTGATATGCAATTCCCACGAGTCAACGCTTTTAGGTTTTGAGTTTTGCCTGCATCTCTTTATTTTATAGGAATTTCTGGGTTTGTAGAAAATGGAGTGGGGGCCGGTTGAACTATTTACCCTCCGTTATCAACTTTTTCTTATCACGGTATGTGTATGGACCTGGCTATTTTAAGTCTGCATTTAGCTGGGCTTAGGTCGATTTTTAGATCAATTAACTTTATGGTGACTATTAAAAATATACGTTCTGTAGACGGTCATTTATTGAGGTTATTCCCCTGATCTATTAAAGTAACCTCTTTTTTGTTGCTTACAACTTTACCTGTTTTAGCCGGCGGACTTACCATGCTTTTAACTGATCGACATTTTAATACTT
>EU816068.1 Saccostrea mordax isolate SQ8 cytochrome oxidase subunit I gene, partial cds; mitochondrial
TTAATTCGATGAAGTCTTTTTAATCCAGGAGCTAAGTTTTTAGACCCTGTGTGTTACAATGCGGTAGTAACAATACACGCTTTGGTCATAATTTTCTTTTTTGTTATGCCTGTGATAATTGGAGGATTTGGAAACTGATTAGTGCCGCTGATACTTGAGGTGCCTGATATGCAATTCCCACGAGTTAACGCTTTTAGGTTTTGAGTTTTGCCTGCATCTCTTTATTTTATAGGAATTTCTGGGTTTGTAGAAAATGGAGTGGGGGCCGGTTGAACTATTTACCCTCCCTTGTCAACCTTTTCTTATCACGGTATGTGTATGGACTTGGCTATTTTAAGTCTGCATTTAGCTGGGCTTAGGTCGATTTTTAGATCAATTAACTTTATGGTGACTATTAAAAATATACGTTCTGTAGACGGTCATTTATTGAGGTTATTCCCCTGATCTATTAAAGTAACCTCTTTTTTGTTGCTTACAACTTTACCTGTTTTAGCCGGCGGACTTACCATGCTTTTAACTGATCGACATTTTAATACTT
>JQ027298.1 Saccostrea sp. 3 STH-2012 voucher FIRM10005D-329 cytochrome oxidase subunit I (COI) gene, partial cds; mitochondrial
TTAATTCGATGAAGTCTTTTTAATCCAGGAGCTAAGTTTTTAGACCCTGTGTGTTACAATGCGGTAGTAACAATACACGCTTTGGTCATAATTTTCTTTTTTGTTATGCCTGTGATAATTGGAGGATTTGGAAACTGATTAGTGCCGCTGATACTTGAGGTGCCTGATATGCAATTCCCACGAGTTAACGCTTTTAGGTTTTGAGTTTTGCCTGCATCTCTTTATTTTATAGGAATTTCTGGGTTTGTAGAAAATGGAGTGGGGGCCGGTTGAACTATTTACCCTCCGTTGTCAACCTTTTCTTATCACGGTATGTGTATGGACTTGGCTATTTTAAGTCTGCATTTAGCTGGGCTTAGGTCGATTTTTAGATCAATTAACTTTATGGTGACTATTAAAAATATACGTTCTGTAGACGGTCATTTATTGAGGTTATTCCCCTGATCTATTAAAGTAACCTCTTTTTTGTTGCTTACAACTTTACCTGTTTTAGCCGGAGGACTTACCATGCTTTTAACTGATCGACATTTTAATACTT
>EU816065.1 Saccostrea mordax isolate BC5 cytochrome oxidase subunit I gene, partial cds; mitochondrial
TTAATTCGATGAAGTCTTTTTAATCCAGGAGCTAAGTTTTTAGACCCCGTGTGTTACAATGCGGTAGTAACAATACACGCTTTGGTCATAATCTTCTTTTTTGTTATGCCTGTGATAATTGGAGGATTTGGAAACTGATTAGTGCCGCTAATACTTGAGGTGCCTGATATGCAATTCCCACGAGTTAACGCTTTTAGGTTTTGAGTTTTGCCTGCATCTCTTTATTTTATAGGAATTTCTGGGTTTGTAGAAAATGGAGTGGGAGCCGGTTGAACTATTTACCCTCCGTTATCAACCTTTTCTTATCACGGTATGTGTATGGACTTGGCTATTTTAAGTCTGCATTTAGCTGGGCTTAGGTCGATTTTTAGGTCAATTAACTTTATGGTAACTATTAAAAATATACGTTCTGTAGACGGTCATTTATTAAGGTTATTCCCCTGATCTATTAAAGTAACCTCTTTTTTGTTGCTTACAACTTTACCTGTTTTAGCCGGCGGACTTACCATGCTTTTAACTGATCGACATTTTAATACTT
>HQ661029.1 Saccostrea mordax isolate 39 cytochrome c oxidase subunit I (COI) gene, partial cds; mitochondrial
TTAATTCGATGAAGTCTTTTCAATCCAGGAGCTAAGTTTTTAGATCCCGTGTGTTACAATGCGGTAGTAACAATACACGCTTTAGTCATAATTTTCTTTTTTGTTATGCCTGTGATAATTGGAGGATTTGGAAACTGATTAGTGCCGCTGATACTTGAGGTGCCTGATATGCAATTCCCACGAGTTAACGCTTTTAGGTTTTGAGTTTTGCCTGCATCTCTTTATTTTATAGGAATTTCTGGGTTTGTAGAAAATGGAGTGGGAGCCGGTTGAACTATTTACCCTCCGTTATCAACCTTTTCTTATCACGGTATGTGTATGGACTTGGCTATTTTAAGTCTGCATTTAGCTGGGCTTAGGTCGATTTTTAGGTCAATTAACTTTATGGTAACTATTAAAAATATACGTTCTGTAGACGGTCATTTATTGAGGTTATTCCCCTGATCTATTAAAGTAACCTCTTTTTTGTTGCTTACAACTTTACCTGTTTTAGCCGGCGGACTTACCATGCTTTTAACTGATCGACATTTTAATACTT
>EU816064.1 Saccostrea mordax isolate BC4 cytochrome oxidase subunit I gene, partial cds; mitochondrial
TTAATTCGATGAAGTCTTTTTAATCCAGGAGCTAAGTTTTTAGACCCCGTGTGTTACAATGCGGTAGTAACAATACACGCTTTGGTCATAATTTTCTTTTTTGTTATGCCTGTGATAATTGGAGGATTTGGAAACTGATTAGTGCCGCTGATACTTGAGGTGCCTGATATACAATTCCCACGAGTTAACGCTTTTAGGTTTTGAGTTTTGCCTGCATCTCTTTATTTTATAGGAATTTCTGGGTTTGTAGAAAATGGAGTGGGGGCCGGTTGAACTATTTACCCTCCGTTATCAACCTTTTCTTATCACGGTATGTGTATGGACTTGGCTATTTTAAGTCTGCATTTAGCTGGGCTTAGGTCGATTTTTAGGTCAATTAACTTTATGGTAACTATTAAAAATATACGTTCTGTAGACGGTCATTTATTGAGGTTATTCCCCTGATCTATTAAAGTAACCTCTTTTTTGTTGCTTACAACTTTACCTGTTTTAGCCGGCGGACTTACCATGCTTTTAACTGATCGACATTTTAATACTT
>HQ661027.1 Saccostrea mordax isolate 37 cytochrome c oxidase subunit I (COI) gene, partial cds; mitochondrial
TTAATTCGATGAAGTCTTTTTAATCCAGGAGCTAAGTTTTTAGACCCCGTGTGTTACAATGCGGTAGTAACAATACACGCTTTGGTCATAATTTTCTTTTTTGTTATGCCTGTGATAATTGGAGGATTTGGAAACTGATTAGTGCCGCTGATGCTTGAGGTGCCTGATATGCAATTCCCACGAGTTAACGCTTTTAGGTTTTGAGTTCTGCCTGCATCTCTTTATTTTATAGGAATTTCTGGGTTTGTAGAAAATGGAGTGGGAGCCGGTTGAACTATTTACCCTCCGTTATCAACCTTTTCTTATCACGGTATGTGTATGGACTTGGCTATTTTAAGTCTGCATTTAGCTGGGCTTAGGTCGATTTTTAGGTCAATTAACTTTATGGTAACTATTAAAAATATACGTTCTGTAGACGGTCATTTATTGAGGTTATTCCCCTGATCTATTAAAGTAACCTCTTTTTTGTTGCTTACAACTTTACCTGTTTTAGCCGGCGGACTTACCATGCTTTTAACTGATCGACATTTTAATACTT
>EU816063.1 Saccostrea mordax isolate BC3 cytochrome oxidase subunit I gene, partial cds; mitochondrial
TTAATTCGATGAAGTCTTTTTAATCCAGGAGCTAAGTTTTTAGACCCCGTGTGTTACAATGCGGTAGTAACAATACACGCTTTGGTCATAATTTTCTTTTTTGTTATGCCTGTGATAATTGGAGGATTTGGAAACTGATTAGTGCCGCTGATGCTTGAGGTGCCTGATATGCAATTCCCACGAGTTAACGCTTTTAGGTTTTGAGTTTTGCCTGCATCTCTTTATTTTATAGGAATTTCTGGGTTTGTAGAAAATGGAGTGGGAGCCGGTTGAACTATTTACCCTCCGTTATCAACCTTTTCTTATCACGGTATGTGTATGGACTTGGCTATTTTAAGTCTGCATTTAGCTGGGCTTAGGTCGATTTTTAGGTCAATTAACTTTATGGTAACTATTAAAAATATACGTTCTGTAGACGGTCATTTATTGAGGTTATTCCCCTGATCTATTAAAGTAACCTCTTTTTTGTTGCTTACAACTTTACCTGTTTTAGCTGGCGGACTTACCATGCTTTTAACTGATCGACATTTTAATACTT
>EU816069.1 Saccostrea mordax isolate XS3 cytochrome oxidase subunit I gene, partial cds; mitochondrial
TTAATTCGATGAAGTCTTTTTAATCCAGGAGCTAAGTTTTTAGACCCCGTGTGTTACAATGCGGTAGTAACAATACACGCTTTGGTCATAATTTTCTTTTTTGTTATGCCTGTGATAATTGGAGGATTTGGAAACTGATTAGTGCCGCTGATACTTGAGGTGCCTGATATGCAATTCCCACGAGTTAACGCTTTTAGGTTTTGAGTTTTGCCTGCATCTCTTTATTTTATAGGAATTTCTGGGTTTGTAGAAAATGGAGTGGGAGCCGGTTGAACTATTTACCCTCCGTTATCAACCTTTTCTTATCACGGTATGTGTATGGACTTGGCTATTTTAAGTCTGCATTTAGCTGGGCTTAGGTCGATTTTTAGGTCAATTAACTTTATGGTAACTATTAAAAATATACGTTCTGTAGACGGTCATTTATTGAGGTTATTCCCCTGATCTATTAAAGTAACCTCTTTTTTGTTGCTTACAACTTTACCTGTTTTAGCCGGCGGACTTACCATGCTTTTAACTGATCGACATTTTAATACTT
>HQ661026.1 Saccostrea mordax isolate 36 cytochrome c oxidase subunit I (COI) gene, partial cds; mitochondrial
TTAATTCGATGAAGTCTTTTTAATCCAGGAGCTAAGTTTTTAGACCCCGTGTGTTACAATGCGGTAGTAACAATACACGCTTTGGTCATAATTTTCTTTTTTGTTATGCCTGTGATAATTGGAGGATTTGGAAACTGATTAGTGCCGCTGATACTTGAGGTGCCTGATATGCAATTCCCACGAGTTAACGCTTTTAGGTTTTGAGTTTTGCCTGCATCTCTTTATTTTATAGGAATTTCTGGGTTTGTAGAAAATGGAGTGGGAGCCGGTTGAACTATTTACCCTCCGTTATCAACCTTTTCTTATCACGGTATGTGTATGGACTTGGCTATTTTAAGTCTGCATTTAGCTGGGCTTAGGTCGATTTTTAGGTCAATTAACTTTATGGTAACTATTAAAAATATACGTTCTGTAGACGGTCATTTATTGAGGTTATTCCCCTGATCTATTAAAGTAACCTCTTTTTTGTTGCTTACAACTTTACCTGTTTTAGCCGGCGGACTTACCATGCTTTTAACTGATCGACATTTTAATACTT
>EU816066.1 Saccostrea mordax isolate BC9 cytochrome oxidase subunit I gene, partial cds; mitochondrial
TTAATTCGATGAAGTCTTTTTAATCCAGGAGCTAAGTTTTTAGACCCCGTGTGTTACAATGCGGTAGTAACAATACACGCTTTGGTCATAATTTTCTTTTTTGTTATGCCTGTGATAATTGGAGGATTTGGAAACTGATTAGTGCCGCTGATGCTTGAGGTGCCTGATATGCAATTCCCACGAGTTAACGCTTTTAGGTTTTGAGTTTTGCCTGCATCTCTTTATTTTATAGGAATTTCTGGGTTTGTAGAAAATGGAGTGGGAGCCGGTTGAACTATTTACCCTCCGTTATCAACCTTTTCTTATCACGGTATGTGTATGGACTTGGCTATTTTAAGTCTGCATTTAGCTGGGCTTAGGTCGATTTTTAGGTCAATTAACTTTATGGTAACTATTAAAAATATACGTTCTGTAGACGGTCATTTATTGAGGTTATTCCCCTGATCTATTAAAGTAACCTCTTTTTTGTTGCTTACAACTTTACCTGTTTTAGCCGGCGGACTTACCATGCTTTTAACTGATCGACATTTTAATACTT
>EU816075.1 Saccostrea mordax isolate YX1 cytochrome oxidase subunit I gene, partial cds; mitochondrial
TTAATTCGATGAAGTCTTTTTAACCCAGGAGCTAAGTTTTTAGACCCTGTATGTTATAACGCAGTGGTAACAATACACGCTTTGGTTATAATTTTCTTTTTTGTTATGCCTGTAATAATTGGAGGATTTGGAAACTGACTAGTTCCGTTAATACTCGAGGTACCTGATATACAATTTCCACGAGTTAACGCTTTTAGGTTTTGAGTTTTACCTGCATCTCTTTATTTTATAGGAATTTCTGGATTTGTAGAAAATGGGGTAGGGGCTGGTTGAACTATTTACCCTCCGTTGTCAACTTTTTCTTATCACGGCATGTGTATGGATTTGGCTATTCTAAGCTTACACTTAGCTGGGCTTAGGTCGATTTTTAGGTCAATTAATTTTATGGTAACTATTAAGAATATGCGTTCTGTAGATGGCCATTTACTAAGGCTATTCCCGTGGTCTATTAAAGTAACTTCTTTCCTGTTACTTACAACCTTACCTGTTTTGGCCGGTGGGCTTACTATGCTACTAACTGATCGACATTTTAACACTT
>AB748838.1 Saccostrea mordax 'lineage C' mitochondrial gene for cytochrome c oxidase subunit I, partial cds, isolate: Y-Sa02
TTAATTCGATGAAGTCTTTTTAACCCAGGAGCTAAGTTTTTAGACCCTGTATGTTATAATGCAGTGGTAACAATACACGCTTTGGTTATAATTTTCTTTTTTGTTATGCCTGTAATAATTGGAGGATTTGGAAACTGACTAGTTCCGTTAATACTTGAGGTACCTGATATACAATTTCCACGAGTTAACGCTTTTAGGTTTTGAGTTTTACCTGCATCTCTTTATTTTATAGGAATTTCTGGATTTGTAGAAAATGGGGTAGGGGCTGGTTGAACTATTTACCCTCCGTTGTCAACTTTTTCTTATCACGGCATATGTATGGACTTGGCTATTCTAAGTTTACACTTAGCTGGGCTTAGGTCGATTTTTAGGTCAATTAATTTTATGGTAACTATTAAAAATATGCGTTCTGTAGATGGCCATTTACTAAGTTTATTCCCGTGGTCTATTAAAGTAACTTCTTTCCTGTTACTTACAACCTTACCTGTTTTGGCCGGTGGACTTACTATGCTACTAACCGATCGACATTTTAACACCT
>JQ027295.1 Saccostrea mordax voucher FIRM10006D-311 cytochrome oxidase subunit I (COI) gene, partial cds; mitochondrial
TTAATTCGATGAAGTCTTTTTAACCCAGGAGCTAAGTTTTTAGACCCTGTATGTTATAATGCAGTGGTAACAATACACGCTTTGGTTATAATTTTCTTTTTTGTTATGCCTGTAATAATTGGAGGATTTGGAAACTGACTAGTTCCGTTAATACTTGAGGTACCTGATATACAATTTCCACGAGTTAACGCTTTTAGGTTTTGAGTTTTACCTGCATCTCTTTATTTTATAGGAATTTCTGGATTTGTAGAAAATGGGGTAGGGGCTGGTTGAACTATTTACCCTCCGTTGTCAACTTTTTCTTATCACGGCATATGTATGGACTTGGCTATTCTAAGCTTACACTTAGCTGGGCTTAGGTCGATTTTTAGGTCAATTAATTTTATGGTAACTATTAAAAATATGCGTTCTGTAGATGGCCATTTACTAAGTTTATTCCCGTGGTCTATTAAAGTAACTTCTTTCCTGTTACTTACAACCTTACCTGTTTTGGCCGGTGGACTTACTATGCTACTAACTGATCGACATTTTAATACCT
>EU816074.1 Saccostrea mordax isolate XS7 cytochrome oxidase subunit I gene, partial cds; mitochondrial
TTAATTCGATGAAGTCTTTTTAACCCAGGAGCTAAGTTTTTAGACCCTGTATGTTATAATGCAGTGGTGACAATACACGCTTTGGTTATAATTTTCTTTTTTGTTATGCCTGTAATAATTGGAGGATTTGGAAACTGACTAGTTCCGTTAATACTTGAGGTACCTGATATACAATTTCCACGAGTTAACGCTTTTAGGTTTTGAGTTTTACCTGCATCTCTTTATTTTATAGGAATTTCTGGATTTGTAGAAAATGGGGTAGGGGCTGGTTGAACTATTTACCCTCCGTTGTCAACTTTTTCTTATCACGGCATGTGTATGGACTTGGCTATTCTAAGCTTACACTTAGCTGGGCTTAGGTCGATTTTTAGGTCAATTAATTTTATGGTAACTATTAAAAATATGCGTTCTGTAGATGGCCATTTACTAAGTTTATTCCCGTGGTCTATTAAAGTAACTTCTTTCCTGTTACTTACAACCTTACCTGTTTTGGCCGGTGGACTTACTATGCTACTAACTGATCGACATTTTAACACCT
>AB748841.1 Saccostrea mordax 'lineage C' mitochondrial gene for cytochrome c oxidase subunit I, partial cds, isolate: Y-Sa05
TTAATTCGATGAAGTCTTTTTAACCCAGGAGCTAAGTTTTTAGACCCTGTATGTTATAATGCAGTGGTGACAATACACGCTTTGGTTATAATTTTCTTTTTTGTTATGCCTGTAATAATTGGAGGATTTGGAAACTGACTAGTTCCGTTAATACTTGAGGTACCTGATATACAATTTCCACGAGTTAACGCTTTTAGGTTTTGAGTTTTACCTGCATCTCTTTATTTTATAGGAATTTCTGGATTTGTAGAAAATGGGGTAGGGGCTGGTTGAACTATTTACCCTCCGTTGTCAACTTTTTCTTATCACGGCATGTGTATGGACTTGGCTATTCTAAGCTTACACTTAGCTGGGCTTAGGTCGATTTTTAGGTCAATTAATTTTATGGTAACTATTAAAAATATGCGTTCTGTAGATGGCCATTTACTAAGTTTATTCCCGTGGTCTATTAAAGTAACTTCTTTCCTGTTACTTACAACCTTACCTGTTTTGGCCGGTGGACTTACTATGCTACTAACTGATCGACATTTTAACACCT
>EU816076.1 Saccostrea mordax isolate YX2 cytochrome oxidase subunit I gene, partial cds; mitochondrial
CTAATTCGATGAAGTCTTTTTAACCCAGGAGCTAAGTTTTTAGACCCTGTATGTTATAATGCAGTGGTAACAATACACGCTTTGGTTATAATTTTCTTTTTTGTTATGCCTGTAATAATTGGAGGATTTGGAAACTGACTAGTTCCGTTAATACTTGAGGTACCTGATATACAATTTCCACGAGTTAACGCTTTTAGGTTTTGAGTTTTACCTGCATCTCTTTATTTTATAGGAATTTCTGGATTTGTAGAAAATGGGGTAGGGGCTGGTTGAACTATTTACCCTCCGTTGTCAACTTTTTCTTATCACGGCATGTGTATGGACTTGGCTATTCTAAGCTTACACTTAGCTGGGCTTAGGTCGATTTTTAGGTCAATTAATTTTATGGTAACTATTAAAAATATGCGTTCTGTAGATGGCCATTTACTAAGTTTATTCCCGTGGTCTATTAAAGTAACTTCTTTCCTGTTACTTACAACCTTACCTGTTTTGGCCGGTGGACTTACTATGCTACTAACTGATCGACATTTTAACACCT
>JQ027296.1 Saccostrea mordax voucher FIRM10006D-324 cytochrome oxidase subunit I (COI) gene, partial cds; mitochondrial
TTAATTCGATGAAGTCTTTTTAACCCAGGAGCTAAGTTTTTAGACCCTGTATGTTATAATGCAGTGGTAACAATACACGCTTTGGTTATAATTTTCTTTTTTGTTATGCCTGTAATAATTGGAGGATTTGGAAACTGACTAGTTCCGTTAATACTTGAGGTACCTGATATACAATTTCCACGAGTTAACGCTTTTAGGTTTTGAGTTTTACCTGCATCTCTTTATTTTATAGGAATTTCTGGATTTGTAGAAAATGGGGTAGGGGCTGGTTGAACTATTTACCCTCCGTTGTCAACTTTTTCTTATCACGGCATGTGTATGGACTTGGCTATTCTAAGCTTACACTTAGCTGGGCTTAGGTCGATTTTTAGGTCAATTAATTTTATGGTAACTATTAAAAATATGCGTTCTGTAGATGGCCATTTACTAAGTTTATTCCCGTGGTCTATTAAAGTAACTTCTTTCCTGTTACTTACAACCTTACCTGTTTTGGCCGGTGGACTTACTATGCTACTAACTGATCGACATTTTAACACCT
>LC005432.1 Saccostrea mordax mitochondrial gene for cytochrome c oxidase subunit I, partial cds, isolate: O303
TTAATTCGATGAAGTCTTTTTAACCCAGGAGCTAAGTTTTTAGACCCTGTATGTTATAATGCAGTGGTAACAATACACGCTTTGGTTATAATTTTCTTTTTTGTTATGCCTGTAATAATTGGAGGATTTGGAAACTGACTAGTTCCGTTAATACTTGAGGTACCTGATATACAATTTCCACGAGTTAACGCTTTTAGGTTTTGAGTTTTACCTGCATCTCTTTATTTTATAGGAATTTCTGGATTTGTAGAAAATGGGGTAGGGGCTGGTTGAACTATTTACCCTCCGTTGTCAACTTTTTCTTATCACGGCATGTGTATGGACTTGGCTATTCTAAGCTTACACTTAGCTGGGCTTAGGTCGATTTTTAGGTCAATTAATTTTATGGTAACTATTAAAAATATGCGTTCTGTAGATGGCCATTTACTAAGTTTATTCCCGTGGTCTATTAAAGTAACTTCTTTCCTGTTACTTACAACCTTACCTGTTTTGGCCGGTGGACTTACTATGCTACTAACTGATCGACATTTTAACACCT
>EU816073.1 Saccostrea mordax isolate XS6 cytochrome oxidase subunit I gene, partial cds; mitochondrial
TTAATTCGATGAAGTCTTTTTAACCCAGGAGCTAAGTTTTTAGACCCTGTATGTTATAATGCAGTGGTAACAATACACGCTTTGGTTATAATTTTCTTTTTTGTTATGCCTGTAATAATTGGAGGATTTGGAAACTGACTAGTTCCGTTAATACTTGAGGTACCTGATATACAATTTCCACGAGTTAACGCTTTTAGGTTTTGAGTTTTACCTGCATCTCTTTATTTTATAGGAATTTCTGGATTTGTAGAAAATGGGGTAGGGGCTGGTTGAACTATTTACCCTCCGTTGTCAACTTTTTCTTATCACGGCATGTGTATGGACTTGGCTATTCTAAGCTTACACTTAGCTGGGCTTAGGTCGATTTTTAGGTCAATTAATTTTATGGTAACTATTAAAAATATGCGTTCTGTAGATGGCCATTTACTAAGTTTATTCCCGTGGTCTATTAAAGTAACTTCTTTCCTGTTACTTACAACCTTACCTGTTTTGGCCGGTGGACTTACTATGCTACTAACTGATCGACATTTTAACACCT
>AB748840.1 Saccostrea mordax 'lineage C' mitochondrial gene for cytochrome c oxidase subunit I, partial cds, isolate: Y-Sa04
TTAATTCGATGAAGTCTTTTTAACCCAGGAGCTAAGTTTTTAGACCCTGTATGTTATAATGCAGTGGTAACAATACACGCTTTGGTTATAATTTTCTTTTTTGTTATGCCTGTAATAATTGGAGGATTTGGAAACTGACTAGTTCCGTTAATACTTGAGGTACCTGATATACAATTTCCACGAGTTAACGCTTTTAGGTTTTGAGTTTTACCTGCATCTCTTTATTTTATAGGAATTTCTGGATTTGTAGAAAATGGGGTAGGGGCTGGTTGAACTATTTACCCTCCGTTGTCAACTTTTTCTTATCACGGCATGTGTATGGACTTGGCTATTCTAAGCTTACACTTAGCTGGGCTTAGGTCGATTTTTAGGTCAATTAATTTTATGGTAACTATTAAAAATATGCGTTCTGTAGATGGCCATTTACTAAGTTTATTCCCGTGGTCTATTAAAGTAACTTCTTTCCTGTTACTTACAACCTTACCTGTTTTGGCCGGTGGACTTACTATGCTACTAACTGATCGACATTTTAACACCT
>AB748839.1 Saccostrea mordax 'lineage C' mitochondrial gene for cytochrome c oxidase subunit I, partial cds, isolate: Y-Sa03
TTAATTCGATGAAGTCTTTTTAACCCAGGAGCTAAGTTTTTAGACCCTGTATGTTATAATGCAGTGGTAACAATACACGCTTTGGTTATAATTTTCTTTTTTGTTATGCCTGTAATAATTGGAGGATTTGGAAACTGACTAGTTCCGTTAATACTTGAGGTACCTGATATACAATTTCCACGAGTTAACGCTTTTAGGTTTTGAGTTTTACCTGCATCTCTTTATTTTATAGGAATTTCTGGATTTGTAGAAAATGGGGTAGGGGCTGGTTGAACTATTTACCCTCCGTTGTCAACTTTTTCTTATCACGGCATGTGTATGGACTTGGCTATTCTAAGCTTACACTTAGCTGGGCTTAGGTCGATTTTTAGGTCAATTAATTTTATGGTAACTATTAAAAATATGCGTTCTGTAGATGGCCATTTACTAAGTTTATTCCCGTGGTCTATTAAAGTAACTTCTTTCCTGTTACTTACAACCTTACCTGTTTTGGCCGGTGGACTTACTATGCTACTAACTGATCGACATTTTAACACCT
>AB748837.1 Saccostrea mordax 'lineage C' mitochondrial gene for cytochrome c oxidase subunit I, partial cds, isolate: Y-Sa01
TTAATTCGATGAAGTCTTTTTAACCCAGGAGCTAAGTTTTTAGACCCTGTATGTTATAATGCAGTGGTAACAATACACGCTTTGGTTATAATTTTCTTTTTTGTTATGCCTGTAATAATTGGAGGATTTGGAAACTGACTAGTTCCGTTAATACTTGAGGTACCTGATATACAATTTCCACGAGTTAACGCTTTTAGGTTTTGAGTTTTACCTGCATCTCTTTATTTTATAGGAATTTCTGGATTTGTAGAAAATGGGGTAGGGGCTGGTTGAACTATTTACCCTCCGTTGTCAACTTTTTCTTATCACGGCATGTGTATGGACTTGGCTATTCTAAGCTTACACTTAGCTGGGCTTAGGTCGATTTTTAGGTCAATTAATTTTATGGTAACTATTAAAAATATGCGTTCTGTAGATGGCCATTTACTAAGTTTATTCCCGTGGTCTATTAAAGTAACTTCTTTCCTGTTACTTACAACCTTACCTGTTTTGGCCGGTGGACTTACTATGCTACTAACTGATCGACATTTTAACACCT
>KP455019.1 Saccostrea sp. KML-2015 isolate 23_1335 cytochrome oxidase subunit I (COI) gene, partial cds; mitochondrial
TTAATTCGATGAAGATTGTTTAATCCGGGAGCTAAATTTTTAGACCCTGTTTGCTATAATGCTGTGGTAACCATGCATGCTTTGGTAATAATTTTTTTCTTTGTAATGCCTGTTATAATCGGAGGCTTTGGTAATTGACTGGTTCCTTTAATGTTAGAAGTTCCTGACATACAATTTCCTCGTGTCAATGCTTTTAGATTTTGGGTTTTACCTGCATCTCTTTACTTCATAGGAATCTCTGGGTTCGTGGAAAACGGAGTTGGTGCTGGTTGAACTATTTACCCTCCGCTGTCTACTTTTTCTTATCATGGCATGTGTATGGATCTGGCCATTTTAAGGCTTCATTTGGCAGGTATCAGGTCCATTTTTAGATCAATTAACTTTATAGTAACTATTAAGAATATGCGTTCTGTGGATGGTCATTTGTTAAGGTTATTTCCATGGTCAATTAAAGTAACATCTTTTTTATTGCTTACAACTTTGCCTGTATTGGCAGGGGGTCTTACTATGCTTCTGACAGATCGGCATTTTAATACTT
>KP455031.1 Saccostrea sp. KML-2015 isolate 21_868 cytochrome oxidase subunit I (COI) gene, partial cds; mitochondrial
TTAATTCGATGAAGATTGTTTAATCCGGGAGCTAAATTTTTAGATCCTGTTTGCTATAATGCTGTGGTAACCATGCATGCTTTGGTAATAATTTTTTTCTTTGTAATGCCTGTTATAATCGGGGGCTTTGGTAATTGACTGGTTCCTTTAATGTTAGAAGTTCCTGACATACAATTTCCTCGTGTCAATGCTTTTAGGTTTTGGGTTTTACCCGCATCTCTTTACTTCATAGGAATCTCTGGGTTCGTGGAAAATGGAGTTGGTGCTGGTTGAACTATTTACCCTCCGCTGTCTACTTTTTCCTATCATGGCATGTGTATGGATTTGGCCATTTTAAGGCTTCATTTGGCAGGTATCAGGTCCATTTTTAGATCAATTAACTTTATAGTAACTATTAAGAATATGCGTTCTGTGGATGGTCATTTGTTAAGGTTATTTCCATGGTCAATTAAAGTAACATCTTTTTTATTGCTTACAACTTTGCCTGTATTGGCAGGGGGTCTTACTATGCTTCTGACAGATCGGCATTTTAATACTT
>KP455032.1 Saccostrea sp. KML-2015 isolate 21_867 cytochrome oxidase subunit I (COI) gene, partial cds; mitochondrial
TTAATTCGATGAAGATTGTTTAATCCGGGAGCTAAATTTTTAGATCCTGTTTGTTATAATGCTGTGGTAACCATGCATGCTTTGGTAATAATTTTTTTCTTTGTAATGCCTGTTATAATCGGGGGCTTTGGTAATTGACTGGTTCCTTTAATGTTAGAAGTTCCTGACATACAATTTCCTCGTGTCAATGCTTTTAGATTTTGGGTTTTACCTGCATCTCTTTACTTCATAGGAATCTCTGGGTTCGTGGAAAATGGGGTTGGTGCTGGTTGAACTATCTACCCTCCGCTGTCTACTTTTTCCTATCATGGCATGTGTATGGATCTGGCCATTTTAAGGCTTCATTTGGCAGGTATCAGGTCCATTTTTAGATCAATTAACTTTATAGTAACTATTAAGAATATGCGTTCTGTGGATGGTCATTTGTTAAGGTTATTTCCATGGTCAATTAAAGTAACATCTTTTTTATTGCTTACAACTTTGCCTGTATTGGCAGGGGGTCTTACTATGCTTCTGACAGATCGGCATTTTAATACTT
>KP455041.1 Saccostrea sp. KML-2015 isolate 18_282 cytochrome oxidase subunit I (COI) gene, partial cds; mitochondrial
TTAATTCGATGAAGATTGTTTAATCCGGGAGCTAAATTTTTAGATCCTGTTTGCTATAATGCTGTGGTAACCATGCATGCTTTGGTAATAATTTTTTTCTTTGTAATGCCTGTTATAATTGGGGGCTTTGGTAATTGACTGGTTCCTTTAATGTTAGAAGTTCCTGACATACAATTTCCTCGTGTCAATGCTTTTAGATTTTGGGTTTTACCTGCATCTCTTTACTTCATAGGAATCTCTGGGTTCGTGGAAAATGGAGTTGGTGCTGGTTGAACTATTTACCCTCCGCTGTCTACTTTTTCCTATCATGGCATGTGTATGGATCTGGCCATTTTAAGGCTTCATTTGGCAGGTATCAGGTCCATTTTTAGATCAATTAACTTTATAGTGACTATTAAGAATATGCGTTCTGTGGATGGTCATTTGTTAAGGTTATTTCCATGGTCAATTAAAGTAACATCTTTTTTATTGCTTACAACTTTGCCTGTATTGGCAGGGGGTCTTACTATGCTTCTGACAGATCGGCATTTTAATACTT
>KP455039.1 Saccostrea sp. KML-2015 isolate 19_515 cytochrome oxidase subunit I (COI) gene, partial cds; mitochondrial
TTAATTCGATGAAGATTGTTTAATCCGGGAGCTAAATTTTTAGATCCTGTTTGCTATAATGCTGTGGTAACCATGCATGCTTTGGTAATAATTTTTTTCTTTGTAATGCCTGTTATAATCGGGGGCTTTGGTAATTGACTGGTTCCTTTAATGTTAGAAGTTCCTGACATACAGTTTCCTCGTGTCAATGCTTTTAGATTTTGGGTTTTACCTGCATCTCTTTACTTCATAGGAATCTCTGGGTTCGTGGAAAATGGAGTTGGTGCTGGTTGAACTATTTACCCTCCGCTGTCTACTTTTTCCTATCATGGCATGTGTATGGATCTGGCCATTTTAAGGCTTCATTTGGCAGGTATCAGGTCCATTTTTAGATCAATTAACTTTATAGTAACTATTAAGAATATGCGTTCTGTGGATGGTCATTTGTTAAGGTTATTTCCATGGTCAATTAAAGTAACATCTTTTTTATTGCTTACAACTTTGCCGGTATTGGCAGGGGGTCTTACTATGCTTCTGACAGATCGGCATTTTAATACTT
>LC110597.1 Saccostrea sp. non-mordax lineage F mitochondrial gene for cytochrome c oxidase subunit I, partial cds, isolate: IRS11
TTAATTCGATGAAGATTGTTTAATCCGGGAGCTAAATTTTTAGATCCTGTTTGCTATAATGCTGTGGTAACCATGCATGCTTTGGTAATAATTTTTTTCTTTGTAATGCCTGTTATAATCGGGGGCTTTGGTAATTGACTGGTTCCTTTAATGTTAGAAGTTCCTGACATACAATTTCCTCGTGTCAATGCTTTTAGATTTTGGGTTTTACCTGCATCTCTTTACTTCATAGGAATCTCTGGGTTCGTGGAAAATGGAGTTGGTGCTGGTTGAACTATTTACCCTCCGCTGTCTACTTTTTCCTATCATGGCATGTGTATGGATCTGGCCATTTTAAGGCTTCATTTGGCAGGTATCAGGTCCATTTTTAGATCAATTAACTTTATAGTAACTATTAAGAATATGCGTTCTGTGGATGGTCATTTGTTAAGGTTATTTCCATGGTCAATTAAAGTAACATCTTTTTTATTGCTTACAACTTTGCCGGTATTGGCAGGGGGTCTTACTATGCTTCTGACAGATCGGCATTTTAATACTT
>KP455038.1 Saccostrea sp. KML-2015 isolate 19_516 cytochrome oxidase subunit I (COI) gene, partial cds; mitochondrial
TTAATTCGATGAAGATTGTTTAATCCGGGAGCTAAATTTTTAGATCCTGTTTGCTATAATGCTGTGGTAACCATGCATGCTTTGGTAATAATTTTTTTCTTTGTAATGCCTGTTATAATCGGGGGCTTTGGTAATTGACTGGTCCCTTTAATGTTAGAAGTTCCTGACATACAATTTCCTCGTGTCAATGCTTTTAGATTTTGGGTTTTACCTGCATCTCTTTACTTCATAGGAATCTCTGGGTTCGTGGAAAATGGAGTCGGTGCTGGTTGAACTATTTACCCTCCGCTGTCTACTTTTTCCTATCATGGCATGTGTATGGATCTGGCCATTTTAAGGCTTCATTTGGCAGGTATCAGGTCCATTTTTAGATCAATTAACTTTATAGTAACTATTAAGAATATGCGTTCTGTGGATGGTCATTTGTTAAGGTTATTTCCATGGTCAATTAAAGTAACATCTTTTTTATTGCTTACAACTTTGCCTGTATTGGCAGGGGGTCTTACTATGCTTCTGACAGATCGGCATTTTAATACTT
>KP455022.1 Saccostrea sp. KML-2015 isolate 23_1332 cytochrome oxidase subunit I (COI) gene, partial cds; mitochondrial
TTAATTCGGTGAAGATTGTTTAATCCGGGAGCTAAATTTTTAGATCCTGTTTGCTATAATGCTGTGGTAACCATGCATGCTTTGGTAATAATTTTTTTCTTTGTAATGCCTGTTATAATCGGGGGCTTTGGTAATTGACTGGTTCCTTTAATGTTAGAAGTTCCTGACATACAATTTCCTCGTGTCAATGCTTTTAGATTTTGGGTTTTACCTGCATCTCTTTACTTCATAGGAATCTCTGGGTTCGTGGAAAATGGAGTTGGTGCTGGTTGAACTATTTACCCTCCGCTGTCTACTTTTTCCTATCATGGCATGTGTATGGATCTGGCCATTTTAAGGCTTCATTTGGCAGGTATCAGGTCCATTTTTAGATCAATTAACTTTATAGTAACTATTAAGAATATGCGTTCTGTGGATGGTCATTTGTTAAGGTTATTTCCATGGTCAATTAAAGTAACATCTTTTTTATTGCTTACAACTTTGCCTGTATTGGCAGGGGGTCTTACTATGCTTCTGACAGATCGGCATTTTAATACTT
>LC110591.1 Saccostrea sp. non-mordax lineage F mitochondrial gene for cytochrome c oxidase subunit I, partial cds, isolate: IRS05
TTAATTCGATGAAGATTGTTTAATCCGGGAGCTAAATTTTTAGATCCTGTTTGCTATAATGCTGTGGTAACCATGCATGCTTTGGTAATAATTTTTTTCTTTGTAATGCCTGTTATAATCGGGGGCTTTGGTAATTGACTGGTTCCTTTAATGTTAGAAGTTCCTGACATACAATTTCCTCGTGTCAATGCTTTTAGATTTTGGGTTTTACCTGCATCTCTTTACTTCATAGGAATCTCTGGGTTCGTGGAAAATGGAGTTGGTGCTGGTTGAACTATTTACCCTCCGCTGTCTACTTTTTCCTATCATGGCATGTGTATGGATCTGGCCATTTTAAGGCTTCATTTGGCAGGTATCAGGTCCATTTTTAGATCAATTAACTTTATAGTAACTATTAAGAATATGCGTTCTGTGGATGGTCATTTGTTAAGGTTATTTCCGTGGTCAATTAAAGTAACATCTTTTTTATTGCTTACAACTTTGCCTGTATTGGCAGGGGGTCTTACTATGCTTCTGACAGATCGGCATTTTAATACTT
>KP455040.1 Saccostrea sp. KML-2015 isolate 19_514 cytochrome oxidase subunit I (COI) gene, partial cds; mitochondrial
TTAATTCGATGAAGATTGTTTAATCCGGGAGCTAAATTTTTAGATCCTGTTTGCTATAATGCTGTGGTAACCATGCATGCTTTGGTAATAATTTTTTTCTTTGTAATGCCTGTTATAATCGGGGGCTTTGGTAATTGACTGGTTCCTTTAATGTTAGAAGTTCCTGACATACAATTTCCTCGTGTTAATGCTTTTAGATTTTGGGTTTTACCTGCATCTCTTTACTTCATAGGAATCTCTGGGTTCGTGGAAAATGGAGTTGGTGCTGGTTGAACTATTTACCCTCCGCTGTCTACTTTTTCCTATCATGGCATGTGTATGGATCTGGCCATTTTAAGGCTTCATTTGGCAGGTATCAGGTCCATTTTTAGATCAATTAACTTTATAGTAACTATTAAGAATATGCGTTCTGTGGATGGTCATTTGTTAAGGTTATTTCCGTGGTCAATTAAAGTAACATCTTTTTTATTGCTTACAACTTTACCTGTATTGGCAGGGGGTCTTACTATGCTTCTGACAGATCGGCATTTTAATACTT
>LC110606.1 Saccostrea sp. non-mordax lineage F mitochondrial gene for cytochrome c oxidase subunit I, partial cds, isolate: IRS21
TTAATTCGATGAAGATTGTTTAATCCGGGAGCTAAATTTTTAGATCCTGTTTGCTATAATGCTGTGGTAACCATGCATGCTTTGGTAATAATTTTTTTCTTTGTAATGCCTGTTATAATCGGGGGCTTTGGTAATTGACTGGTTCCTTTAATGTTAGAAGTTCCTGACATACAATTTCCTCGTGTCAATGCTTTTAGATTTTGGGTTTTACCTGCATCTCTTTACTTCATAGGAATCTCTGGGTTCGTGGAAAATGGAGTTGGTGCTGGTTGAACTATTTACCCTCCGCTGTCTACTTTTTCCTATCATGGCATGTGTATGGATCTGGCCATTTTAAGGCTTCATTTGGCAGGTATCAGGTCCATTTTTAGATCAATTAACTTTATAGTAACTATTAAGAATATGCGTTCTGTGGATGGTCATTTGTTAAGGTTATTTCCGTGGTCAATTAAAGTAACATCTTTTTTATTGCTTACAACTTTACCTGTATTGGCAGGGGGTCTTACTATGCTTCTGACAGATCGGCATTTTAATACTT
>LC110517.1 Saccostrea sp. non-mordax lineage F mitochondrial gene for cytochrome c oxidase subunit I, partial cds, isolate: AMK31
TTAATTCGATGAAGATTGTTTAATCCGGGAGCTAAATTTTTAGATCCTGTTTGCTATAATGCTGTGGTAACCATGCATGCTTTGGTAATAATTTTTTTCTTTGTAATGCCTGTTATAATCGGGGGCTTTGGTAATTGACTGGTTCCTTTAATGTTAGAAGTTCCTGACATACAATTTCCTCGTGTCAATGCTTTTAGATTTTGGGTTTTACCTGCATCTCTTTACTTCATAGGAATCTCTGGGTTCGTGGAAAATGGAGTTGGTGCTGGTTGAACTATTTACCCTCCGCTGTCTACTTTTTCCTATCATGGCATGTGTATGGATCTGGCCATTTTAAGGCTTCATTTGGCAGGTATCAGGTCCATTTTTAGATCAATTAACTTTATAGTAACTATTAAGAATATGCGTTCTGTGGATGGTCATTTGTTAAGGTTATTTCCATGGTCAATTAAAGTAACATCTTTTTTATTGCTTACAACTTTGCCTGTATTGGCAGGGGGTCTTACTATGCTTCTGACAGATCGGCATTTTAATACCT
>AB748831.1 Saccostrea cucullata F Lam & Morton (2006) mitochondrial gene for cytochrome c oxidase subunit I, partial cds, isolate: G-Sa02
TTAATTCGATGAAGATTGTTTAATCCGGGAGCTAAATTTTTAGATCCTGTTTGCTATAATGCTGTGGTAACCATGCATGCTTTGGTAATAATTTTTTTCTTTGTAATGCCTGTTATAATCGGGGGCTTTGGTAATTGACTGGTTCCTTTAATGTTAGAAGTTCCTGACATACAATTTCCTCGTGTCAATGCTTTTAGATTTTGGGTTTTACCTGCATCTCTTTACTTCATAGGAATCTCCGGGTTCGTGGAAAATGGAGTTGGTGCTGGTTGAACTATTTACCCTCCGCTGTCTACTTTTTCCTATCATGGCATGTGTATGGATCTGGCCATTTTAAGGCTTCATTTGGCAGGTATCAGGTCCATTTTTAGATCAATTAACTTTATAGTAACTATTAAGAATATGCGTTCTGTGGATGGTCATTTGTTAAGGTTATTTCCATGGTCAATTAAAGTAACATCTTTTTTATTGCTTACAACTTTGCCTGTATTGGCAGGGGGTCTTACTATGCTTCTGACAGATCGGCATTTTAATACTT
>LC110638.1 Saccostrea sp. non-mordax lineage F mitochondrial gene for cytochrome c oxidase subunit I, partial cds, isolate: EUM05
TTAATTCGATGAAGATTGTTTAATCCGGGAGCTAAATTTTTAGATCCTGTTTGCTATAATGCTGTGGTAACCATGCATGCTTTGGTAATAATTTTTTTCTTTGTAATGCCTGTTATAATCGGGGGCTTTGGTAATTGACTGGTTCCTTTAATGTTAGAAGTTCCTGACATACAATTTCCTCGTGTCAATGCTTTTAGATTTTGGGTTTTACCTGCATCTCTTTACTTCATAGGAATCTCTGGGTTCGTGGAAAATGGAGTTGGTGCTGGTTGAACCATTTACCCTCCGCTGTCTACTTTTTCCTATCATGGCATGTGTATGGATCTGGCCATTTTAAGGCTTCATTTGGCAGGTATCAGGTCCATTTTTAGATCAATTAACTTTATAGTAACTATTAAGAATATGCGTTCTGTGGATGGTCATTTGTTAAGGTTATTTCCATGGTCAATTAAAGTAACATCTTTTTTATTGCTTACAACTTTGCCTGTATTGGCAGGGGGTCTTACTATGCTTCTGACAGATCGGCATTTTAATACTT
>LC110586.1 Saccostrea sp. non-mordax lineage F mitochondrial gene for cytochrome c oxidase subunit I, partial cds, isolate: IRF16
TTAATTCGATGAAGATTGTTTAATCCGGGAGCTAAGTTTTTAGATCCTGTTTGCTATAATGCTGTGGTAACCATGCATGCTTTGGTAATAATTTTTTTCTTTGTAATGCCTGTTATAATCGGGGGCTTTGGTAATTGACTGGTTCCTTTAATGTTAGAAGTTCCTGACATACAATTTCCTCGTGTCAATGCTTTTAGATTTTGGGTTTTACCTGCATCTCTTTACTTCATAGGAATCTCTGGGTTCGTGGAAAATGGAGTTGGTGCTGGTTGAACTATTTACCCTCCGCTGTCTACTTTTTCCTATCATGGCATGTGTATGGATCTGGCCATTTTAAGGCTTCATTTGGCAGGTATCAGGTCCATTTTTAGATCAATTAACTTTATAGTAACTATTAAGAATATGCGTTCTGTGGATGGTCATTTGTTAAGGTTATTTCCATGGTCAATTAAAGTAACATCTTTTTTATTGCTTACAACTTTGCCTGTATTGGCAGGGGGTCTTACTATGCTTCTGACAGATCGGCATTTTAATACTT
>LC110512.1 Saccostrea sp. non-mordax lineage F mitochondrial gene for cytochrome c oxidase subunit I, partial cds, isolate: AMK25
TTAATTCGATGAAGATTGTTTAATCCGGGAGCTAAATTTTTAGATCCTGTTTGCTATAATGCTGTGGTAACCATGCATGCTTTGGTAATAATTTTTTTCTTTGTAATGCCTGTTATAATCGGGGGCTTTGGTAATTGACTGGTTCCTTTAATGTTAGAAGTTCCTGACATACAATTTCCTCGTGTCAATGCTTTTAGATTTTGGGTTTTACCTGCATCTCTTTACTTCATAGGAATCTCTGGGTTCGTGGAAAATGGAGTTGGTGCTGGTTGAACTATTTACCCTCCGCTGTCTACTTTTTCCTATCATGGCATGTGTATGGATCTGGCCATTTTAAGGCTTCATTTGGCAGGTATCAGGTCCATTTTCAGATCAATTAACTTTATAGTAACTATTAAGAATATGCGTTCTGTGGATGGTCATTTGTTAAGGTTATTTCCATGGTCAATTAAAGTAACATCTTTTTTATTGCTTACAACTTTGCCTGTATTGGCAGGGGGTCTTACTATGCTTCTGACAGATCGGCATTTTAATACTT
>LC110468.1 Saccostrea sp. non-mordax lineage F mitochondrial gene for cytochrome c oxidase subunit I, partial cds, isolate: AMS21
TTAATTCGATGAAGATTGTTTAATCCGGGAGCTAAATTTTTAGATCCTGTTTGCTATAATGCTGTGGTAACCATGCATGCTTTGGTAATAATTTTTTTCTTTGTAATGCCTGTTATAATCGGGGGCTTTGGTAATTGACTGGTTCCTTTAATGTTAGAAGTTCCTGACATACAATTTCCTCGTGTCAATGCTTTTAGATTTTGGGTTTTACCTGCATCTCTTTACTTCATAGGAATCTCTGGGTTCGTGGAAAATGGAGTTGGTGCTGGTTGAACTATTTACCCTCCGCTGTCTACTTTTTCCTATCATGGCATGTGTATGGATCTGGCCATTTTAAGGCTTCATTTGGCAGGTATCAGGTCCATTTTTAGATCAATTAACTTTATAGTAACTATTAAGAATATGCGTTCTGTGGATGGTCATTTGTTAAGGTTATTTCCATGGTCAATTAAAGTAACATCTTTTTTATTGCTTACAACTTTGCCTGTATTGGCAGGGGGTCTTACTATGCTTCTGACAGATCGGCATTTTAATACTT
>LC110641.1 Saccostrea sp. non-mordax lineage F mitochondrial gene for cytochrome c oxidase subunit I, partial cds, isolate: EMA03
TTAATTCGATGAAGATTGTTTAATCCGGGAGCTAAATTTTTAGATCCTGTTTGCTATAATGCTGTGGTAACCATGCATGCTTTGGTAATAATTTTTTTCTTTGTAATGCCTGTTATAATCGGGGGCTTTGGTAATTGACTGGTTCCTTTAATGTTAGAAGTTCCTGACATACAATTTCCTCGTGTCAATGCTTTTAGATTTTGGGTTTTACCTGCATCTCTTTACTTCATAGGAATCTCTGGGTTCGTGGAAAATGGAGTTGGTGCTGGTTGAACTATTTACCCTCCGCTGTCTACTTTTTCCTATCATGGCATGTGTATGGACCTGGCCATTTTAAGGCTTCATTTGGCAGGTATCAGGTCCATTTTTAGATCAATTAACTTTATAGTAACTATTAAGAATATGCGTTCTGTGGATGGTCATTTGTTAAGGTTATTTCCATGGTCAATTAAAGTAACATCTTTTTTATTGCTTACAACTTTGCCTGTATTGGCAGGGGGTCTTACTATGCTTCTGACAGATCGGCATTTTAATACTT
>LC110634.1 Saccostrea sp. non-mordax lineage F mitochondrial gene for cytochrome c oxidase subunit I, partial cds, isolate: EUM01
TTAATTCGATGAAGATTGTTTAATCCGGGAGCTAAATTTTTAGATCCTGTTTGCTATAATGCTGTGGTAACCATGCATGCTTTGGTAATAATTTTTTTCTTTGTAATGCCTGTTATAATTGGGGGCTTTGGTAATTGACTGGTTCCTTTAATGTTAGAAGTTCCTGACATACAATTTCCTCGTGTCAATGCTTTTAGATTTTGGGTTTTACCTGCATCTCTTTACTTCATAGGAATCTCTGGGTTCGTGGAAAATGGAGTTGGTGCTGGTTGAACTATTTACCCTCCGCTGTCTACTTTTTCCTATCATGGCATGTGTATGGATCTGGCCATTTTAAGGCTTCATTTGGCAGGTATCAGGTCCATTTTTAGATCAATTAACTTTATAGTAACTATTAAGAATATGCGTTCTGTGGATGGTCATTTGTTAAGGTTATTTCCATGGTCAATTAAAGTAACATCTTTTTTATTGCTTACAACTTTGCCTGTATTGGCAGGGGGTCTTACTATGCTTCTGACAGATCGGCATTTCAATACTT
>LC110608.1 Saccostrea sp. non-mordax lineage F mitochondrial gene for cytochrome c oxidase subunit I, partial cds, isolate: IRS23
TTAATTCGATGAAGATTGTTTAATCCGGGAGCTAAATTTTTAGATCCTGTTTGCTATAATGCTGTGGTAACCATGCATGCTTTGGTAATAATTTTTTTCTTTGTAATGCCTGTTATAATCGGAGGCTTTGGTAATTGACTGGTTCCTTTAATGTTAGAAGTTCCTGACATACAATTTCCTCGTGTCAATGCTTTTAGATTTTGGGTTTTACCTGCATCTCTTTACTTCATAGGAATCTCTGGGTTCGTGGAAAATGGAGTTGGTGCTGGTTGAACTATTTACCCTCCGCTGTCTACTTTTTCCTATCATGGCATGTGTATGGATCTGGCCATTTTAAGGCTTCATTTGGCAGGTATCAGGTCCATTTTTAGATCAATTAACTTTATAGTAACTATTAAGAATATGCGTTCTGTGGATGGTCATTTGTTAAGGTTATTTCCATGGTCAATTAAAGTAACATCTTTTTTATTGCTTACAACTTTGCCTGTATTGGCAGGGGGTCTTACTATGCTTCTGACAGATCGGCATTTTAATACTT
>LC110590.1 Saccostrea sp. non-mordax lineage F mitochondrial gene for cytochrome c oxidase subunit I, partial cds, isolate: IRS04
TTAATTCGATGAAGATTGTTTAATCCGGGAGCTAAATTTTTAGATCCTGTTTGCTATAATGCTGTGGTAACCATGCATGCTTTGGTGATAATTTTTTTCTTTGTAATGCCTGTTATAATCGGGGGCTTTGGTAATTGACTGGTTCCTTTAATGTTAGAAGTTCCTGACATACAATTTCCTCGTGTCAATGCTTTTAGATTTTGGGTTTTACCTGCATCTCTTTACTTCATAGGAATCTCTGGGTTCGTGGAAAATGGAGTTGGTGCTGGTTGAACTATTTACCCTCCGCTGTCTACTTTTTCCTATCATGGCATGTGTATGGATCTGGCCATTTTAAGGCTTCATTTGGCAGGTATCAGGTCCATTTTTAGATCAATTAACTTTATAGTAACTATTAAGAATATGCGTTCTGTGGATGGTCATTTGTTAAGGTTATTTCCATGGTCAATTAAAGTAACATCTTTTTTATTGCTTACAACTTTGCCTGTATTGGCAGGGGGTCTTACTATGCTTCTGACAGATCGGCATTTTAATACTT
>LC110585.1 Saccostrea sp. non-mordax lineage F mitochondrial gene for cytochrome c oxidase subunit I, partial cds, isolate: IRF15
TTAATTCGATGAAGATTGTTTAATCCGGGAGCTAAATTTTTAGATCCTGTTTGCTATAATGCTGTGGTAACCATGCATGCTTTGGTAATAATTTTTTTCTTTGTAATGCCTGTTATAATCGGGGGCTTTGGTAATTGACTGGTTCCTTTAATGTTAGAAGTTCCTGACATACAATTTCCTCGTGTCAATGCTTTTAGATTTTGGGTTTTACCTGCATCTCTTTACTTCATAGGAATCTCTGGGTTCGTGGAAAATGGAGTTGGTGCTGGTTGAACTATTTACCCTCCGCTGTCTACTTTTTCCTATCATGGCATGTGTATGGATCTGGCCATTTTAAGGCTTCATTTGGCAGGTATCAGGTCCATTTTTAGATCAATTAACTTTATAGTAACTATTAAAAATATGCGTTCTGTGGATGGTCATTTGTTAAGGTTATTTCCATGGTCAATTAAAGTAACATCTTTTTTATTGCTTACAACTTTGCCTGTATTGGCAGGGGGTCTTACTATGCTTCTGACAGATCGGCATTTTAATACTT
>LC110505.1 Saccostrea sp. non-mordax lineage F mitochondrial gene for cytochrome c oxidase subunit I, partial cds, isolate: AMK18
TTAATTCGATGAAGATTGTTTAATCCGGGAGCTAAATTTTTAGATCCTGTTTGCTATAATGCTGTGGTAACCATGCATGCTTTGGTAATAATTTTTTTCTTTGTAATGCCTGTTATAATCGGGGGCTTTGGTAATTGACTGGTTCCTTTAATGTTAGAAGTTCCTGACATACAATTTCCTCGTGTCAATGCTTTTAGATTTTGGGTTTTACCTGCATCTCTTTACTTCATAGGAATCTCTGGGTTCGTGGAAAATGGAGTTGGTGCTGGTTGAACTATTTACCCTCCGCTGTCTACTTTTTCCTATCATGGCATGTGTATGGATCTGGCCATTTTAAGGCTTCATTTGGCAGGTATCAGGTCCATTTTTAGATCAATTAACTTTATAGTAACTATTAAGAATATGCGTTCTGTGGATGGTCATTTGTTAAGGTTATTTCCATGGTCGATTAAAGTAACATCTTTTTTATTGCTTACAACTTTGCCTGTATTGGCAGGGGGTCTTACTATGCTTCTGACAGATCGGCATTTTAATACTT
>LC110493.1 Saccostrea sp. non-mordax lineage F mitochondrial gene for cytochrome c oxidase subunit I, partial cds, isolate: AMK03
TTAATTCGATGAAGATTGTTTAATCCGGGAGCTAAATTTTTAGATCCTGTTTGTTATAATGCTGTGGTAACCATGCATGCTTTGGTAATAATTTTTTTCTTTGTAATGCCTGTTATAATCGGGGGCTTTGGTAATTGACTGGTTCCTTTAATGTTAGAAGTTCCTGACATACAATTTCCTCGTGTCAATGCTTTTAGATTTTGGGTTTTACCTGCATCTCTTTACTTCATAGGAATCTCTGGGTTCGTGGAAAATGGAGTTGGTGCTGGTTGAACTATTTACCCTCCGCTGTCTACTTTTTCCTATCATGGCATGTGTATGGATCTGGCCATTTTAAGGCTTCATTTGGCAGGTATCAGGTCCATTTTTAGATCAATTAACTTTATAGTAACTATTAAGAATATGCGTTCTGTGGATGGTCATTTGTTAAGGTTATTTCCATGGTCAATTAAAGTAACATCTTTTTTATTGCTTACAACTTTGCCTGTATTGGCAGGGGGTCTTACTATGCTTCTGACAGATCGGCATTTTAATACTT
>LC063797.1 Saccostrea sp. WKM03 mitochondrial COX1 gene for cytochrome c oxidase subunit 1, partial cds, isolate: WKM13
TTAATTCGATGAAGATTGTTTAATCCGGGAGCTAAATTTTTAGATCCTGTTTGCTATAATGCTGTGGTAACCATGCATGCTTTGGTAATAATTTTTTTCTTTGTAATGCCTGTTATAATCGGGGGCTTTGGTAATTGACTGGTTCCTTTAATGTTAGAAGTTCCTGACATACAATTTCCTCGTGTCAATGCTTTTAGATTTTGGGTTTTACCCGCATCTCTTTACTTCATAGGAATCTCTGGGTTCGTGGAAAATGGAGTTGGTGCTGGTTGAACTATTTACCCTCCGCTGTCTACTTTTTCCTATCATGGCATGTGTATGGATCTGGCCATTTTAAGGCTTCATTTGGCAGGTATCAGGTCCATTTTTAGATCAATTAACTTTATAGTAACTATTAAGAATATGCGTTCTGTGGATGGTCATTTGTTAAGGTTATTTCCATGGTCAATTAAAGTAACATCTTTTTTATTGCTTACAACTTTGCCTGTATTGGCAGGGGGTCTTACTATGCTTCTGACAGATCGGCATTTTAATACTT
>AB748836.1 Saccostrea cucullata F Lam & Morton (2006) mitochondrial gene for cytochrome c oxidase subunit I, partial cds, isolate: K-Sa02
TTAATTCGATGAAGATTGTTTAATCCGGGAGCTAAATTTTTAGATCCTGTTTGCTATAATGCTGTGGTAACCATGCATGCTTTGGTAATAATTTTTTTCTTTGTAATGCCTGTTATAATCGGGGGCTTTGGTAATTGACTGGTTCCTTTAATGTTAGAAGTTCCTGACATACAATTTCCTCGTGTCAATGCTTTTAGATTTTGGGTTTTACCTGCATCTCTTTACTTCATAGGAATCTCTGGGTTCGTGGAAAATGGAGTTGGTGCTGGTTGAACTATTTACCCTCCGCTGTCTACTTTTTCCTATCATGGCATGTGTATGGATCTGGCCATTTTAAGGCTTCATTTGGCAGGTATCAGGTCCATTTTTAGATCAATTAACTTTATAGTAACTATTAAGAATATGCGTTCTGTGGATGGTCATTTGTTAAGGTTATTTCCATGGTCAATTAAAGTAACATCTTTTCTATTGCTTACAACTTTGCCTGTATTGGCAGGGGGTCTTACTATGCTTCTGACAGATCGGCATTTTAATACTT
>LC110452.1 Saccostrea sp. non-mordax lineage F mitochondrial gene for cytochrome c oxidase subunit I, partial cds, isolate: AMS01
TTAATTCGATGAAGATTGTTTAATCCGGGAGCTAAATTTTTAGATCCTGTTTGCTATAATGCTGTGGTAACCATGCATGCTTTGGTAATAATTTTTTTCTTTGTAATGCCTGTTATAATCGGGGGCTTTGGTAATTGACTGGTTCCTTTAATGTTAGAAGTTCCTGACATACAATTTCCTCGTGTCAATGCTTTTAGATTTTGGGTTTTACCTGCATCTCTTTACTTCATAGGAATCTCTGGGTTCGTGGAAAATGGAGTTGGTGCTGGTTGAACTATTTACCCTCCGCTGTCTACTTTTTCCTATCATGGCATGTGTATGGATCTGGCCATTTTAAGGCTTCATTTGGCAGGTATCAGGTCCATTTTTAGATCAATTAACTTTATAGTAACTATTAAGAATATGCGTTCTGTGGATGGTCATTTGTTAAGGTTATTTCCATGGTCAATTAAAGTAACATCTTTTCTATTGCTTACAACTTTGCCTGTATTGGCAGGGGGTCTTACTATGCTTCTGACAGATCGGCATTTTAATACTT
>LC110637.1 Saccostrea sp. non-mordax lineage F mitochondrial gene for cytochrome c oxidase subunit I, partial cds, isolate: EUM04
TTAATTCGATGAAGATTGTTTAATCCGGGAGCTAAATTTTTAGATCCTGTTTGCTATAATGCTGTGGTAACCATGCATGCTTTGGTAATAATTTTTTTCTTTGTAATGCCTGTTATAATCGGGGGCTTTGGTAATTGACTGGTTCCTTTAATGTTAGAAGTTCCTGACATACAATTTCCTCGTGTCAATGCTTTTAGATTTTGGGTTTTACCTGCATCTCTTTACTTCATAGGAATCTCTGGGTTCGTGGAAAATGGAGTTGGTGCTGGTTGAACTATTTACCCTCCGCTGTCTACTTTTTCCTATCATGGCATGTGTATGGATCTGGCCATTTTAAGGCTTCATTTGGCAGGTATCAGGTCCATTTTTAGATCAATTAACTTTATAGTAACTATTAAGAATATGCGTTCTGTGGATGGTCATTTGTTAAGGTTATTTCCATGGTCAATTAAAGTAACATCTTTTTTATTGCTTACAACTTTGCCTGTATTGGCAGGGGGTCTTACTATGCTTTTGACAGATCGGCATTTTAATACTT
>EU816090.1 Saccostrea cuccullata isolate WL5 cytochrome oxidase subunit I gene, partial cds; mitochondrial
TTAATTCGATGAAGATTGTTTAATCCGGGAGCTAAATTTTTAGATCCTGTTTGCTATAATGCTGTGGTAACCATGCATGCTTTGGTAATAATTTTTTTCTTTGTAATGCCTGTTATAATCGGGGGCTTTGGTAATTGACTGGTTCCTTTAATGTTAGAAGTTCCTGACATACAATTTCCTCGTGTCAATGCTTTTAGATTTTGGGTTTTACCTGCATCTCTTTACTTCATAGGAATCTCTGGGTTCGTGGAAAATGGAGTTGGTGCTGGTTGAACTATTTACCCTCCGCTGTCTACTTTTTCCTATCATGGCATGTGTATGGATCTGGCCATTTTAAGGCTTCATTTGGCAGGTATCAGGTCCATTTTTAGATCAATTAACTTTATAGTAACTATTAAGAATATGCGTTCTGTGGATGGTCATTTGTTAAGGTTATTTCCATGGTCAATTAAAGTAACATCTTTTTTATTGCTTACAACTTTGCCTGTATTGGCAGGGGGTCTTACTATGCTTTTGACAGATCGGCATTTTAATACTT
>EU816092.1 Saccostrea cuccullata isolate WL10 cytochrome oxidase subunit I gene, partial cds; mitochondrial
TTAATTCGATGAAGATTGTTTAATCCGGGAGCTAAATTTTTAGATCCTGTTTGCTATAATGCTGTGGTAACCATGCATGCTTTGGTAATAATTTTTTTCTTTGTAATGCCTGTTATAATCGGGGGCTTTGGTAATTGACTGGTTCCTTTAATGTTAGAAGTTCCTGACATACAATTTCCTCGTGTCAATGCTTTTAGATTTTGGGTTTTACCTGCATCTCTTTACTTCATAGGAATCTCTGGGTTCGTGGAAAATGGAGTTGGTGCTGGTTGAACTATTTACCCTCCGCTGTCTACTTTTTCCTATCATGGCATGTGTATGGATCTGGCCATTTTAAGGCTTCATTTAGCAGGTATCAGGTCCATTTTTAGATCAATTAACTTTATAGTAACTATTAAGAATATGCGTTCTGTGGATGGTCATTTGTTAAGGTTATTTCCATGGTCAATTAAAGTAACATCTTTTTTATTGCTTACAACTTTGCCTGTATTGGCAGGGGGTCTTACTATGCTTCTGACAGATCGGCATTTTAATACTT
>EU816091.1 Saccostrea cuccullata isolate WL1 cytochrome oxidase subunit I gene, partial cds; mitochondrial
TTAATTCGATGAAGATTGTTTAATCCGGGAGCTAAATTTTTAGATCCTGTTTGCTATAATGCTGTGGTAACCATGCATGCTTTGGTAATAATTTTTTTCTTTGTAATGCCTGTTATAATCGGGGGCTTTGGTAATTGACTGGTTCCTTTAATGTTAGAAGTTCCTGACATACAATTTCCTCGTGTCAATGCTTTTAGATTTTGGGTTTTACCTGCATCTCTTTACTTCATAGGAATCTCTGGGTTCGTGGAAAATGGAGTTGGTGCTGGTTGAACTATTTACCCTCCGCTGTCTACTTTTTCCTATCATGGCATGTGTATGGATCTGGCCATTTTAAGGCTTCATTTGGCAGGTATCAGGTCCATTTTTAGATCAATTAACTTTATAGTAACTATTAAGAATATGCGTTCTGTGGATGGTCATTTGTTAAGGTTATTTCCATGGTCAATTAAAGTAACATCTTTTTTATTGCTTACAACTTTGCCTGTATTGGCAGGGGGTCTTACTATGCTTCTGACAGATCGGCATTTCAATACTT
>KP455036.1 Saccostrea sp. KML-2015 isolate 19_531 cytochrome oxidase subunit I (COI) gene, partial cds; mitochondrial
TTAATTCGATGAAGATTGTTTAATCCGGGAGCTAAATTTTTAGATCCTGTTTGCTATAATGCTGTGGTAACCATGCATGCTTTGGTAATAATTTTTTTCTTTGTAATGCCTGTTATAATCGGGGGCTTTGGTAATTGACTGGTTCCTTTAATGTTAGAGGTTCCTGACATACAATTTCCTCGTGTCAATGCTTTTAGATTTTGGGTTTTACCTGCATCTCTTTACTTCATAGGAATCTCTGGGTTCGTGGAAAATGGAGTTGGTGCTGGTTGAACTATTTACCCTCCGCTGTCTACTTTTTCCTATCATGGCATGTGTATGGATCTGGCCATTTTAAGGCTTCATTTGGCAGGTATCAGGTCCATTTTTAGATCAATTAACTTTATAGTAACTATTAAGAATATGCGTTCTGTGGATGGTCATTTGTTAAGGTTATTTCCATGGTCAATTAAAGTAACATCTTTTTTATTGCTTACAACTTTGCCTGTATTGGCAGGGGGTCTTACTATGCTTCTGACAGATCGGCATTTTAATACTT
>EU816093.1 Saccostrea cuccullata isolate DF8 cytochrome oxidase subunit I gene, partial cds; mitochondrial
TTAATTCGATGAAGATTGTTTAATCCGGGAGCTAAATTTTTAGATCCTGTTTGCTATAATGCTGTGGTAACCATGCATGCTTTGGTAATAATTTTTTTCTTTGTAATGCCTGTTATAATCGGGGGCTTTGGTAATTGACTGGTTCCTTTAATGTTAGAAGTTCCTGACATACAATTTCCTCGTGTCAATGCTTTTAGATTTTGGGTTTTACCTGCATCTCTTTACTTCATAGGAATCTCTGGGTTCGTGGAAAATGGAGTTGGTGCTGGTTGAACTATTTACCCTCCGCTGTCTACTTTTTCCTATCATGGCATGTGTATGGATCTGGCCATTTTAAGGCTTCATTTGGCAGGTATCAGGTCCATTTTTAGATCAATTAACTTTATAGTAACTATTAAGAATATGCGCTCTGTGGATGGTCATTTGTTAAGGTTATTTCCATGGTCAATTAAAGTAACATCTTTTTTATTGCTTACAACTTTGCCTGTATTGGCAGGGGGTCTTACTATGCTTCTGACAGATCGGCATTTTAATACTT
>EU816088.1 Saccostrea cuccullata isolate MC5 cytochrome oxidase subunit I gene, partial cds; mitochondrial
TTAATTCGATGAAGATTGTTTAATCCGGGAGCTAAATTTTTAGATCCTGTTTGCTATAATGCTGTGGTAACCATGCATGCTTTGGTAATAATTTTTTTCTTTGTAATGCCTGTTATAATCGGGGGCTTTGGTAATTGACTGGTTCCTTTAATGTTAGAAGTTCCTGACATACAATTTCCTCGTGTCAATGCTTTTAGATTTTGGGTTTTACCTGCATCTCTTTACTTCATAGGAATCTCTGGGTTCGTGGAAAATGGAGTTGGTGCTGGTTGAACTATTTACCCTCCGCTGTCTACTTTTTCCTATCATGGCATGTGTATGGATCTGGCCATTTTAAGGCTTCATTTGGCAGGTATCAGGTCCATTTTTAGATCAATTAACTTTATAGTAACTATTAAGAATATGCGTTCTGTGGATGGTCATTTGTTAAGGTTATTTCCATGGTCAATTAAAGTAACATCTTTTTTATTGCTTACAACTTTGCCTGTATTGGCAGGGGGTCTTACTATGCTTCTGACAGATCGGCATTTTAACACTT
>EU816087.1 Saccostrea cuccullata isolate MC4 cytochrome oxidase subunit I gene, partial cds; mitochondrial
TTAATTCGATGAAGATTGTTTAATCCGGGAGCTAAATTTTTAGATCCTGTTTGCTATAATGCTGTGGTAACCATGCATGCTTTGGTAATAATTTTTTTCTTTGTAATGCCTGTTATAATCGGGGGCTTTGGTAATTGACTGGTTCCTTTAATGTTAGAAGTTCCTGACATACAATTTCCTCGTGTCAATGCTTTTAGATTTTGGGTTTTACCTGCATCTCTTTACTTCATAGGAATCTCTGGGTTCGTGGAAAATGGAGTTGGTGCTGGTTGAACTATTTACCCTCCGCTGTCTACTTTTTCCTATCATGGCATGTGTATGGATCTGGCCATTTTAAGGCTTCATTTGGCAGGTATCAGGTCCATTTTTAGATCAATTAACTTTATAGTAACTATTAAGAATATGCGTTCTGTGGATGGTCATTTGTTAAGGTTATTTCCATGGTCAATTAAAGTAACATCTTTTTTATTACTTACAACTTTGCCTGTATTGGCAGGGGGTCTTACTATGCTTCTGACAGATCGGCATTTTAATACTT
>KP455034.1 Saccostrea sp. KML-2015 isolate 21_862 cytochrome oxidase subunit I (COI) gene, partial cds; mitochondrial
TTAATTCGATGAAGATTGTTTAATCCGGGAGCTAAATTTTTAGATCCTGTTTGCTATAATGCTGTGGTAACCATGCATGCTTTGGTAATAATTTTTTTCTTTGTAATGCCTGTTATAATCGGGGGCTTTGGTAATTGACTGGTTCCTTTAATGTTAGAAGTTCCTGACATACAATTTCCTCGTGTCAATGCTTTTAGATTTTGGGTTTTACCTGCATCTCTTTACTTCATAGGAATCTCTGGGTTCGTGGAAAATGGAGTTGGTGCTGGTTGAACTATTTACCCTCCGCTGTCTACTTTTTCCTATCATGGCATGTGTATGGATCTGGCCATTTTAAGGCTTCATTTGGCRGGTATCAGGTCCATTTTTAGATCAATTAACTTTATAGTAACTATTAAGAATATGCGTTCTGTGGATGGTCATTTGTTAAGGTTATTTCCATGGTCAATTAAAGTAACATCTTTTTTATTGCTTACAACTTTGCCTGTATTGGCAGGGGGTCTTACTATGCTTCTGACAGATCGGCATTTTAATACTT
>KP455037.1 Saccostrea sp. KML-2015 isolate 19_518 cytochrome oxidase subunit I (COI) gene, partial cds; mitochondrial
TTAATTCGATGAAGATTGTTTAATCCGGGAGCTAAATTTTTAGATCCTGTTTGCTATAATGCTGTGGTAACCATGCATGCTTTGGTAATAATTTTTTTCTTTGTAATGCCTGTTATAATCGGGGGCTTTGGTAATTGACTGGTTCCTTTAATGTTAGAAGTTCCTGACATACAATTTCCTCGTGTCAATGCTTTTAGATTTTGGGTTTTACCTACATCTCTTTACTTCATAGGAATCTCTGGGTTCGTGGAAAATGGAGTTGGTGCTGGTTGAACTATTTACCCTCCGCTGTCTACTTTTTCCTATCATGGCATGTGTATGGATCTGGCCATTTTAAGGCTTCATTTGGCAGGTATCAGGTCCATTTTTAGATCAATTAACTTTATAGTAACTATTAAGAATATGCGTTCTGTGGATGGTCATTTGTTAAGGTTATTTCCATGGTCAATTAAAGTAACATCTTTTTTATTGCTTACAACTTTGCCTGTATTGGCAGGGGGTCTTACTATGCTTCTGACAGATCGGCATTTTAATACTT
>KP455020.1 Saccostrea sp. KML-2015 isolate 23_1334 cytochrome oxidase subunit I (COI) gene, partial cds; mitochondrial
TTAATTCGATGAAGATTGTTTAATCCGGGAGCTAAATTTTTAGATCCTGTTTGCTATAATGCTGTGGTAACCATGCATGCTTTGGTAATAATTTTTTTCTTTGTAATGCCTGTTATAATCGGGGGCTTTGGTAATTGACTGGTTCCTTTAATGTTAGAAGTTCCTGACATACAATTTCCTCGTGTCAATGCTTTTAGATTTTGGGTTTTACCTGCATCTCTTTACTTCATAGGAATCTCTGGGTTCGTGGAAAATGGAGTTGGTGCTGGTTGAACTATTTACCCTCCGCTGTCTACTTTTTCCTATCATGGCATGTGTATGGATCTGGCCATTTTAAGGCTTCATTTGGCAGGTATCAGGTCCATTTTTAGATCAATTAACTTTATAGTAACTATTAAGAATATGCGTTCTGTGGATGGTCATTTGTTAAGGTTATTCCCATGGTCAATTAAAGTAACATCTTTTTTATTGCTTACAACTTTGCCTGTATTGGCAGGGGGTCTTACTATGCTTCTGACAGATCGGCATTTTAATACTT
>KP455027.1 Saccostrea sp. KML-2015 isolate 22_1158 cytochrome oxidase subunit I (COI) gene, partial cds; mitochondrial
TTAATTCGATGAAGATTGTTTAATCCGGGAGCTAAATTTTTAGATCCTGTTTGCTATAATGCTGTGGTAACCATGCATGCTTTGGTAATAATTTTTTTCTTTGTAATGCCTGTTATAATCGGGGGCTTTGGTAATTGACTGGTTCCTTTAATGTTAGAAGTTCCTGACATACAATTTCCTCGTGTCAATGCTTTTAGATTTTGGATTTTACCTGCATCTCTTTACTTCATAGGAATCTCTGGGTTCGTGGAAAATGGAGTTGGTGCTGGTTGAACTATTTACCCTCCGCTGTCTACTTTTTCCTATCATGGCATGTGTATGGATCTGGCCATTTTAAGGCTTCATTTGGCAGGTATCAGGTCCATTTTTAGATCAATTAACTTTATAGTAACTATTAAGAATATGCGTTCTGTGGATGGTCATTTGTTAAGGTTATTTCCATGGTCAATTAAAGTAACATCTTTTTTATTGCTTACAACTTTGCCTGTATTGGCAGGGGGTCTTACTATGCTTCTGACAGATCGGCATTTTAATACTT
>KP455035.1 Saccostrea sp. KML-2015 isolate 21_861 cytochrome oxidase subunit I (COI) gene, partial cds; mitochondrial
TTAATTCGATGAAGATTGTTTAATCCGGGAGCTAAATTTTTAGATCCTGTTTGCTATAATGCTGTGGTAACCATGCATGCTTTGGTAATAATTTTTTTCTTTGTAATGCCTGTTATAATCGGGGGCTTTGGTAATTGACTGGTTCCTTTAATGTTAGAAGTTCCTGACATACAATTTCCTCGTGTCAATGCTTTTAGGTTTTGGGTTTTACCTGCATCTCTTTACTTCATAGGAATCTCTGGGTTCGTGGAAAATGGAGTTGGTGCTGGTTGAACTATTTACCCTCCGCTGTCTACTTTTTCCTATCATGGCATGTGTATGGATCTGGCCATTTTAAGGCTTCATTTGGCAGGTATCAGGTCCATTTTTAGATCAATTAACTTTATAGTAACTATTAAGAATATGCGTTCTGTGGATGGTCATTTGTTAAGGTTATTTCCATGGTCAATTAAAGTAACATCTTTTTTATTGCTTACAACTTTGCCTGTATTGGCAGGGGGTCTTACTATGCTTCTGACAGATCGGCATTTTAATACTT
>KP455044.1 Saccostrea sp. KML-2015 isolate 18_261 cytochrome oxidase subunit I (COI) gene, partial cds; mitochondrial
TTAATTCGATGAAGATTGTTTAATCCGGGAGCTAAATTTTTAGATCCTGTTTGCTATAATGCTGTGGTAACCATGCATGCTTTGGTAATAATTTTTTTCTTTGTAATGCCTGTTATAATCGGGGGCTTTGGTAATTGACTGGTTCCTTTAATGTTAGAAGTTCCTGACATACAATTTCCTCGTGTCAATGCTTTTAGATTTTGGGTTTTACCTGCATCTCTTTACTTCATAGGAATCTCTGGGTTCGTGGAAAATGGAGTTGGTGCTGGTTGAACTATTTACCCTCCGCTGTCTACTTTTTCCTATCATGGCATGTGTATGGATCTGGCCATTTTAAGGCTTCATTTGGCAGGTATCGGGTCCATTTTTAGATCAATTAACTTTATAGTAACTATTAAGAATATGCGTTCTGTGGATGGTCATTTGTTAAGGTTATTTCCATGGTCAATTAAAGTAACATCTTTTTTATTGCTTACAACTTTGCCTGTATTGGCAGGGGGTCTTACTATGCTTCTGACAGATCGGCATTTTAATACTT
>KP455033.1 Saccostrea sp. KML-2015 isolate 21_866 cytochrome oxidase subunit I (COI) gene, partial cds; mitochondrial
TTAATTCGATGAAGATTGTTTAATCCGGGAGCTAAATTTTTAGATCCTGTTTGCTATAATGCTGTGGTAACCATGCATGCTTTGGTAATAATTTTTTTCTTTGTAATGCCTGTTATAATCGGGGGCTTTGGTAATTGACTGGTTCCTTTAATGTTAGAAGTTCCTGATATACAATTTCCTCGTGTCAATGCTTTTAGATTTTGGGTTTTACCTGCATCTCTTTACTTCATAGGAATCTCTGGGTTCGTGGAAAATGGAGTTGGTGCTGGTTGAACTATTTACCCTCCGCTGTCTACTTTTTCCTATCATGGCATGTGTATGGATCTGGCCATTTTAAGGCTTCATTTGGCAGGTATCAGGTCCATTTTTAGATCAATTAACTTTATAGTAACTATTAAGAATATGCGTTCTGTGGATGGTCATTTGTTAAGGTTATTTCCATGGTCAATTAAAGTAACATCTTTTTTATTGCTTACAACTTTGCCTGTATTGGCAGGGGGTCTTACTATGCTTCTGACAGATCGGCATTTTAATACTT
>KP455021.1 Saccostrea sp. KML-2015 isolate 23_1333 cytochrome oxidase subunit I (COI) gene, partial cds; mitochondrial
TTAATTCGATGAAGATTGTTTAATCCGGGAGCTAAATTTTTAGATCCTGTTTGCTATAATGCTGTGGTAACCATGCATGCTTTGGTAATAATTTTTTTCTTTGTAATGCCTGTTATAATCGGGGGCTTTGGTAATTGACTGGTTCCTTTAATGTTAGAAGTTCCTGACATACAATTTCCTCGTGTCAATGCTTTTAGATTTTGGGTTTTACCTGCATCTCTTTACTTCATAGGAATCTCTGGGTTCGTGGAAAATGGAGTTGGTGCTGGTTGAACTATTTACCCTCCGCTGTCTACTTTTTCCTATCATGGCATGTGTATGGATCTGGCCATTTTAAGGCTTCATTTGGCAGGTATCAGGTCCATTTTTAGATCAATTAACTTTATAGTAACTATTAAGAATATGCGTTCTGTGGATGGTCATTTGTTAAGGTTATTTCCATGGTCAATCAAAGTAACATCTTTTTTATTGCTTACAACTTTGCCTGTATTGGCAGGGGGTCTTACTATGCTTCTGACAGATCGGCATTTTAATACTT
>KP455018.1 Saccostrea sp. KML-2015 isolate 23_1346P cytochrome oxidase subunit I (COI) gene, partial cds; mitochondrial
TTAATTCGATGAAGATTGTTTAATCCGGGAGCTAAATTTTTAGATCCTGTTTGCTATAATGCTGTGGTAACCATGCATGCTTTGGTAATAATTTTTTTCTTTGTAATGCCTGTTATAATCGGGGGCTTTGGTAATTGACTGGTTCCTTTAATGTTAGAAGTTCCTGACATACAATTTCCTCGTGTCAATGCTTTTAGATTTTGGGTTTTACCTGCATCTCTTTACTTCATAGGAATCTCTGGGTTCGTGGAAAATGGAGTTGGTGCTGGTTGAACTATTTACCCCCCGCTGTCTACTTTTTCCTATCATGGCATGTGTATGGATCTGGCCATTTTAAGGCTTCATTTGGCAGGTATCAGGTCCATTTTTAGATCAATTAACTTTATAGTAACTATTAAGAATATGCGTTCTGTGGATGGTCATTTGTTAAGGTTATTTCCATGGTCAATTAAAGTAACATCTTTTTTATTGCTTACAACTTTGCCTGTATTGGCAGGGGGTCTTACTATGCTTCTGACAGATCGGCATTTTAATACTT
>KU947217.1 Saccostrea cucullata complex sp. LJ-14 cytochrome oxidase subunit I (COI) gene, partial cds; mitochondrial
TTAATTCGATGAAGATTGTTTAATCCGGGAGCTAAATTTTTAGATCCTGTTTGCTATAATGCTGTGGTAACCATGCATGCTTTGGTAATAATTTTTTTCTTTGTAATGCCTGTTATAATCGGGGGCTTTGGTAATTGACTGGTTCCTTTAATGTTAGAAGTTCCTGACATACAATTTCCTCGTGTCAATGCCTTTAGATTTTGGGTTTTACCTGCATCTCTTTACTTCATAGGAATCTCTGGGTTCGTGGAAAATGGAGTTGGTGCTGGTTGAACTATTTACCCTCCGCTGTCTACTTTTTCCTATCATGGCATGTGTATGGATCTGGCCATTTTAAGGCTTCATTTGGCAGGTATCAGGTCCATTTTTAGATCAATTAACTTTATAGTAACTATTAAGAATATGCGTTCTGTGGATGGTCATTTGTTAAGGTTATTTCCATGGTCAATTAAAGTAACATCTTTTTTATTGCTTACAACTTTGCCTGTATTGGCAGGGGGTCTTACTATGCTTCTGACAGATCGGCATTTTAATACTT
>KP455030.1 Saccostrea sp. KML-2015 isolate 22_1130 cytochrome oxidase subunit I (COI) gene, partial cds; mitochondrial
TTAATTCGATGAAGATTGTTTAATCCGGGAGCTAAATTTTTAGATCCTGTTTGCTATAATGCTGTGGTAACCATGCATGCTTTGGTAATAATTTTTTTCTTTGTAATGCCTGTTATAATCGGGGGCTTTGGTAATTGACTGGTTCCTTTAATGTTAGAAGTTCCTGACATACAATTTCCTCGTGTCAATGCTTTTAGATTTTGGGTTTTACCTGCATCTCTTTACTTCATAGGAATCTCTGGGTTCGTGGAAAATGGAGTTGGTGCTGGTTGAACTATTTACCCTCCGCTGTCTACTTTTTCCTATCATGGCATGTGTATGGATCTGGCCATTTTAAGGCTTCATTTGGCAGGTATCAGGTCCATTTTTAGATCAATTAACTTTATAGTAACTATTAAGAATATGCGTTCTGTGGATGGTCATTTGTTAAGGTTATTTCCATGGTCAATTAAAGTAACATCTTTTTTATTGCTTACAACTTTGCCTGTATTGGCAGGGGGTCTTACTATGCTTCTGACAGATCGGCATTTTAATACTT
>KU947215.1 Saccostrea cucullata complex sp. HT-1 cytochrome oxidase subunit I (COI) gene, partial cds; mitochondrial
TTAATTCGATGAAGATTGTTTAATCCGGGAGCTAAATTTTTAGATCCTGTTTGCTATAATGCTGTGGTAACCATGCATGCTTTGGTAATAATTTTTTTCTTTGTAATGCCTGTTATAATCGGGGGCTTTGGTAATTGACTGGTTCCTTTAATGTTAGAAGTTCCTGACATACAATTTCCTCGTGTCAATGCTTTTAGATTTTGGGTTTTACCTGCATCTCTTTACTTCATAGGAATCTCTGGGTTCGTGGAAAATGGAGTTGGTGCTGGTTGAACTATTTACCCTCCGCTGTCTACTTTTTCCTATCATGGCATGTGTATGGATCTGGCCATTTTAAGGCTTCATTTGGCAGGTATCAGGTCCATTTTTAGATCAATTAACTTTATAGTAACTATTAAGAATATGCGTTCTGTGGATGGTCATTTGTTAAGGTTATTTCCATGGTCAATTAAAGTAACATCTTTTTTATTGCTTACAACTTTGCCTGTATTGGCAGGGGGTCTTACTATGCTTCTGACAGATCGGCATTTTAATACTT
>KU947216.1 Saccostrea cucullata complex sp. XL-13 cytochrome oxidase subunit I (COI) gene, partial cds; mitochondrial
TTAATTCGATGAAGATTGTTTAATCCGGGAGCTAAATTTTTAGATCCTGTTTGCTATAATGCTGTGGTAACCATGCATGCTTTGGTAATAATTTTTTTCTTTGTAATGCCTGTTATAATCGGGGGCTTTGGTAATTGACTGGTTCCTTTAATGTTAGAAGTTCCTGACATACAATTTCCTCGTGTCAATGCTTTTAGATTTTGGGTTTTACCTGCATCTCTTTACTTCATAGGAATCTCTGGGTTCGTGGAAAATGGAGTTGGTGCTGGTTGAACTATTTACCCTCCGCTGTCTACTTTTTCCTATCATGGCATGTGTATGGATCTGGCCATTTTAAGGCTTCATTTGGCAGGTATCAGGTCCATTTTTAGATCAATTAACTTTATAGTAACTATTAAGAATATGCGTTCTGTGGATGGTCATTTGTTAAGGTTATTTCCATGGTCAATTAAAGTAACATCTTTTTTATTGCTTACAACTTTGCCTGTATTGGCAGGGGGTCTTACTATGCTTCTGACAGATCGGCATTTTAATACTT
>KP455011.1 Saccostrea sp. KML-2015 isolate Contig2_Case22_23_18_21_19 cytochrome oxidase subunit I (COI) gene, partial cds; mitochondrial
TTAATTCGATGAAGATTGTTTAATCCGGGAGCTAAATTTTTAGATCCTGTTTGCTATAATGCTGTGGTAACCATGCATGCTTTGGTAATAATTTTTTTCTTTGTAATGCCTGTTATAATCGGGGGCTTTGGTAATTGACTGGTTCCTTTAATGTTAGAAGTTCCTGACATACAATTTCCTCGTGTCAATGCTTTTAGATTTTGGGTTTTACCTGCATCTCTTTACTTCATAGGAATCTCTGGGTTCGTGGAAAATGGAGTTGGTGCTGGTTGAACTATTTACCCTCCGCTGTCTACTTTTTCCTATCATGGCATGTGTATGGATCTGGCCATTTTAAGGCTTCATTTGGCAGGTATCAGGTCCATTTTTAGATCAATTAACTTTATAGTAACTATTAAGAATATGCGTTCTGTGGATGGTCATTTGTTAAGGTTATTTCCATGGTCAATTAAAGTAACATCTTTTTTATTGCTTACAACTTTGCCTGTATTGGCAGGGGGTCTTACTATGCTTCTGACAGATCGGCATTTTAATACTT
>LC005431.1 Saccostrea malabonensis mitochondrial gene for cytochrome c oxidase subunit I, partial cds, isolate: FUN1
TTAATTCGATGAAGATTGTTTAATCCGGGAGCTAAATTTTTAGATCCTGTTTGCTATAATGCTGTGGTAACCATGCATGCTTTGGTAATAATTTTTTTCTTTGTAATGCCTGTTATAATCGGGGGCTTTGGTAATTGACTGGTTCCTTTAATGTTAGAAGTTCCTGACATACAATTTCCTCGTGTCAATGCTTTTAGATTTTGGGTTTTACCTGCATCTCTTTACTTCATAGGAATCTCTGGGTTCGTGGAAAATGGAGTTGGTGCTGGTTGAACTATTTACCCTCCGCTGTCTACTTTTTCCTATCATGGCATGTGTATGGATCTGGCCATTTTAAGGCTTCATTTGGCAGGTATCAGGTCCATTTTTAGATCAATTAACTTTATAGTAACTATTAAGAATATGCGTTCTGTGGATGGTCATTTGTTAAGGTTATTTCCATGGTCAATTAAAGTAACATCTTTTTTATTGCTTACAACTTTGCCTGTATTGGCAGGGGGTCTTACTATGCTTCTGACAGATCGGCATTTTAATACTT
>AB721961.1 Saccostrea cucullata mitochondrial COI gene for cytochrome c oxidase subunit I, partial cds
TTAATTCGATGAAGATTGTTTAATCCGGGAGCTAAATTTTTAGATCCTGTTTGCTATAATGCTGTGGTAACCATGCATGCTTTGGTAATAATTTTTTTCTTTGTAATGCCTGTTATAATCGGGGGCTTTGGTAATTGACTGGTTCCTTTAATGTTAGAAGTTCCTGACATACAATTTCCTCGTGTCAATGCTTTTAGATTTTGGGTTTTACCTGCATCTCTTTACTTCATAGGAATCTCTGGGTTCGTGGAAAATGGAGTTGGTGCTGGTTGAACTATTTACCCTCCGCTGTCTACTTTTTCCTATCATGGCATGTGTATGGATCTGGCCATTTTAAGGCTTCATTTGGCAGGTATCAGGTCCATTTTTAGATCAATTAACTTTATAGTAACTATTAAGAATATGCGTTCTGTGGATGGTCATTTGTTAAGGTTATTTCCATGGTCAATTAAAGTAACATCTTTTTTATTGCTTACAACTTTGCCTGTATTGGCAGGGGGTCTTACTATGCTTCTGACAGATCGGCATTTTAATACTT
>JQ027301.1 Saccostrea sp. 9 STH-2012 voucher FIRM10011D-50 cytochrome oxidase subunit I (COI) gene, partial cds; mitochondrial
TTAATTCGATGAAGATTGTTTAATCCGGGAGCTAAATTTTTAGATCCTGTTTGCTATAATGCTGTGGTAACCATGCATGCTTTGGTAATAATTTTTTTCTTTGTAATGCCTGTTATAATCGGGGGCTTTGGTAATTGACTGGTTCCTTTAATGTTAGAAGTTCCTGACATACAATTTCCTCGTGTCAATGCTTTTAGATTTTGGGTTTTACCTGCATCTCTTTACTTCATAGGAATCTCTGGGTTCGTGGAAAATGGAGTTGGTGCTGGTTGAACTATTTACCCTCCGCTGTCTACTTTTTCCTATCATGGCATGTGTATGGATCTGGCCATTTTAAGGCTTCATTTGGCAGGTATCAGGTCCATTTTTAGATCAATTAACTTTATAGTAACTATTAAGAATATGCGTTCTGTGGATGGTCATTTGTTAAGGTTATTTCCATGGTCAATTAAAGTAACATCTTTTTTATTGCTTACAACTTTGCCTGTATTGGCAGGGGGTCTTACTATGCTTCTGACAGATCGGCATTTTAATACTT
>AB748835.1 Saccostrea cucullata F Lam & Morton (2006) mitochondrial gene for cytochrome c oxidase subunit I, partial cds, isolate: K-Sa01
TTAATTCGATGAAGATTGTTTAATCCGGGAGCTAAATTTTTAGATCCTGTTTGCTATAATGCTGTGGTAACCATGCATGCTTTGGTAATAATTTTTTTCTTTGTAATGCCTGTTATAATCGGGGGCTTTGGTAATTGACTGGTTCCTTTAATGTTAGAAGTTCCTGACATACAATTTCCTCGTGTCAATGCTTTTAGATTTTGGGTTTTACCTGCATCTCTTTACTTCATAGGAATCTCTGGGTTCGTGGAAAATGGAGTTGGTGCTGGTTGAACTATTTACCCTCCGCTGTCTACTTTTTCCTATCATGGCATGTGTATGGATCTGGCCATTTTAAGGCTTCATTTGGCAGGTATCAGGTCCATTTTTAGATCAATTAACTTTATAGTAACTATTAAGAATATGCGTTCTGTGGATGGTCATTTGTTAAGGTTATTTCCATGGTCAATTAAAGTAACATCTTTTTTATTGCTTACAACTTTGCCTGTATTGGCAGGGGGTCTTACTATGCTTCTGACAGATCGGCATTTTAATACTT
>AB748834.1 Saccostrea cucullata F Lam & Morton (2006) mitochondrial gene for cytochrome c oxidase subunit I, partial cds, isolate: G-Sa05
TTAATTCGATGAAGATTGTTTAATCCGGGAGCTAAATTTTTAGATCCTGTTTGCTATAATGCTGTGGTAACCATGCATGCTTTGGTAATAATTTTTTTCTTTGTAATGCCTGTTATAATCGGGGGCTTTGGTAATTGACTGGTTCCTTTAATGTTAGAAGTTCCTGACATACAATTTCCTCGTGTCAATGCTTTTAGATTTTGGGTTTTACCTGCATCTCTTTACTTCATAGGAATCTCTGGGTTCGTGGAAAATGGAGTTGGTGCTGGTTGAACTATTTACCCTCCGCTGTCTACTTTTTCCTATCATGGCATGTGTATGGATCTGGCCATTTTAAGGCTTCATTTGGCAGGTATCAGGTCCATTTTTAGATCAATTAACTTTATAGTAACTATTAAGAATATGCGTTCTGTGGATGGTCATTTGTTAAGGTTATTTCCATGGTCAATTAAAGTAACATCTTTTTTATTGCTTACAACTTTGCCTGTATTGGCAGGGGGTCTTACTATGCTTCTGACAGATCGGCATTTTAATACTT
>AB748833.1 Saccostrea cucullata F Lam & Morton (2006) mitochondrial gene for cytochrome c oxidase subunit I, partial cds, isolate: G-Sa04
TTAATTCGATGAAGATTGTTTAATCCGGGAGCTAAATTTTTAGATCCTGTTTGCTATAATGCTGTGGTAACCATGCATGCTTTGGTAATAATTTTTTTCTTTGTAATGCCTGTTATAATCGGGGGCTTTGGTAATTGACTGGTTCCTTTAATGTTAGAAGTTCCTGACATACAATTTCCTCGTGTCAATGCTTTTAGATTTTGGGTTTTACCTGCATCTCTTTACTTCATAGGAATCTCTGGGTTCGTGGAAAATGGAGTTGGTGCTGGTTGAACTATTTACCCTCCGCTGTCTACTTTTTCCTATCATGGCATGTGTATGGATCTGGCCATTTTAAGGCTTCATTTGGCAGGTATCAGGTCCATTTTTAGATCAATTAACTTTATAGTAACTATTAAGAATATGCGTTCTGTGGATGGTCATTTGTTAAGGTTATTTCCATGGTCAATTAAAGTAACATCTTTTTTATTGCTTACAACTTTGCCTGTATTGGCAGGGGGTCTTACTATGCTTCTGACAGATCGGCATTTTAATACTT
>AB748832.1 Saccostrea cucullata F Lam & Morton (2006) mitochondrial gene for cytochrome c oxidase subunit I, partial cds, isolate: G-Sa03
TTAATTCGATGAAGATTGTTTAATCCGGGAGCTAAATTTTTAGATCCTGTTTGCTATAATGCTGTGGTAACCATGCATGCTTTGGTAATAATTTTTTTCTTTGTAATGCCTGTTATAATCGGGGGCTTTGGTAATTGACTGGTTCCTTTAATGTTAGAAGTTCCTGACATACAATTTCCTCGTGTCAATGCTTTTAGATTTTGGGTTTTACCTGCATCTCTTTACTTCATAGGAATCTCTGGGTTCGTGGAAAATGGAGTTGGTGCTGGTTGAACTATTTACCCTCCGCTGTCTACTTTTTCCTATCATGGCATGTGTATGGATCTGGCCATTTTAAGGCTTCATTTGGCAGGTATCAGGTCCATTTTTAGATCAATTAACTTTATAGTAACTATTAAGAATATGCGTTCTGTGGATGGTCATTTGTTAAGGTTATTTCCATGGTCAATTAAAGTAACATCTTTTTTATTGCTTACAACTTTGCCTGTATTGGCAGGGGGTCTTACTATGCTTCTGACAGATCGGCATTTTAATACTT
>AB748830.1 Saccostrea cucullata F Lam & Morton (2006) mitochondrial gene for cytochrome c oxidase subunit I, partial cds, isolate: G-Sa01
TTAATTCGATGAAGATTGTTTAATCCGGGAGCTAAATTTTTAGATCCTGTTTGCTATAATGCTGTGGTAACCATGCATGCTTTGGTAATAATTTTTTTCTTTGTAATGCCTGTTATAATCGGGGGCTTTGGTAATTGACTGGTTCCTTTAATGTTAGAAGTTCCTGACATACAATTTCCTCGTGTCAATGCTTTTAGATTTTGGGTTTTACCTGCATCTCTTTACTTCATAGGAATCTCTGGGTTCGTGGAAAATGGAGTTGGTGCTGGTTGAACTATTTACCCTCCGCTGTCTACTTTTTCCTATCATGGCATGTGTATGGATCTGGCCATTTTAAGGCTTCATTTGGCAGGTATCAGGTCCATTTTTAGATCAATTAACTTTATAGTAACTATTAAGAATATGCGTTCTGTGGATGGTCATTTGTTAAGGTTATTTCCATGGTCAATTAAAGTAACATCTTTTTTATTGCTTACAACTTTGCCTGTATTGGCAGGGGGTCTTACTATGCTTCTGACAGATCGGCATTTTAATACTT
>LC110652.1 Saccostrea sp. non-mordax lineage F mitochondrial gene for cytochrome c oxidase subunit I, partial cds, isolate: WNS08
TTAATTCGATGAAGATTGTTTAATCCGGGAGCTAAATTTTTAGATCCTGTTTGCTATAATGCTGTGGTAACCATGCATGCTTTGGTAATAATTTTTTTCTTTGTAATGCCTGTTATAATCGGGGGCTTTGGTAATTGACTGGTTCCTTTAATGTTAGAAGTTCCTGACATACAATTTCCTCGTGTCAATGCTTTTAGATTTTGGGTTTTACCTGCATCTCTTTACTTCATAGGAATCTCTGGGTTCGTGGAAAATGGAGTTGGTGCTGGTTGAACTATTTACCCTCCGCTGTCTACTTTTTCCTATCATGGCATGTGTATGGATCTGGCCATTTTAAGGCTTCATTTGGCAGGTATCAGGTCCATTTTTAGATCAATTAACTTTATAGTAACTATTAAGAATATGCGTTCTGTGGATGGTCATTTGTTAAGGTTATTTCCATGGTCAATTAAAGTAACATCTTTTTTATTGCTTACAACTTTGCCTGTATTGGCAGGGGGTCTTACTATGCTTCTGACAGATCGGCATTTTAATACTT
>LC110645.1 Saccostrea sp. non-mordax lineage F mitochondrial gene for cytochrome c oxidase subunit I, partial cds, isolate: EMA07
TTAATTCGATGAAGATTGTTTAATCCGGGAGCTAAATTTTTAGATCCTGTTTGCTATAATGCTGTGGTAACCATGCATGCTTTGGTAATAATTTTTTTCTTTGTAATGCCTGTTATAATCGGGGGCTTTGGTAATTGACTGGTTCCTTTAATGTTAGAAGTTCCTGACATACAATTTCCTCGTGTCAATGCTTTTAGATTTTGGGTTTTACCTGCATCTCTTTACTTCATAGGAATCTCTGGGTTCGTGGAAAATGGAGTTGGTGCTGGTTGAACTATTTACCCTCCGCTGTCTACTTTTTCCTATCATGGCATGTGTATGGATCTGGCCATTTTAAGGCTTCATTTGGCAGGTATCAGGTCCATTTTTAGATCAATTAACTTTATAGTAACTATTAAGAATATGCGTTCTGTGGATGGTCATTTGTTAAGGTTATTTCCATGGTCAATTAAAGTAACATCTTTTTTATTGCTTACAACTTTGCCTGTATTGGCAGGGGGTCTTACTATGCTTCTGACAGATCGGCATTTTAATACTT
>LC110644.1 Saccostrea sp. non-mordax lineage F mitochondrial gene for cytochrome c oxidase subunit I, partial cds, isolate: EMA06
TTAATTCGATGAAGATTGTTTAATCCGGGAGCTAAATTTTTAGATCCTGTTTGCTATAATGCTGTGGTAACCATGCATGCTTTGGTAATAATTTTTTTCTTTGTAATGCCTGTTATAATCGGGGGCTTTGGTAATTGACTGGTTCCTTTAATGTTAGAAGTTCCTGACATACAATTTCCTCGTGTCAATGCTTTTAGATTTTGGGTTTTACCTGCATCTCTTTACTTCATAGGAATCTCTGGGTTCGTGGAAAATGGAGTTGGTGCTGGTTGAACTATTTACCCTCCGCTGTCTACTTTTTCCTATCATGGCATGTGTATGGATCTGGCCATTTTAAGGCTTCATTTGGCAGGTATCAGGTCCATTTTTAGATCAATTAACTTTATAGTAACTATTAAGAATATGCGTTCTGTGGATGGTCATTTGTTAAGGTTATTTCCATGGTCAATTAAAGTAACATCTTTTTTATTGCTTACAACTTTGCCTGTATTGGCAGGGGGTCTTACTATGCTTCTGACAGATCGGCATTTTAATACTT
>LC110643.1 Saccostrea sp. non-mordax lineage F mitochondrial gene for cytochrome c oxidase subunit I, partial cds, isolate: EMA05
TTAATTCGATGAAGATTGTTTAATCCGGGAGCTAAATTTTTAGATCCTGTTTGCTATAATGCTGTGGTAACCATGCATGCTTTGGTAATAATTTTTTTCTTTGTAATGCCTGTTATAATCGGGGGCTTTGGTAATTGACTGGTTCCTTTAATGTTAGAAGTTCCTGACATACAATTTCCTCGTGTCAATGCTTTTAGATTTTGGGTTTTACCTGCATCTCTTTACTTCATAGGAATCTCTGGGTTCGTGGAAAATGGAGTTGGTGCTGGTTGAACTATTTACCCTCCGCTGTCTACTTTTTCCTATCATGGCATGTGTATGGATCTGGCCATTTTAAGGCTTCATTTGGCAGGTATCAGGTCCATTTTTAGATCAATTAACTTTATAGTAACTATTAAGAATATGCGTTCTGTGGATGGTCATTTGTTAAGGTTATTTCCATGGTCAATTAAAGTAACATCTTTTTTATTGCTTACAACTTTGCCTGTATTGGCAGGGGGTCTTACTATGCTTCTGACAGATCGGCATTTTAATACTT
>LC110642.1 Saccostrea sp. non-mordax lineage F mitochondrial gene for cytochrome c oxidase subunit I, partial cds, isolate: EMA04
TTAATTCGATGAAGATTGTTTAATCCGGGAGCTAAATTTTTAGATCCTGTTTGCTATAATGCTGTGGTAACCATGCATGCTTTGGTAATAATTTTTTTCTTTGTAATGCCTGTTATAATCGGGGGCTTTGGTAATTGACTGGTTCCTTTAATGTTAGAAGTTCCTGACATACAATTTCCTCGTGTCAATGCTTTTAGATTTTGGGTTTTACCTGCATCTCTTTACTTCATAGGAATCTCTGGGTTCGTGGAAAATGGAGTTGGTGCTGGTTGAACTATTTACCCTCCGCTGTCTACTTTTTCCTATCATGGCATGTGTATGGATCTGGCCATTTTAAGGCTTCATTTGGCAGGTATCAGGTCCATTTTTAGATCAATTAACTTTATAGTAACTATTAAGAATATGCGTTCTGTGGATGGTCATTTGTTAAGGTTATTTCCATGGTCAATTAAAGTAACATCTTTTTTATTGCTTACAACTTTGCCTGTATTGGCAGGGGGTCTTACTATGCTTCTGACAGATCGGCATTTTAATACTT
>LC110640.1 Saccostrea sp. non-mordax lineage F mitochondrial gene for cytochrome c oxidase subunit I, partial cds, isolate: EMA02
TTAATTCGATGAAGATTGTTTAATCCGGGAGCTAAATTTTTAGATCCTGTTTGCTATAATGCTGTGGTAACCATGCATGCTTTGGTAATAATTTTTTTCTTTGTAATGCCTGTTATAATCGGGGGCTTTGGTAATTGACTGGTTCCTTTAATGTTAGAAGTTCCTGACATACAATTTCCTCGTGTCAATGCTTTTAGATTTTGGGTTTTACCTGCATCTCTTTACTTCATAGGAATCTCTGGGTTCGTGGAAAATGGAGTTGGTGCTGGTTGAACTATTTACCCTCCGCTGTCTACTTTTTCCTATCATGGCATGTGTATGGATCTGGCCATTTTAAGGCTTCATTTGGCAGGTATCAGGTCCATTTTTAGATCAATTAACTTTATAGTAACTATTAAGAATATGCGTTCTGTGGATGGTCATTTGTTAAGGTTATTTCCATGGTCAATTAAAGTAACATCTTTTTTATTGCTTACAACTTTGCCTGTATTGGCAGGGGGTCTTACTATGCTTCTGACAGATCGGCATTTTAATACTT
>LC110639.1 Saccostrea sp. non-mordax lineage F mitochondrial gene for cytochrome c oxidase subunit I, partial cds, isolate: EMA01
TTAATTCGATGAAGATTGTTTAATCCGGGAGCTAAATTTTTAGATCCTGTTTGCTATAATGCTGTGGTAACCATGCATGCTTTGGTAATAATTTTTTTCTTTGTAATGCCTGTTATAATCGGGGGCTTTGGTAATTGACTGGTTCCTTTAATGTTAGAAGTTCCTGACATACAATTTCCTCGTGTCAATGCTTTTAGATTTTGGGTTTTACCTGCATCTCTTTACTTCATAGGAATCTCTGGGTTCGTGGAAAATGGAGTTGGTGCTGGTTGAACTATTTACCCTCCGCTGTCTACTTTTTCCTATCATGGCATGTGTATGGATCTGGCCATTTTAAGGCTTCATTTGGCAGGTATCAGGTCCATTTTTAGATCAATTAACTTTATAGTAACTATTAAGAATATGCGTTCTGTGGATGGTCATTTGTTAAGGTTATTTCCATGGTCAATTAAAGTAACATCTTTTTTATTGCTTACAACTTTGCCTGTATTGGCAGGGGGTCTTACTATGCTTCTGACAGATCGGCATTTTAATACTT
>LC110636.1 Saccostrea sp. non-mordax lineage F mitochondrial gene for cytochrome c oxidase subunit I, partial cds, isolate: EUM03
TTAATTCGATGAAGATTGTTTAATCCGGGAGCTAAATTTTTAGATCCTGTTTGCTATAATGCTGTGGTAACCATGCATGCTTTGGTAATAATTTTTTTCTTTGTAATGCCTGTTATAATCGGGGGCTTTGGTAATTGACTGGTTCCTTTAATGTTAGAAGTTCCTGACATACAATTTCCTCGTGTCAATGCTTTTAGATTTTGGGTTTTACCTGCATCTCTTTACTTCATAGGAATCTCTGGGTTCGTGGAAAATGGAGTTGGTGCTGGTTGAACTATTTACCCTCCGCTGTCTACTTTTTCCTATCATGGCATGTGTATGGATCTGGCCATTTTAAGGCTTCATTTGGCAGGTATCAGGTCCATTTTTAGATCAATTAACTTTATAGTAACTATTAAGAATATGCGTTCTGTGGATGGTCATTTGTTAAGGTTATTTCCATGGTCAATTAAAGTAACATCTTTTTTATTGCTTACAACTTTGCCTGTATTGGCAGGGGGTCTTACTATGCTTCTGACAGATCGGCATTTTAATACTT
>LC110635.1 Saccostrea sp. non-mordax lineage F mitochondrial gene for cytochrome c oxidase subunit I, partial cds, isolate: EUM02
TTAATTCGATGAAGATTGTTTAATCCGGGAGCTAAATTTTTAGATCCTGTTTGCTATAATGCTGTGGTAACCATGCATGCTTTGGTAATAATTTTTTTCTTTGTAATGCCTGTTATAATCGGGGGCTTTGGTAATTGACTGGTTCCTTTAATGTTAGAAGTTCCTGACATACAATTTCCTCGTGTCAATGCTTTTAGATTTTGGGTTTTACCTGCATCTCTTTACTTCATAGGAATCTCTGGGTTCGTGGAAAATGGAGTTGGTGCTGGTTGAACTATTTACCCTCCGCTGTCTACTTTTTCCTATCATGGCATGTGTATGGATCTGGCCATTTTAAGGCTTCATTTGGCAGGTATCAGGTCCATTTTTAGATCAATTAACTTTATAGTAACTATTAAGAATATGCGTTCTGTGGATGGTCATTTGTTAAGGTTATTTCCATGGTCAATTAAAGTAACATCTTTTTTATTGCTTACAACTTTGCCTGTATTGGCAGGGGGTCTTACTATGCTTCTGACAGATCGGCATTTTAATACTT
>LC110628.1 Saccostrea sp. non-mordax lineage F mitochondrial gene for cytochrome c oxidase subunit I, partial cds, isolate: IRS47
TTAATTCGATGAAGATTGTTTAATCCGGGAGCTAAATTTTTAGATCCTGTTTGCTATAATGCTGTGGTAACCATGCATGCTTTGGTAATAATTTTTTTCTTTGTAATGCCTGTTATAATCGGGGGCTTTGGTAATTGACTGGTTCCTTTAATGTTAGAAGTTCCTGACATACAATTTCCTCGTGTCAATGCTTTTAGATTTTGGGTTTTACCTGCATCTCTTTACTTCATAGGAATCTCTGGGTTCGTGGAAAATGGAGTTGGTGCTGGTTGAACTATTTACCCTCCGCTGTCTACTTTTTCCTATCATGGCATGTGTATGGATCTGGCCATTTTAAGGCTTCATTTGGCAGGTATCAGGTCCATTTTTAGATCAATTAACTTTATAGTAACTATTAAGAATATGCGTTCTGTGGATGGTCATTTGTTAAGGTTATTTCCATGGTCAATTAAAGTAACATCTTTTTTATTGCTTACAACTTTGCCTGTATTGGCAGGGGGTCTTACTATGCTTCTGACAGATCGGCATTTTAATACTT
>LC110624.1 Saccostrea sp. non-mordax lineage F mitochondrial gene for cytochrome c oxidase subunit I, partial cds, isolate: IRS42
TTAATTCGATGAAGATTGTTTAATCCGGGAGCTAAATTTTTAGATCCTGTTTGCTATAATGCTGTGGTAACCATGCATGCTTTGGTAATAATTTTTTTCTTTGTAATGCCTGTTATAATCGGGGGCTTTGGTAATTGACTGGTTCCTTTAATGTTAGAAGTTCCTGACATACAATTTCCTCGTGTCAATGCTTTTAGATTTTGGGTTTTACCTGCATCTCTTTACTTCATAGGAATCTCTGGGTTCGTGGAAAATGGAGTTGGTGCTGGTTGAACTATTTACCCTCCGCTGTCTACTTTTTCCTATCATGGCATGTGTATGGATCTGGCCATTTTAAGGCTTCATTTGGCAGGTATCAGGTCCATTTTTAGATCAATTAACTTTATAGTAACTATTAAGAATATGCGTTCTGTGGATGGTCATTTGTTAAGGTTATTTCCATGGTCAATTAAAGTAACATCTTTTTTATTGCTTACAACTTTGCCTGTATTGGCAGGGGGTCTTACTATGCTTCTGACAGATCGGCATTTTAATACTT
>LC110621.1 Saccostrea sp. non-mordax lineage F mitochondrial gene for cytochrome c oxidase subunit I, partial cds, isolate: IRS39
TTAATTCGATGAAGATTGTTTAATCCGGGAGCTAAATTTTTAGATCCTGTTTGCTATAATGCTGTGGTAACCATGCATGCTTTGGTAATAATTTTTTTCTTTGTAATGCCTGTTATAATCGGGGGCTTTGGTAATTGACTGGTTCCTTTAATGTTAGAAGTTCCTGACATACAATTTCCTCGTGTCAATGCTTTTAGATTTTGGGTTTTACCTGCATCTCTTTACTTCATAGGAATCTCTGGGTTCGTGGAAAATGGAGTTGGTGCTGGTTGAACTATTTACCCTCCGCTGTCTACTTTTTCCTATCATGGCATGTGTATGGATCTGGCCATTTTAAGGCTTCATTTGGCAGGTATCAGGTCCATTTTTAGATCAATTAACTTTATAGTAACTATTAAGAATATGCGTTCTGTGGATGGTCATTTGTTAAGGTTATTTCCATGGTCAATTAAAGTAACATCTTTTTTATTGCTTACAACTTTGCCTGTATTGGCAGGGGGTCTTACTATGCTTCTGACAGATCGGCATTTTAATACTT
>LC110619.1 Saccostrea sp. non-mordax lineage F mitochondrial gene for cytochrome c oxidase subunit I, partial cds, isolate: IRS35
TTAATTCGATGAAGATTGTTTAATCCGGGAGCTAAATTTTTAGATCCTGTTTGCTATAATGCTGTGGTAACCATGCATGCTTTGGTAATAATTTTTTTCTTTGTAATGCCTGTTATAATCGGGGGCTTTGGTAATTGACTGGTTCCTTTAATGTTAGAAGTTCCTGACATACAATTTCCTCGTGTCAATGCTTTTAGATTTTGGGTTTTACCTGCATCTCTTTACTTCATAGGAATCTCTGGGTTCGTGGAAAATGGAGTTGGTGCTGGTTGAACTATTTACCCTCCGCTGTCTACTTTTTCCTATCATGGCATGTGTATGGATCTGGCCATTTTAAGGCTTCATTTGGCAGGTATCAGGTCCATTTTTAGATCAATTAACTTTATAGTAACTATTAAGAATATGCGTTCTGTGGATGGTCATTTGTTAAGGTTATTTCCATGGTCAATTAAAGTAACATCTTTTTTATTGCTTACAACTTTGCCTGTATTGGCAGGGGGTCTTACTATGCTTCTGACAGATCGGCATTTTAATACTT
>LC110612.1 Saccostrea sp. non-mordax lineage F mitochondrial gene for cytochrome c oxidase subunit I, partial cds, isolate: IRS28
TTAATTCGATGAAGATTGTTTAATCCGGGAGCTAAATTTTTAGATCCTGTTTGCTATAATGCTGTGGTAACCATGCATGCTTTGGTAATAATTTTTTTCTTTGTAATGCCTGTTATAATCGGGGGCTTTGGTAATTGACTGGTTCCTTTAATGTTAGAAGTTCCTGACATACAATTTCCTCGTGTCAATGCTTTTAGATTTTGGGTTTTACCTGCATCTCTTTACTTCATAGGAATCTCTGGGTTCGTGGAAAATGGAGTTGGTGCTGGTTGAACTATTTACCCTCCGCTGTCTACTTTTTCCTATCATGGCATGTGTATGGATCTGGCCATTTTAAGGCTTCATTTGGCAGGTATCAGGTCCATTTTTAGATCAATTAACTTTATAGTAACTATTAAGAATATGCGTTCTGTGGATGGTCATTTGTTAAGGTTATTTCCATGGTCAATTAAAGTAACATCTTTTTTATTGCTTACAACTTTGCCTGTATTGGCAGGGGGTCTTACTATGCTTCTGACAGATCGGCATTTTAATACTT
>LC110611.1 Saccostrea sp. non-mordax lineage F mitochondrial gene for cytochrome c oxidase subunit I, partial cds, isolate: IRS27
TTAATTCGATGAAGATTGTTTAATCCGGGAGCTAAATTTTTAGATCCTGTTTGCTATAATGCTGTGGTAACCATGCATGCTTTGGTAATAATTTTTTTCTTTGTAATGCCTGTTATAATCGGGGGCTTTGGTAATTGACTGGTTCCTTTAATGTTAGAAGTTCCTGACATACAATTTCCTCGTGTCAATGCTTTTAGATTTTGGGTTTTACCTGCATCTCTTTACTTCATAGGAATCTCTGGGTTCGTGGAAAATGGAGTTGGTGCTGGTTGAACTATTTACCCTCCGCTGTCTACTTTTTCCTATCATGGCATGTGTATGGATCTGGCCATTTTAAGGCTTCATTTGGCAGGTATCAGGTCCATTTTTAGATCAATTAACTTTATAGTAACTATTAAGAATATGCGTTCTGTGGATGGTCATTTGTTAAGGTTATTTCCATGGTCAATTAAAGTAACATCTTTTTTATTGCTTACAACTTTGCCTGTATTGGCAGGGGGTCTTACTATGCTTCTGACAGATCGGCATTTTAATACTT
>LC110604.1 Saccostrea sp. non-mordax lineage F mitochondrial gene for cytochrome c oxidase subunit I, partial cds, isolate: IRS19
TTAATTCGATGAAGATTGTTTAATCCGGGAGCTAAATTTTTAGATCCTGTTTGCTATAATGCTGTGGTAACCATGCATGCTTTGGTAATAATTTTTTTCTTTGTAATGCCTGTTATAATCGGGGGCTTTGGTAATTGACTGGTTCCTTTAATGTTAGAAGTTCCTGACATACAATTTCCTCGTGTCAATGCTTTTAGATTTTGGGTTTTACCTGCATCTCTTTACTTCATAGGAATCTCTGGGTTCGTGGAAAATGGAGTTGGTGCTGGTTGAACTATTTACCCTCCGCTGTCTACTTTTTCCTATCATGGCATGTGTATGGATCTGGCCATTTTAAGGCTTCATTTGGCAGGTATCAGGTCCATTTTTAGATCAATTAACTTTATAGTAACTATTAAGAATATGCGTTCTGTGGATGGTCATTTGTTAAGGTTATTTCCATGGTCAATTAAAGTAACATCTTTTTTATTGCTTACAACTTTGCCTGTATTGGCAGGGGGTCTTACTATGCTTCTGACAGATCGGCATTTTAATACTT
>LC110602.1 Saccostrea sp. non-mordax lineage F mitochondrial gene for cytochrome c oxidase subunit I, partial cds, isolate: IRS17
TTAATTCGATGAAGATTGTTTAATCCGGGAGCTAAATTTTTAGATCCTGTTTGCTATAATGCTGTGGTAACCATGCATGCTTTGGTAATAATTTTTTTCTTTGTAATGCCTGTTATAATCGGGGGCTTTGGTAATTGACTGGTTCCTTTAATGTTAGAAGTTCCTGACATACAATTTCCTCGTGTCAATGCTTTTAGATTTTGGGTTTTACCTGCATCTCTTTACTTCATAGGAATCTCTGGGTTCGTGGAAAATGGAGTTGGTGCTGGTTGAACTATTTACCCTCCGCTGTCTACTTTTTCCTATCATGGCATGTGTATGGATCTGGCCATTTTAAGGCTTCATTTGGCAGGTATCAGGTCCATTTTTAGATCAATTAACTTTATAGTAACTATTAAGAATATGCGTTCTGTGGATGGTCATTTGTTAAGGTTATTTCCATGGTCAATTAAAGTAACATCTTTTTTATTGCTTACAACTTTGCCTGTATTGGCAGGGGGTCTTACTATGCTTCTGACAGATCGGCATTTTAATACTT
>LC110601.1 Saccostrea sp. non-mordax lineage F mitochondrial gene for cytochrome c oxidase subunit I, partial cds, isolate: IRS16
TTAATTCGATGAAGATTGTTTAATCCGGGAGCTAAATTTTTAGATCCTGTTTGCTATAATGCTGTGGTAACCATGCATGCTTTGGTAATAATTTTTTTCTTTGTAATGCCTGTTATAATCGGGGGCTTTGGTAATTGACTGGTTCCTTTAATGTTAGAAGTTCCTGACATACAATTTCCTCGTGTCAATGCTTTTAGATTTTGGGTTTTACCTGCATCTCTTTACTTCATAGGAATCTCTGGGTTCGTGGAAAATGGAGTTGGTGCTGGTTGAACTATTTACCCTCCGCTGTCTACTTTTTCCTATCATGGCATGTGTATGGATCTGGCCATTTTAAGGCTTCATTTGGCAGGTATCAGGTCCATTTTTAGATCAATTAACTTTATAGTAACTATTAAGAATATGCGTTCTGTGGATGGTCATTTGTTAAGGTTATTTCCATGGTCAATTAAAGTAACATCTTTTTTATTGCTTACAACTTTGCCTGTATTGGCAGGGGGTCTTACTATGCTTCTGACAGATCGGCATTTTAATACTT
>LC110600.1 Saccostrea sp. non-mordax lineage F mitochondrial gene for cytochrome c oxidase subunit I, partial cds, isolate: IRS15
TTAATTCGATGAAGATTGTTTAATCCGGGAGCTAAATTTTTAGATCCTGTTTGCTATAATGCTGTGGTAACCATGCATGCTTTGGTAATAATTTTTTTCTTTGTAATGCCTGTTATAATCGGGGGCTTTGGTAATTGACTGGTTCCTTTAATGTTAGAAGTTCCTGACATACAATTTCCTCGTGTCAATGCTTTTAGATTTTGGGTTTTACCTGCATCTCTTTACTTCATAGGAATCTCTGGGTTCGTGGAAAATGGAGTTGGTGCTGGTTGAACTATTTACCCTCCGCTGTCTACTTTTTCCTATCATGGCATGTGTATGGATCTGGCCATTTTAAGGCTTCATTTGGCAGGTATCAGGTCCATTTTTAGATCAATTAACTTTATAGTAACTATTAAGAATATGCGTTCTGTGGATGGTCATTTGTTAAGGTTATTTCCATGGTCAATTAAAGTAACATCTTTTTTATTGCTTACAACTTTGCCTGTATTGGCAGGGGGTCTTACTATGCTTCTGACAGATCGGCATTTTAATACTT
>LC110599.1 Saccostrea sp. non-mordax lineage F mitochondrial gene for cytochrome c oxidase subunit I, partial cds, isolate: IRS14
TTAATTCGATGAAGATTGTTTAATCCGGGAGCTAAATTTTTAGATCCTGTTTGCTATAATGCTGTGGTAACCATGCATGCTTTGGTAATAATTTTTTTCTTTGTAATGCCTGTTATAATCGGGGGCTTTGGTAATTGACTGGTTCCTTTAATGTTAGAAGTTCCTGACATACAATTTCCTCGTGTCAATGCTTTTAGATTTTGGGTTTTACCTGCATCTCTTTACTTCATAGGAATCTCTGGGTTCGTGGAAAATGGAGTTGGTGCTGGTTGAACTATTTACCCTCCGCTGTCTACTTTTTCCTATCATGGCATGTGTATGGATCTGGCCATTTTAAGGCTTCATTTGGCAGGTATCAGGTCCATTTTTAGATCAATTAACTTTATAGTAACTATTAAGAATATGCGTTCTGTGGATGGTCATTTGTTAAGGTTATTTCCATGGTCAATTAAAGTAACATCTTTTTTATTGCTTACAACTTTGCCTGTATTGGCAGGGGGTCTTACTATGCTTCTGACAGATCGGCATTTTAATACTT
>LC110598.1 Saccostrea sp. non-mordax lineage F mitochondrial gene for cytochrome c oxidase subunit I, partial cds, isolate: IRS12
TTAATTCGATGAAGATTGTTTAATCCGGGAGCTAAATTTTTAGATCCTGTTTGCTATAATGCTGTGGTAACCATGCATGCTTTGGTAATAATTTTTTTCTTTGTAATGCCTGTTATAATCGGGGGCTTTGGTAATTGACTGGTTCCTTTAATGTTAGAAGTTCCTGACATACAATTTCCTCGTGTCAATGCTTTTAGATTTTGGGTTTTACCTGCATCTCTTTACTTCATAGGAATCTCTGGGTTCGTGGAAAATGGAGTTGGTGCTGGTTGAACTATTTACCCTCCGCTGTCTACTTTTTCCTATCATGGCATGTGTATGGATCTGGCCATTTTAAGGCTTCATTTGGCAGGTATCAGGTCCATTTTTAGATCAATTAACTTTATAGTAACTATTAAGAATATGCGTTCTGTGGATGGTCATTTGTTAAGGTTATTTCCATGGTCAATTAAAGTAACATCTTTTTTATTGCTTACAACTTTGCCTGTATTGGCAGGGGGTCTTACTATGCTTCTGACAGATCGGCATTTTAATACTT
>LC110595.1 Saccostrea sp. non-mordax lineage F mitochondrial gene for cytochrome c oxidase subunit I, partial cds, isolate: IRS09
TTAATTCGATGAAGATTGTTTAATCCGGGAGCTAAATTTTTAGATCCTGTTTGCTATAATGCTGTGGTAACCATGCATGCTTTGGTAATAATTTTTTTCTTTGTAATGCCTGTTATAATCGGGGGCTTTGGTAATTGACTGGTTCCTTTAATGTTAGAAGTTCCTGACATACAATTTCCTCGTGTCAATGCTTTTAGATTTTGGGTTTTACCTGCATCTCTTTACTTCATAGGAATCTCTGGGTTCGTGGAAAATGGAGTTGGTGCTGGTTGAACTATTTACCCTCCGCTGTCTACTTTTTCCTATCATGGCATGTGTATGGATCTGGCCATTTTAAGGCTTCATTTGGCAGGTATCAGGTCCATTTTTAGATCAATTAACTTTATAGTAACTATTAAGAATATGCGTTCTGTGGATGGTCATTTGTTAAGGTTATTTCCATGGTCAATTAAAGTAACATCTTTTTTATTGCTTACAACTTTGCCTGTATTGGCAGGGGGTCTTACTATGCTTCTGACAGATCGGCATTTTAATACTT
>LC110592.1 Saccostrea sp. non-mordax lineage F mitochondrial gene for cytochrome c oxidase subunit I, partial cds, isolate: IRS06
TTAATTCGATGAAGATTGTTTAATCCGGGAGCTAAATTTTTAGATCCTGTTTGCTATAATGCTGTGGTAACCATGCATGCTTTGGTAATAATTTTTTTCTTTGTAATGCCTGTTATAATCGGGGGCTTTGGTAATTGACTGGTTCCTTTAATGTTAGAAGTTCCTGACATACAATTTCCTCGTGTCAATGCTTTTAGATTTTGGGTTTTACCTGCATCTCTTTACTTCATAGGAATCTCTGGGTTCGTGGAAAATGGAGTTGGTGCTGGTTGAACTATTTACCCTCCGCTGTCTACTTTTTCCTATCATGGCATGTGTATGGATCTGGCCATTTTAAGGCTTCATTTGGCAGGTATCAGGTCCATTTTTAGATCAATTAACTTTATAGTAACTATTAAGAATATGCGTTCTGTGGATGGTCATTTGTTAAGGTTATTTCCATGGTCAATTAAAGTAACATCTTTTTTATTGCTTACAACTTTGCCTGTATTGGCAGGGGGTCTTACTATGCTTCTGACAGATCGGCATTTTAATACTT
>LC110589.1 Saccostrea sp. non-mordax lineage F mitochondrial gene for cytochrome c oxidase subunit I, partial cds, isolate: IRS03
TTAATTCGATGAAGATTGTTTAATCCGGGAGCTAAATTTTTAGATCCTGTTTGCTATAATGCTGTGGTAACCATGCATGCTTTGGTAATAATTTTTTTCTTTGTAATGCCTGTTATAATCGGGGGCTTTGGTAATTGACTGGTTCCTTTAATGTTAGAAGTTCCTGACATACAATTTCCTCGTGTCAATGCTTTTAGATTTTGGGTTTTACCTGCATCTCTTTACTTCATAGGAATCTCTGGGTTCGTGGAAAATGGAGTTGGTGCTGGTTGAACTATTTACCCTCCGCTGTCTACTTTTTCCTATCATGGCATGTGTATGGATCTGGCCATTTTAAGGCTTCATTTGGCAGGTATCAGGTCCATTTTTAGATCAATTAACTTTATAGTAACTATTAAGAATATGCGTTCTGTGGATGGTCATTTGTTAAGGTTATTTCCATGGTCAATTAAAGTAACATCTTTTTTATTGCTTACAACTTTGCCTGTATTGGCAGGGGGTCTTACTATGCTTCTGACAGATCGGCATTTTAATACTT
>LC110584.1 Saccostrea sp. non-mordax lineage F mitochondrial gene for cytochrome c oxidase subunit I, partial cds, isolate: IRF14
TTAATTCGATGAAGATTGTTTAATCCGGGAGCTAAATTTTTAGATCCTGTTTGCTATAATGCTGTGGTAACCATGCATGCTTTGGTAATAATTTTTTTCTTTGTAATGCCTGTTATAATCGGGGGCTTTGGTAATTGACTGGTTCCTTTAATGTTAGAAGTTCCTGACATACAATTTCCTCGTGTCAATGCTTTTAGATTTTGGGTTTTACCTGCATCTCTTTACTTCATAGGAATCTCTGGGTTCGTGGAAAATGGAGTTGGTGCTGGTTGAACTATTTACCCTCCGCTGTCTACTTTTTCCTATCATGGCATGTGTATGGATCTGGCCATTTTAAGGCTTCATTTGGCAGGTATCAGGTCCATTTTTAGATCAATTAACTTTATAGTAACTATTAAGAATATGCGTTCTGTGGATGGTCATTTGTTAAGGTTATTTCCATGGTCAATTAAAGTAACATCTTTTTTATTGCTTACAACTTTGCCTGTATTGGCAGGGGGTCTTACTATGCTTCTGACAGATCGGCATTTTAATACTT
>LC110566.1 Saccostrea sp. non-mordax lineage F mitochondrial gene for cytochrome c oxidase subunit I, partial cds, isolate: AMK88
TTAATTCGATGAAGATTGTTTAATCCGGGAGCTAAATTTTTAGATCCTGTTTGCTATAATGCTGTGGTAACCATGCATGCTTTGGTAATAATTTTTTTCTTTGTAATGCCTGTTATAATCGGGGGCTTTGGTAATTGACTGGTTCCTTTAATGTTAGAAGTTCCTGACATACAATTTCCTCGTGTCAATGCTTTTAGATTTTGGGTTTTACCTGCATCTCTTTACTTCATAGGAATCTCTGGGTTCGTGGAAAATGGAGTTGGTGCTGGTTGAACTATTTACCCTCCGCTGTCTACTTTTTCCTATCATGGCATGTGTATGGATCTGGCCATTTTAAGGCTTCATTTGGCAGGTATCAGGTCCATTTTTAGATCAATTAACTTTATAGTAACTATTAAGAATATGCGTTCTGTGGATGGTCATTTGTTAAGGTTATTTCCATGGTCAATTAAAGTAACATCTTTTTTATTGCTTACAACTTTGCCTGTATTGGCAGGGGGTCTTACTATGCTTCTGACAGATCGGCATTTTAATACTT
>LC110557.1 Saccostrea sp. non-mordax lineage F mitochondrial gene for cytochrome c oxidase subunit I, partial cds, isolate: AMK78
TTAATTCGATGAAGATTGTTTAATCCGGGAGCTAAATTTTTAGATCCTGTTTGCTATAATGCTGTGGTAACCATGCATGCTTTGGTAATAATTTTTTTCTTTGTAATGCCTGTTATAATCGGGGGCTTTGGTAATTGACTGGTTCCTTTAATGTTAGAAGTTCCTGACATACAATTTCCTCGTGTCAATGCTTTTAGATTTTGGGTTTTACCTGCATCTCTTTACTTCATAGGAATCTCTGGGTTCGTGGAAAATGGAGTTGGTGCTGGTTGAACTATTTACCCTCCGCTGTCTACTTTTTCCTATCATGGCATGTGTATGGATCTGGCCATTTTAAGGCTTCATTTGGCAGGTATCAGGTCCATTTTTAGATCAATTAACTTTATAGTAACTATTAAGAATATGCGTTCTGTGGATGGTCATTTGTTAAGGTTATTTCCATGGTCAATTAAAGTAACATCTTTTTTATTGCTTACAACTTTGCCTGTATTGGCAGGGGGTCTTACTATGCTTCTGACAGATCGGCATTTTAATACTT
>JQ027302.1 Saccostrea sp. 9 STH-2012 voucher FIRM10011D-2 cytochrome oxidase subunit I (COI) gene, partial cds; mitochondrial
TTAATTCGATGAAGATTGTTTAATCCGGGAGCTAAATTTTTAGATCCTGTTTGCTATAATGCTGTGGTAACCATGCATGCTTTGGTAATAATTTTTTTCTTTGTAATGCCTGTTATAATCGGGGGCTTTGGTAATTGACTGGTTCCTTTAATGTTAGAAGTTCCTGACATACAATTTCCTCGTGTCAATGCTTTTAGATTTTGGGTTTTACCTGCATCTCTTTACTTCATAGGAATCTCTGGGTTCGTGGAAAATGGAGTTGGTGCTGGTTGAACTATTTACCCTCCGCTGTCTACTTTTTCCTATCATGGCATGTGTATGGATCTGGCCATTTTAAGGCTTCATTTGGCAGGTATCAGGTCCATTTTTAGATCAATTAACTTTATAGTAACTATTAAGAATATGCGTTCTGTGGATGGTCATTTGTTAAGGTTATTTCCATGGTCAATTAAAGTAACATCTTTTTTATTGCTTACAACTTTGCCTGTATTGGCAGGGGGTCTTACTATGCTTCTGACAGATCGGCATTTTAATACTT
>LC110550.1 Saccostrea sp. non-mordax lineage F mitochondrial gene for cytochrome c oxidase subunit I, partial cds, isolate: AMK70
TTAATTCGATGAAGATTGTTTAATCCGGGAGCTAAATTTTTAGATCCTGTTTGCTATAATGCTGTGGTAACCATGCATGCTTTGGTAATAATTTTTTTCTTTGTAATGCCTGTTATAATCGGGGGCTTTGGTAATTGACTGGTTCCTTTAATGTTAGAAGTTCCTGACATACAATTTCCTCGTGTCAATGCTTTTAGATTTTGGGTTTTACCTGCATCTCTTTACTTCATAGGAATCTCTGGGTTCGTGGAAAATGGAGTTGGTGCTGGTTGAACTATTTACCCTCCGCTGTCTACTTTTTCCTATCATGGCATGTGTATGGATCTGGCCATTTTAAGGCTTCATTTGGCAGGTATCAGGTCCATTTTTAGATCAATTAACTTTATAGTAACTATTAAGAATATGCGTTCTGTGGATGGTCATTTGTTAAGGTTATTTCCATGGTCAATTAAAGTAACATCTTTTTTATTGCTTACAACTTTGCCTGTATTGGCAGGGGGTCTTACTATGCTTCTGACAGATCGGCATTTTAATACTT
>LC110544.1 Saccostrea sp. non-mordax lineage F mitochondrial gene for cytochrome c oxidase subunit I, partial cds, isolate: AMK63
TTAATTCGATGAAGATTGTTTAATCCGGGAGCTAAATTTTTAGATCCTGTTTGCTATAATGCTGTGGTAACCATGCATGCTTTGGTAATAATTTTTTTCTTTGTAATGCCTGTTATAATCGGGGGCTTTGGTAATTGACTGGTTCCTTTAATGTTAGAAGTTCCTGACATACAATTTCCTCGTGTCAATGCTTTTAGATTTTGGGTTTTACCTGCATCTCTTTACTTCATAGGAATCTCTGGGTTCGTGGAAAATGGAGTTGGTGCTGGTTGAACTATTTACCCTCCGCTGTCTACTTTTTCCTATCATGGCATGTGTATGGATCTGGCCATTTTAAGGCTTCATTTGGCAGGTATCAGGTCCATTTTTAGATCAATTAACTTTATAGTAACTATTAAGAATATGCGTTCTGTGGATGGTCATTTGTTAAGGTTATTTCCATGGTCAATTAAAGTAACATCTTTTTTATTGCTTACAACTTTGCCTGTATTGGCAGGGGGTCTTACTATGCTTCTGACAGATCGGCATTTTAATACTT
>LC110532.1 Saccostrea sp. non-mordax lineage F mitochondrial gene for cytochrome c oxidase subunit I, partial cds, isolate: AMK49
TTAATTCGATGAAGATTGTTTAATCCGGGAGCTAAATTTTTAGATCCTGTTTGCTATAATGCTGTGGTAACCATGCATGCTTTGGTAATAATTTTTTTCTTTGTAATGCCTGTTATAATCGGGGGCTTTGGTAATTGACTGGTTCCTTTAATGTTAGAAGTTCCTGACATACAATTTCCTCGTGTCAATGCTTTTAGATTTTGGGTTTTACCTGCATCTCTTTACTTCATAGGAATCTCTGGGTTCGTGGAAAATGGAGTTGGTGCTGGTTGAACTATTTACCCTCCGCTGTCTACTTTTTCCTATCATGGCATGTGTATGGATCTGGCCATTTTAAGGCTTCATTTGGCAGGTATCAGGTCCATTTTTAGATCAATTAACTTTATAGTAACTATTAAGAATATGCGTTCTGTGGATGGTCATTTGTTAAGGTTATTTCCATGGTCAATTAAAGTAACATCTTTTTTATTGCTTACAACTTTGCCTGTATTGGCAGGGGGTCTTACTATGCTTCTGACAGATCGGCATTTTAATACTT
>LC110525.1 Saccostrea sp. non-mordax lineage F mitochondrial gene for cytochrome c oxidase subunit I, partial cds, isolate: AMK39
TTAATTCGATGAAGATTGTTTAATCCGGGAGCTAAATTTTTAGATCCTGTTTGCTATAATGCTGTGGTAACCATGCATGCTTTGGTAATAATTTTTTTCTTTGTAATGCCTGTTATAATCGGGGGCTTTGGTAATTGACTGGTTCCTTTAATGTTAGAAGTTCCTGACATACAATTTCCTCGTGTCAATGCTTTTAGATTTTGGGTTTTACCTGCATCTCTTTACTTCATAGGAATCTCTGGGTTCGTGGAAAATGGAGTTGGTGCTGGTTGAACTATTTACCCTCCGCTGTCTACTTTTTCCTATCATGGCATGTGTATGGATCTGGCCATTTTAAGGCTTCATTTGGCAGGTATCAGGTCCATTTTTAGATCAATTAACTTTATAGTAACTATTAAGAATATGCGTTCTGTGGATGGTCATTTGTTAAGGTTATTTCCATGGTCAATTAAAGTAACATCTTTTTTATTGCTTACAACTTTGCCTGTATTGGCAGGGGGTCTTACTATGCTTCTGACAGATCGGCATTTTAATACTT
>LC110522.1 Saccostrea sp. non-mordax lineage F mitochondrial gene for cytochrome c oxidase subunit I, partial cds, isolate: AMK36
TTAATTCGATGAAGATTGTTTAATCCGGGAGCTAAATTTTTAGATCCTGTTTGCTATAATGCTGTGGTAACCATGCATGCTTTGGTAATAATTTTTTTCTTTGTAATGCCTGTTATAATCGGGGGCTTTGGTAATTGACTGGTTCCTTTAATGTTAGAAGTTCCTGACATACAATTTCCTCGTGTCAATGCTTTTAGATTTTGGGTTTTACCTGCATCTCTTTACTTCATAGGAATCTCTGGGTTCGTGGAAAATGGAGTTGGTGCTGGTTGAACTATTTACCCTCCGCTGTCTACTTTTTCCTATCATGGCATGTGTATGGATCTGGCCATTTTAAGGCTTCATTTGGCAGGTATCAGGTCCATTTTTAGATCAATTAACTTTATAGTAACTATTAAGAATATGCGTTCTGTGGATGGTCATTTGTTAAGGTTATTTCCATGGTCAATTAAAGTAACATCTTTTTTATTGCTTACAACTTTGCCTGTATTGGCAGGGGGTCTTACTATGCTTCTGACAGATCGGCATTTTAATACTT
>LC110494.1 Saccostrea sp. non-mordax lineage F mitochondrial gene for cytochrome c oxidase subunit I, partial cds, isolate: AMK05
TTAATTCGATGAAGATTGTTTAATCCGGGAGCTAAATTTTTAGATCCTGTTTGCTATAATGCTGTGGTAACCATGCATGCTTTGGTAATAATTTTTTTCTTTGTAATGCCTGTTATAATCGGGGGCTTTGGTAATTGACTGGTTCCTTTAATGTTAGAAGTTCCTGACATACAATTTCCTCGTGTCAATGCTTTTAGATTTTGGGTTTTACCTGCATCTCTTTACTTCATAGGAATCTCTGGGTTCGTGGAAAATGGAGTTGGTGCTGGTTGAACTATTTACCCTCCGCTGTCTACTTTTTCCTATCATGGCATGTGTATGGATCTGGCCATTTTAAGGCTTCATTTGGCAGGTATCAGGTCCATTTTTAGATCAATTAACTTTATAGTAACTATTAAGAATATGCGTTCTGTGGATGGTCATTTGTTAAGGTTATTTCCATGGTCAATTAAAGTAACATCTTTTTTATTGCTTACAACTTTGCCTGTATTGGCAGGGGGTCTTACTATGCTTCTGACAGATCGGCATTTTAATACTT
>LC110488.1 Saccostrea sp. non-mordax lineage F mitochondrial gene for cytochrome c oxidase subunit I, partial cds, isolate: AMS48
TTAATTCGATGAAGATTGTTTAATCCGGGAGCTAAATTTTTAGATCCTGTTTGCTATAATGCTGTGGTAACCATGCATGCTTTGGTAATAATTTTTTTCTTTGTAATGCCTGTTATAATCGGGGGCTTTGGTAATTGACTGGTTCCTTTAATGTTAGAAGTTCCTGACATACAATTTCCTCGTGTCAATGCTTTTAGATTTTGGGTTTTACCTGCATCTCTTTACTTCATAGGAATCTCTGGGTTCGTGGAAAATGGAGTTGGTGCTGGTTGAACTATTTACCCTCCGCTGTCTACTTTTTCCTATCATGGCATGTGTATGGATCTGGCCATTTTAAGGCTTCATTTGGCAGGTATCAGGTCCATTTTTAGATCAATTAACTTTATAGTAACTATTAAGAATATGCGTTCTGTGGATGGTCATTTGTTAAGGTTATTTCCATGGTCAATTAAAGTAACATCTTTTTTATTGCTTACAACTTTGCCTGTATTGGCAGGGGGTCTTACTATGCTTCTGACAGATCGGCATTTTAATACTT
>LC110465.1 Saccostrea sp. non-mordax lineage F mitochondrial gene for cytochrome c oxidase subunit I, partial cds, isolate: AMS17
TTAATTCGATGAAGATTGTTTAATCCGGGAGCTAAATTTTTAGATCCTGTTTGCTATAATGCTGTGGTAACCATGCATGCTTTGGTAATAATTTTTTTCTTTGTAATGCCTGTTATAATCGGGGGCTTTGGTAATTGACTGGTTCCTTTAATGTTAGAAGTTCCTGACATACAATTTCCTCGTGTCAATGCTTTTAGATTTTGGGTTTTACCTGCATCTCTTTACTTCATAGGAATCTCTGGGTTCGTGGAAAATGGAGTTGGTGCTGGTTGAACTATTTACCCTCCGCTGTCTACTTTTTCCTATCATGGCATGTGTATGGATCTGGCCATTTTAAGGCTTCATTTGGCAGGTATCAGGTCCATTTTTAGATCAATTAACTTTATAGTAACTATTAAGAATATGCGTTCTGTGGATGGTCATTTGTTAAGGTTATTTCCATGGTCAATTAAAGTAACATCTTTTTTATTGCTTACAACTTTGCCTGTATTGGCAGGGGGTCTTACTATGCTTCTGACAGATCGGCATTTTAATACTT
>LC154986.1 Saccostrea sp. non-mordax lineage F mitochondrial gene for cytochrome c oxidase subunit I, partial cds, isolate: IRS502
TTAATTCGATGAAGATTGTTTAATCCGGGAGCTAAATTTTTAGATCCTGTTTGCTATAATGCTGTGGTAACCATGCATGCTTTGGTAATAATTTTTTTCTTTGTAATGCCTGTTATAATCGGGGGCTTTGGTAATTGACTGGTTCCTTTAATGTTAGAAGTTCCTGACATACAATTTCCTCGTGTCAATGCTTTTAGATTTTGGGTTTTACCTGCATCTCTTTACTTCATAGGAATCTCTGGGTTCGTGGAAAATGGAGTTGGTGCTGGTTGAACTATTTACCCTCCGCTGTCTACTTTTTCCTATCATGGCATGTGTATGGATCTGGCCATTTTAAGGCTTCATTTGGCAGGTATCAGGTCCATTTTTAGATCAATTAACTTTATAGTAACTATTAAGAATATGCGTTCTGTGGATGGTCATTTGTTAAGGTTATTTCCATGGTCAATTAAAGTAACATCTTTTTTATTGCTTACAACTTTGCCTGTATTGGCAGGGGGTCTTACTATGCTTCTGACAGATCGGCATTTTAATACTT
>EU816089.1 Saccostrea cuccullata isolate MC1 cytochrome oxidase subunit I gene, partial cds; mitochondrial
TTAATTCGATGAAGATTGTTTAATCCGGGAGCTAAATTTTTAGATCCTGTTTGCTATAATGCTGTGGTAACCATGCATGCTTTGGTAATAATTTTTTTCTTTGTAATGCCTGTTATAATCGGGGGCTTTGGTAATTGACTGGTTCCTTTAATGTTAGAAGTTCCTGACATACAATTTCCTCGTGTCAATGCTTTTAGATTTTGGGTTTTACCTGCATCTCTTTACTTCATAGGAATCTCTGGGTTCGTGGAAAATGGAGTTGGTGCTGGTTGAACTATTTACCCTCCGCTGTCTACTTTTTCCTATCATGGCATGTGTATGGATCTGGCCATTTTAAGGCTTCATTTGGCAGGTATCAGGTCCATTTTTAGATCAATTAACTTTATAGTAACTATTAAGAATATGCGTTCTGTGGATGGTCATTTGTTAAGGTTATTTCCATGGTCAATTAAAGTAACATCTTTTTTATTGCTTACAACTTTGCCTGTATTGGCAGGGGGTCTTACTATGCTTCTGACAGATCGGCATTTTAATACTT
>KT970461.1 Saccostrea sp. BER isolate ScB1 cytochrome oxidase subunit I gene, partial cds; mitochondrial
TTAATTCGATGAAGATTGTTTAATCCGGGAGCTAAATTTTTAGATCCTGTTTGCTATAATGCTGTGGTAACCATGCATGCTTTGGTAATAATTTTTTTCTTTGTAATGCCTGTTATAATCGGGGGCTTTGGTAATTGACTGGTTCCTTTAATGTTAGAAGTTCCTGACATACAATTTCCTCGTGTCAATGCTTTTAGATTTTGGGTTTTACCTGCATCTCTTTACTTCATAGGAATCTCTGGGTTCGTGGAAAATGGAGTTGGTGCTGGTTGAACTATTTACCCTCCGCTGTCTACTTTTTCCTATCATGGCATGTGTATGGATCTGGCCATTTTAAGGCTTCATTTGGCAGGTATCAGGTCCATTTTTAGATCAATTAACTTTATAGTAACTATTAAGAATATGCGTTCTGTGGATGGTCATTTGTTAAGGTTATTTCCATGGTCAATTAAAGTAACATCTTTTTTATTGCTTACAACTTTGCCTGTATTGGCAGGGGGTCTTACTATGCTTCTGACAGATCGGCATTTTAATACTT
>LC063789.1 Saccostrea sp. WKM03 mitochondrial COX1 gene for cytochrome c oxidase subunit 1, partial cds, isolate: WKM03
TTAATTCGATGAAGATTGTTTAATCCGGGAGCTAAATTTTTAGATCCTGTTTGCTATAATGCTGTGGTAACCATGCATGCTTTGGTAATAATTTTTTTCTTTGTAATGCCTGTTATAATCGGGGGCTTTGGTAATTGACTGGTTCCTTTAATGTTAGAAGTTCCTGACATACAATTTCCTCGTGTCAATGCTTTTAGATTTTGGGTTTTACCTGCATCTCTTTACTTCATAGGAATCTCTGGGTTCGTGGAAAATGGAGTTGGTGCTGGTTGAACTATTTACCCTCCGCTGTCTACTTTTTCCTATCATGGCATGTGTATGGATCTGGCCATTTTAAGGCTTCATTTGGCAGGTATCAGGTCCATTTTTAGATCAATTAACTTTATAGTAACTATTAAGAATATGCGTTCTGTGGATGGTCATTTGTTAAGGTTATTTCCATGGTCAATTAAAGTAACATCTTTTTTATTGCTTACAACTTTGCCTGTATTGGCAGGGGGTCTTACTATGCTTCTGACAGATCGGCATTTTAATACTT
>KT970464.1 Saccostrea sp. BER isolate ScB4 cytochrome oxidase subunit I gene, partial cds; mitochondrial
TTAATTCGATGAAGACTGTTTAATCCGGGAGCTAAATTTTTAGACCCTGTTTGTTATAACGCTGTGGTAACTATGCATGCTCTGGTAATAATCTTTTTCTTTGTAATGCCTGTCATAATTGGGGGTTTTGGTAACTGACTGGTTCCTTTAATGTTAGAGGTTCCTGACATACAATTTCCTCGTGTCAATGCTTTTAGATTTTGGGTTTTACCCGCATCTCTTTACTTCATAGGAATCTCTGGGTTCGTGGAAAATGGAGTCGGTGCTGGTTGAACTATTTACCCTCCGTTGTCTACTTTTTCCTATCATGGCATGTGTATGGATCTGGCCATTTTAAGGCTTCATTTGGCAGGTATCAGGTCCATTTTTAGATCAATTAACTTTATAGTGACTATTAAGAATATGCGTTCCGTGGATGGTCATTTGTTAAGGTTATTTCCGTGGTCAATTAAAGTAACATCTTTTTTATTGCTTACAACTTTGCCTGTATTGGCAGGGGGTCTTACTATGCTTCTGACAGATCGACATTTTAATACTT
>KT970463.1 Saccostrea sp. BER isolate ScB3 cytochrome oxidase subunit I gene, partial cds; mitochondrial
TTAATTCGATGAAGACTGTTTAATCCGGGAGCTAAATTTTTAGACCCTGTTTGTTATAACGCTGTAGTAACTATGCATGCTCTGGTAATAATCTTTTTCTTTGTAATGCCTGTCATAATTGGGGGTTTTGGTAACTGACTGGTTCCTTTAATGTTAGAGGTTCCTGATATACAATTTCCTCGTGTCAATGCTTTTAGATTTTGGGTTTTACCCGCATCTCTTTACTTTATAGGAATCTCTGGGTTCGTGGAAAATGGAGTCGGTGCTGGTTGAACTATTTACCCTCCGTTGTCTACTTTTTCCTATCATGGCATGTGTATGGATCTGGCTATTTTAAGGCTTCATTTGGCAGGTATTAGGTCTATTTTTAGATCAATTAACTTTATAGTGACTATTAAAAATATGCGTTCCGTGGATGGTCATTTGTTAAGGTTATTTCCATGGTCAATTAAAGTAACATCTTTTTTATTGCTTACAACTTTGCCTGTATTGGCGGGGGGTCTTACTATGCTTCTGACAGACCGACATTTTAATACTT
>KT970465.1 Saccostrea sp. BER isolate ScB5 cytochrome oxidase subunit I gene, partial cds; mitochondrial
TTAATTCGATGAAGACTGTTTAATCCGGGAGCTAAATTTTTAGACCCTGTTTGTTATAACGCTGTAGTAACTATGCATGCTCTGGTAATAATCTTTTTCTTTGTAATGCCTGTCATAATTGGGGGTTTTGGTAACTGACTGGTTCCTTTAATGTTAGAGGTTCCTGATATACAATTTCCTCGTGTCAATGCTTTTAGATTTTGGGTTTTACCCGCATCTCTTTACTTTATAGGAATCTCTGGGTTCGTGGAAAATGGAGTCGGTGCTGGTTGAACTATTTACCCTCCGTTGTCTACTTTTTCCTATCATGGCATGTGTATGGATCTGGCTATTTTAAGGCTTCATTTGGCAGGTATTAGGTCTATTTTTAGATCAATTAACTTTATAGTGACTATTAAAAATATGCGTTCCGTGGATGGTCATTTGTTAAGGTTATTTCCATGGTCAATTAAAGTAACATCTTTTTTATTGCTTACAACTTTGCCTGTATTGGCGGGGGGTCTTACTATGCTTCTGACAGACCGACATTTTAATACTT
>KT970462.1 Saccostrea sp. BER isolate ScB2 cytochrome oxidase subunit I gene, partial cds; mitochondrial
TTAATTCGATGAAGACTGTTTAATCCGGGAGCTAAATTTTTAGACCCTGTTTGTTATAACGCTGTAGTAACTATGCATGCTCTGGTAATAATCTTTTTCTTTGTAATGCCTGTCATAATTGGGGGTTTTGGTAACTGATTGGTTCCTTTAATGTTAGAGGTTCCTGATATACAATTTCCTCGTGTCAATGCTTTTAGATTTTGGGTTTTACCCGCATCTCTTTACTTTATAGGAATCTCTGGGTTCGTGGAAAATGGAGTTGGTGCTGGTTGAACTATTTACCCTCCGTTGTCTACTTTTTCCTATCATGGCATGTGTATGGATCTGGCTATTTTAAGGCTTCATTTGGCAGGTATTAGGTCTATTTTTAGATCAATTAACTTTATAGTGACTATTAAAAATATGCGTTCCGTGGATGGTCATTTGTTAAGGTTATTTCCATGGTCAATTAAAGTAACATCTTTCTTATTGCTTACAACTTTGCCTGTATTGGCGGGGGGTCTTACTATGCTTCTGACAGACCGACATTTTAATACTT
>KT970466.1 Saccostrea sp. BER isolate ScB6 cytochrome oxidase subunit I gene, partial cds; mitochondrial
TTAATTCGATGAAGACTGTTTAATCCGGGAGCTAAATTTTTAGACCCTGTTTGTTATAACGCTGTAGTAACTATGCATGCTCTGGTAATAATCTTTTTCTTTGTAATGCCTGTCATAATTGGGGGTTTTGGTAACTGATTGGTTCCTTTAATGTTAGAGGTTCCTGATATACAATTTCCTCGTGTCAATGCTTTTAGATTTTGGGTTTTACCCGCATCTCTTTACTTTATAGGAATCTCTGGGTTCGTGGAAAATGGAGTTGGTGCTGGTTGAACTATTTACCCTCCGTTGTCTACTTTTTCCTATCATGGCATGTGTATGGATCTGGCTATTTTAAGGCTTCATTTGGCAGGTATTAGGTCTATTTTTAGATCAATTAACTTTATAGTGACTATTAAAAATATGCGTTCCGTGGATGGTCATTTGTTAAGGTTATTTCCATGGTCAATTAAAGTAACATCTTTCTTATTGCTTACAACTTTGCCTGTATTGGCGGGGGGTCTTACTATGCTTCTGACAGACCGACATTTTAATACTT
>LC110575.1 Saccostrea sp. non-mordax lineage I mitochondrial gene for cytochrome c oxidase subunit I, partial cds, isolate: IRF02
CTAATTCGATGAAGCCTATTTAACCCTGGGGCTAAGTTTTTAGATCCGGTGTGCTATAATGCTGTAGTAACTATGCATGCCTTAGTGATAATTTTTTTCTTTGTGATGCCTGTTATAATTGGGGGCTTTGGAAATTGACTAGTGCCGCTAATACTAAAGGTTCCGGATATGCAGTTTCCGCGTGTTAACGCATTTAGGTTTTGAGTTTTGCCAGCATCTCTTTATTTTATGGGGATCTCAGGGTTCGTAGAAAACGGGGTTGGTGCTGGTTGAACTATTTACCCTCCATTATCAACTTTTTCATATCACGGTATGTGTATAGACTTGGCTATTTTAAGTCTTCATTTAGCCGGTATTAGGTCTATTTTTAGTTCAATTAACTTTATGGTAACTATTAAAAACATGCGTTCTGTAGACGGGCACTTATTAAGGCTATTCCCATGGTCTATTAAGGTGACTTCTTTTTTACTGCTTACAACCTTGCCGGTATTAGCGGGGGGGCTTACTATGCTTTTAACAGATCGGCATTTTAATACCT
>LC110576.1 Saccostrea sp. non-mordax lineage I mitochondrial gene for cytochrome c oxidase subunit I, partial cds, isolate: IRF03
CTAATTCGATGAAGCTTATTTAACCCTGGGGCTAAGTTTTTAGATCCGGTGTGCTATAATGCTGTAGTAACTATGCATGCCTTAGTAATAATTTTTTTCTTTGTGATGCCTGTTATAATTGGGGGCTTTGGAAATTGACTAGTGCCGCTAATACTAGAGGTTCCGGATATGCAGTTCCCGCGTGTTAACGCATTTAGGTTTTGAGTTTTGCCAGCATCTCTTTATTTTATGGGGATCTCAGGGTTCGTAGAAAACGGGGTTGGTGCTGGTTGAACTATTTACCCTCCATTATCAACTTTTTCATATCACGGTATGTGTATAGACTTGGCTATTTTAAGTCTTCATTTAGCCGGTATTAGGTCTATTTTTAGTTCAATTAACTTTATGGTAACTATTAAAAACATGCGTTCTGTAGACGGTCACTTATTAAGGCTATTTCCATGGTCTATTAAGGTGACTTCTTTTTTACTGCTTACAACCTTGCCGGTATTAGCGGGGGGTCTTACTATGCTTTTAACAGATCGGCATTTTAATACCT
>LC110581.1 Saccostrea sp. non-mordax lineage I mitochondrial gene for cytochrome c oxidase subunit I, partial cds, isolate: IRF09
CTAATTCGATGAAGCCTGTTTAACCCTGGGGCTAAGTTTTTAGATCCGGTGTGCTATAATGCTGTAGTAACTATGCATGCCTTAGTAATAATTTTTTTCTTTGTGATGCCTGTTATAATTGGGGGCTTTGGAAATTGACTAGTGCCGCTAATACTAGAGGTTCCGGATATGCAGTTTCCGCGTGTTAACGCATTTAGGTTTTGAGTTTTGCCAGCATCTCTTTATTTTATGGGGATCTCGGGGTTCGTAGAAAACGGGGTTGGTGCTGGTTGAACTATTTACCCTCCATTATCAACTTTTTCATATCACGGTATGTGTATAGACTTGGCTATTTTAAGTCTTCATTTAGCCGGTATTAGGTCTATTTTTAGTTCAATTAACTTTATGGTAACTATCAAAAACATGCGTTCTGTAGACGGTCACTTATTAAGGCTATTCCCATGGTCTATTAAGGTGACTTCTTTTTTACTGCTTACAACCTTGCCGGTATTAGCGGGGGGTCTTACTATGCTTTTAACAGATCGGCATTTTAATACCT
>LC110579.1 Saccostrea sp. non-mordax lineage I mitochondrial gene for cytochrome c oxidase subunit I, partial cds, isolate: IRF06
CTAATTCGATGAAGCCTATTTAACCCTGGGGCTAAGTTTTTAGATCCGGTGTGCTATAACGCTGTAGTAACTATGCATGCCTTAGTAATAATTTTTTTCTTTGTGATGCCTGTTATAATTGGGGGCTTTGGAAATTGACTAGTGCCGCTAATACTAGAGGTTCCAGATATGCAGTTTCCGCGTGTTAACGCATTTAGGTTTTGAGTTTTGCCAGCATCTCTTTATTTTATGGGGATCTCAGGGTTCGTAGAAAACGGGGTTGGTGCTGGTTGAACTATTTACCCTCCATTATCAACTTTTTCATATCACGGTATGTGCATAGACTTGGCTATTTTAAGTCTTCATTTAGCCGGTATTAGGTCTATTTTTAGTTCAATTAACTTTATGGTAACTATTAAAAACATGCGTTCTGTAGACGGTCACTTATTAAGGCTATTCCCATGGTCTATTAAGGTGACTTCTTTTTTACTGCTTACAACCTTGCCGGTATTAGCGGGGGGTCTTACTATGCTTTTAACAGATCGGCATTTTAATACCT
>LC110580.1 Saccostrea sp. non-mordax lineage I mitochondrial gene for cytochrome c oxidase subunit I, partial cds, isolate: IRF08
CTAATTCGATGAAGCCTATTTAACCCTGGGGCTAAGTTTTTAGATCCGGTGTGCTATAATGCTGTAGTAACTATGCATGCCTTAGTAATAATTTTTTTCTTTGTGATGCCTGTTATAATTGGGGGCTTTGGAAATTGACTAGTGCCGCTAATACTAGAGGTTCCGGATATGCAATTTCCGCGTGTTAACGCATTTAGGTTTTGAGTTTTGCCAGCATCTCTTTATTTTATGGGGATCTCAGGGTTCGTAGAAAACGGGGTTGGTGCTGGTTGAACTATTTACCCTCCATTATCAACTTTTTCATATCACGGTATGTGTATAGACTTGGCTATTTTAAGTCTTCATTTAGCCGGTATTAGGTCTATTTTTAGTTCAATTAACTTTATGGTAACTATTAAAAACATGCGTTCTGTAGACGGTCACTTATTAAGGTTATTTCCATGGTCTATTAAGGTGACTTCTTTTTTACTGCTTACAACCTTGCCAGTATTAGCGGGGGGTCTTACTATGCTTTTAACAGATCGGCATTTTAATACCT
>LC110578.1 Saccostrea sp. non-mordax lineage I mitochondrial gene for cytochrome c oxidase subunit I, partial cds, isolate: IRF05
CTAATTCGATGAAGCCTGTTTAACCCTGGGGCTAAGTTTTTAGATCCGGTGTGCTATAATGCTGTAGTAACTATGCATGCCTTAGTAATAATTTTTTTTTTTGTGATGCCTGTTATAATTGGGGGCTTTGGAAATTGACTAGTGCCGCTAATACTAGAGGTTCCGGATATGCAGTTTCCGCGTGTTAACGCATTTAGGTTTTGAGTTTTGCCAGCATCTCTTTATTTTATGGGGATCTCAGGGTTCGTAGAAAACGGGGTTGGTGCTGGTTGAACTATTTACCCTCCATTATCAACTTTTTCATATCACGGTATGTGTATAGACTTGGCTATTTTAAGTCTTCATTTAGCCGGTATTAGGTCCATTTTTAGTTCAATTAACTTTATGGTAACTATTAAAAACATGCGTTCTGTAGACGGTCACTTATTAAGGTTATTCCCATGGTCTATTAAGGTGACTTCTTTTTTACTGCTTACAACCTTGCCGGTATTAGCGGGGGGTCTTACTATGCTTTTAACAGATCGGCATTTTAATACCT
>LC110577.1 Saccostrea sp. non-mordax lineage I mitochondrial gene for cytochrome c oxidase subunit I, partial cds, isolate: IRF04
CTAATTCGATGAAGCCTATTTAACCCTGGGGCTAAGTTTTTAGATCCGGTGTGCTATAATGCTGTAGTAACTATGCATGCCTTAGTAATAATTTTTTTCTTTGTGATGCCTGTTATAATTGGGGGCTTTGGAAATTGACTAGTGCCGCTAATACTAGAGGTTCCGGATATGCAGTTTCCGCGTGTTAACGCATTTAGGTTTTGAGTTTTGCCAGCATCTCTTTATTTTATGGGGATCTCAGGGTTCGTAGAAAACGGGGTTGGTGCTGGTTGAACTATTTACCCTCCATTATCAACTTTTTCATATCACGGTATGTGTATAGACTTGGCTATTTTAAGTCTTCATTTAGCCGGTATTAGGTCTATTTTTAGTTCAATTAACTTTATGGTAACTATTAAAAACATGCGTTCTGTAGACGGTCACTTATTAAGGCTATTCCCATGGTCTATTAAGGTGACTTCTTTTTTACTGCTTACAACCTTGCCGGTATTAGCGGGGGGTCTTACTATGCTTTTAACAGATCGGCATTTTAATACTT
>LC110583.1 Saccostrea sp. non-mordax lineage I mitochondrial gene for cytochrome c oxidase subunit I, partial cds, isolate: IRF13
CTAATTCGATGAAGCCTATTTAACCCTGGGGCTAAGTTTTTAGATCCGGTGTGCTATAATGCTGTAGTAACTATGCATGCCTTAGTAATAATTTTTTTCTTTGTGATGCCTGTTATAATTGGGGGCTTTGGAAATTGACTAGTGCCGCTAATACTAGAGGTTCCGGATATGCAGTTTCCGCGTGTTAACGCATTTAGGTTTTGAGTTTTGCCAGCATCTCTTTATTTTATGGGGATCTCAGGGTTCGTAGAAAACGGGGTTGGTGCTGGTTGAACTATTTACCCTCCATTATCAACTTTTTCATATCACGGTATGTGTATAGACTTGGCTATTTTAAGTCTTCATTTAGCCGGTATTAGGTCTATTTTTAGTTCAATTAACTTTATGGTAACTATTAAAAACATGCGTTCTGTAGACGGTCACTTATTAAGGTTATTCCCATGGTCTATTAAGGTGACTTCTTTTTTACTGCTTACAACCTTGCCGGTATTAGCGGGGGGTCTTACTATGCTTTTAACAGATCGGCATTTTAATACCT
>LC110582.1 Saccostrea sp. non-mordax lineage I mitochondrial gene for cytochrome c oxidase subunit I, partial cds, isolate: IRF11
CTAATTCGATGAAGCCTATTTAACCCTGGGGCTAAGTTTTTAGATCCGGTGTGCTATAATGCTGTAGTAACTATGCATGCCTTAGTAATAATTTTTTTCTTTGTGATGCCTGTTATAATTGGGGGCTTTGGAAATTGACTAGTGCCGCTAATACTAGAGGTTCCGGATATGCAGTTTCCGCGTGTTAACGCATTTAGGTTTTGAGTTTTGCCAGCATCTCTTTATTTTATGGGGATCTCAGGGTTCGTAGAAAACGGGGTTGGTGCTGGTTGAACTATTTACCCTCCATTATCAACTTTTTCATATCACGGTATGTGTATAGACTTGGCTATTTTAAGTCTTCATTTAGCCGGTATTAGGTCTATTTTTAGTTCAATTAACTTTATGGTAACTATTAAAAACATGCGTTCTGTAGACGGTCACTTATTAAGGCTATTCCCATGGTCTATTAAGGTGACTTCTTTTTTACTGCTTACAACCTTGCCGGTATTAGCGGGGGGTCTTACTATGCTTTTAACAGATCGGCATTTTAATACCT
>LC002652.1 Saccostrea sp. 2 TO-2014 mitochondrial gene for cytochrome c oxidase subunit I, partial cds, isolate: FU-1
CTAATTCGATGAAGCCTATTTAACCCTGGGGCTAAGTTTTTAGATCCGGTGTGCTATAATGCTGTAGTAACTATGCATGCCTTAGTAATAATTTTTTTCTTTGTGATGCCTGTTATAATTGGGGGCTTTGGAAATTGACTAGTGCCGCTAATACTAGAGGTTCCGGATATGCAGTTTCCGCGTGTTAACGCATTTAGGTTTTGAGTTTTGCCAGCATCTCTTTATTTTATGGGGATCTCAGGGTTCGTAGAAAACGGGGTTGGTGCTGGTTGAACTATTTACCCTCCATTATCAACTTTTTCATATCACGGTATGTGTATAGACTTGGCTATTTTAAGTCTTCATTTAGCCGGTATTAGGTCTATTTTTAGTTCAATTAACTTTATGGTAACTATTAAAAACATGCGTTCTGTAGACGGTCACTTATTAAGGCTATTCCCATGGTCTATTAAGGTGACTTCTTTTTTACTGCTTACAACCTTGCCGGTATTAGCGGGGGGTCTTACTATGCTTTTAACAGATCGGCATTTTAATACCT
>LC110574.1 Saccostrea sp. non-mordax lineage I mitochondrial gene for cytochrome c oxidase subunit I, partial cds, isolate: IRF01
CTAATTCGATGAAGCCTATTTAACCCTGGGGCTAAGTTTTTAGATCCGGTGTGCTATAATGCTGTAGTAACTATGCATGCCTTAGTAATAATTTTTTTCTTTGTGATGCCTGTTATAATTGGGGGCTTTGGAAATTGACTAGTGCCGCTAATACTAGAGGTTCCGGATATGCAGTTTCCACGTGTTAACGCATTTAGGTTTTGAGTTTTGCCAGCATCTCTTTATTTTATGGGGATCTCAGGGTTCGTAGAAAACGGGGTTGGTGCTGGTTGAACTATTTACCCTCCATTATCAACTTTTTCATATCACGGTATGTGTATAGACTTGGCTATTTTAAGTCTTCATTTAGCCGGTATTAGGTCTATTTTTAGTTCAATTAACTTTATGGTAACTATTAAAAACATGCGTTCTGTAGACGGTCACTTATTAAGGCTATTCCCATGGTCTATTAAGGTGACTTCTTTTTTACTGCTTACAACCTTGCCGGTATTAGCGGGGGGTCTTACTATGCTTTTAACAGATCGGCATTTTAATACCT
>LC110627.1 Saccostrea sp. non-mordax lineage H mitochondrial gene for cytochrome c oxidase subunit I, partial cds, isolate: IRS46
TTAATTCGATGGAGGTTGTTTAATCCTGGGGCTAAGTTTTTAGATCCTGTTTGTTATAATGCTGTAGTAACTATGCACGCCTTAGTAATAATTTTTTTCTTCGTAATACCGGTTATGATTGGGGGGTTTGGGAACTGACTAGTTCCGCTAATACTAGAAGTGCCTGACATGCAGTTTCCTCGGGTCAATGCTTTTAGGTTTTGAGTTTTACCCGCATCTCTTTATTTTATAGGAATCTCGGGGTTTGTAGAAAATGGGGTTGGTGCTGGTTGAACTATTTACCCCCCGCTGTCTACCTTTTCTTATCATGGGATGTGTATGGATCTAGCTATTTTAAGACTTCACCTGGCTGGTATTAGCTCAATTTTTAGTTCAATTAACTTCATAGTGACCATTAAAAACATGCGTTCTGTAGACGGCCATCTGTTGAGGTTATTTCCGTGATCAATTAAAGTAACTTCCTTTTTATTGCTTACAACTTTGCCTGTTTTAGCGGGGGGTCTTACTATGCTTTTGACAGATCGGCATTTTAACACTT
>LC110618.1 Saccostrea sp. non-mordax lineage H mitochondrial gene for cytochrome c oxidase subunit I, partial cds, isolate: IRS34
TTAATTCGATGGAGGTTATTTAATCCTGGGGCTAAGTTTTTAGATCCTGTTTGTTATAATGCTGTAGTAACTATGCACGCCTTAGTAATAATTTTTTTCTTCGTAATACCGGTTATGATTGGGGGGTTTGGGAACTGACTAGTTCCGCTAATACTAGAAGTGCCTGACATGCAGTTTCCTCGGGTCAATGCTTTTAGGTTTTGAGTTTTACCCGCATCTCTTTATTTTATAGGAATCTCGGGGTTTGTAGAAAATGGGGTTGGTGCTGGTTGAACTATTTACCCCCCGCTGTCTACCTTTTCTTATCATGGGATGTGTATGGATCTGGCTATTTTAAGACTTCACCTGGCTGGTATTAGCTCAATTTTTAGTTCAATTAACTTCATAGTGACCATTAAAAACATGCGTTCTGTAGACGGCCATCTGTTGAGGTTATTTCCGTGATCAATTAAAGTAACTTCCTTTTTATTGCTTACAACTTTGCCTGTTTTAGCGGGGGGTCTTACTATGCTTTTGACAGATCGGCATTTTAACACTT
>LC154985.1 Saccostrea sp. non-mordax lineage H mitochondrial gene for cytochrome c oxidase subunit I, partial cds, isolate: IRS416
TTAATTCGATGGAGGTTGTTTAATCCTGGGGCTAAGTTTTTAGATCCTGTTTGTTATAATGCTGTAGTAACTATGCACGCCTTAGTAATAATTTTTTTCTTCGTAATACCGGTTATGATTGGGGGGTTTGGGAACTGACTAGTTCCGCTAATACTAGAAGTGCCTGACATGCAGTTTCCTCGGGTCAATGCTTTTAGGTTTTGAGTTTTACCCGCATCTCTTTATTTTATAGGAATCTCGGGGTTTGTAGAAAATGGGGTTGGTGCTGGTTGAACTATTTACCCCCCGCTGTCTACCTTTTCTTATCATGGGATGTGTATGGATCTGGCTATTTTAAGACTTCACCTGGCTGGTATTAGCTCAATTTTTAGTTCAATTAACTTCATAGTGACCATTAAAAACATGCGTTCTGTAGACGGCCATCTATTGAGGTTATTTCCGTGATCAATTAAAGTAACTTCCTTTTTATTGCTTACAACTTTGCCTGTTTTAGCGGGGGGTCTTACTATGCTTTTGACAGATCGGCATTTTAACACTT
>LC110617.1 Saccostrea sp. non-mordax lineage H mitochondrial gene for cytochrome c oxidase subunit I, partial cds, isolate: IRS33
TTAATTCGATGGAGGTTGTTTAATCCTGGGGCTAAGTTTTTAGATCCTGTTTGTTATAATGCTGTAGTAACTATGCACGCCTTAGTAATAATTTTTTTCTTCGTAATACCGGTTATGATTGGGGGGTTTGGGAACTGACTAGTTCCGCTAATACTAGAAGTGCCTGACATGCAGTTTCCTCGGGTCAATGCTTTTAGGTTTTGAGTTTTACCCGCATCTCTTTATTTTATAGGAATCTCGGGGTTTGTAGAAAATGGGGTTGGTGCTGGTTGAACTATTTACCCCCCGCTGTCTACCTTTTCTTATCATGGGATGTGTATGGATCTGGCTATTTTAAGACTTCACCTGGCTGGTATTAGCTCAATTTTTAGTTCAATTAACTTCATAGTGACCATTAAAAACATGCGTTCTGTAGACGGCCATCTGTTGAGGTTATTTCCGTGATCAATTAAAGTAACTTCCTTTTTATTGCTTACAACTTTGCCTGTTTTAGCGGGGGGTCTTACTATGCTTTTGACAGATCGGCATTTTAACACTT
>LC110616.1 Saccostrea sp. non-mordax lineage H mitochondrial gene for cytochrome c oxidase subunit I, partial cds, isolate: IRS32
TTAATTCGATGGAGGTTGTTTAATCCTGGGGCTAAGTTTTTAGATCCTGTTTGTTATAATGCTGTAGTAACTATGCACGCCTTAGTAATAATTTTTTTCTTCGTAATACCGGTTATGATTGGGGGGTTTGGGAACTGACTAGTTCCGCTAATACTAGAAGTGCCTGACATGCAGTTTCCTCGGGTCAATGCTTTTAGGTTTTGAGTTTTACCCGCATCTCTTTATTTTATAGGAATCTCGGGGTTTGTAGAAAATGGGGTTGGTGCTGGTTGAACTATTTACCCCCCGCTGTCTACCTTTTCTTATCATGGGATGTGTATGGATCTGGCTATTTTAAGACTTCACCTGGCTGGTATTAGCTCAATTTTTAGTTCAATTAACTTCATAGTGACCATTAAAAACATGCGTTCTGTAGACGGCCATCTGTTGAGGTTATTTCCGTGATCAATTAAAGTAACTTCCTTTTTATTGCTTACAACTTTGCCTGTTTTAGCGGGGGGTCTTACTATGCTTTTGACAGATCGGCATTTTAACACTT
>LC110615.1 Saccostrea sp. non-mordax lineage H mitochondrial gene for cytochrome c oxidase subunit I, partial cds, isolate: IRS31
TTAATTCGATGGAGGTTGTTTAATCCTGGGGCTAAGTTTTTAGATCCTGTTTGTTATAATGCTGTAGTAACTATGCACGCCTTAGTAATAATTTTTTTCTTCGTAATACCGGTTATGATTGGGGGGTTTGGGAACTGACTAGTTCCGCTAATACTAGAAGTGCCTGACATGCAGTTTCCTCGGGTCAATGCTTTTAGGTTTTGAGTTTTACCCGCATCTCTTTATTTTATAGGAATCTCGGGGTTTGTAGAAAATGGGGTTGGTGCTGGTTGAACTATTTACCCCCCGCTGTCTACCTTTTCTTATCATGGGATGTGTATGGATCTGGCTATTTTAAGACTTCACCTGGCTGGTATTAGCTCAATTTTTAGTTCAATTAACTTCATAGTGACCATTAAAAACATGCGTTCTGTAGACGGCCATCTGTTGAGGTTATTTCCGTGATCAATTAAAGTAACTTCCTTTTTATTGCTTACAACTTTGCCTGTTTTAGCGGGGGGTCTTACTATGCTTTTGACAGATCGGCATTTTAACACTT
>LC110613.1 Saccostrea sp. non-mordax lineage H mitochondrial gene for cytochrome c oxidase subunit I, partial cds, isolate: IRS29
TTAATTCGATGGAGGTTGTTTAATCCTGGGGCTAAGTTTTTAGATCCTGTTTGTTATAATGCTGTAGTAACTATGCACGCCTTAGTAATAATTTTTTTCTTCGTAATACCGGTTATGATTGGGGGGTTTGGGAACTGACTAGTTCCGCTAATACTAGAAGTGCCTGACATGCAGTTTCCTCGGGTCAATGCTTTTAGGTTTTGAGTTTTACCCGCATCTCTTTATTTTATAGGAATCTCGGGGTTTGTAGAAAATGGGGTTGGTGCTGGTTGAACTATTTACCCCCCGCTGTCTACCTTTTCTTATCATGGGATGTGTATGGATCTGGCTATTTTAAGACTTCACCTGGCTGGTATTAGCTCAATTTTTAGTTCAATTAACTTCATAGTGACCATTAAAAACATGCGTTCTGTAGACGGCCATCTGTTGAGGTTATTTCCGTGATCAATTAAAGTAACTTCCTTTTTATTGCTTACAACTTTGCCTGTTTTAGCGGGGGGTCTTACTATGCTTTTGACAGATCGGCATTTTAACACTT
>LC110596.1 Saccostrea sp. non-mordax lineage H mitochondrial gene for cytochrome c oxidase subunit I, partial cds, isolate: IRS10
TTAATTCGATGGAGGTTGTTTAATCCTGGGGCTAAGTTTTTAGATCCTGTTTGTTATAATGCTGTAGTAACTATGCACGCCTTAGTAATAATTTTTTTCTTCGTAATACCGGTTATGATTGGGGGGTTTGGGAACTGACTAGTTCCGCTAATACTAGAAGTGCCTGACATGCAGTTTCCTCGGGTCAATGCTTTTAGGTTTTGAGTTTTACCCGCATCTCTTTATTTTATAGGAATCTCGGGGTTTGTAGAAAATGGGGTTGGTGCTGGTTGAACTATTTACCCCCCGCTGTCTACCTTTTCTTATCATGGGATGTGTATGGATCTGGCTATTTTAAGACTTCACCTGGCTGGTATTAGCTCAATTTTTAGTTCAATTAACTTCATAGTGACCATTAAAAACATGCGTTCTGTAGACGGCCATCTGTTGAGGTTATTTCCGTGATCAATTAAAGTAACTTCCTTTTTATTGCTTACAACTTTGCCTGTTTTAGCGGGGGGTCTTACTATGCTTTTGACAGATCGGCATTTTAACACTT
>LC154987.1 Saccostrea sp. non-mordax lineage H mitochondrial gene for cytochrome c oxidase subunit I, partial cds, isolate: IRS503
TTAATTCGATGGAGGTTGTTTAATCCTGGGGCTAAGTTTTTAGATCCTGTTTGTTATAATGCTGTAGTAACTATGCACGCCTTAGTAATAATTTTTTTCTTCGTAATACCGGTTATGATTGGGGGGTTTGGGAACTGACTAGTTCCGCTAATACTAGAAGTGCCTGACATGCAGTTTCCTCGGGTCAATGCTTTTAGGTTTTGAGTTTTACCCGCATCTCTTTATTTTATAGGAATCTCGGGGTTTGTAGAAAATGGGGTTGGTGCTGGTTGAACTATTTACCCCCCGCTGTCTACCTTTTCTTATCATGGGATGTGTATGGATCTGGCTATTTTAAGACTTCACCTGGCTGGTATTAGCTCAATTTTTAGTTCAATTAACTTCATAGTGACCATTAAAAACATGCGTTCTGTAGACGGCCATCTGTTGAGGTTATTTCCGTGATCAATTAAAGTAACTTCCTTTTTATTGCTTACAACTTTGCCTGTTTTAGCGGGGGGTCTTACTATGCTTTTGACAGATCGGCATTTTAACACTT
>LC154980.1 Saccostrea sp. non-mordax lineage H mitochondrial gene for cytochrome c oxidase subunit I, partial cds, isolate: IRS114
TTAATTCGATGGAGGTTGTTTAATCCTGGGGCTAAGTTTTTAGATCCTGTTTGTTATAATGCTGTAGTAACTATGCACGCCTTAGTAATAATTTTTTTCTTCGTAATACCGGTTATGATTGGGGGGTTTGGGAACTGACTAGTTCCGCTAATACTAGAAGTGCCTGACATGCAGTTTCCTCGGGTCAATGCTTTTAGGTTTTGAGTTTTACCCGCATCTCTTTATTTTATAGGAATCTCGGGGTTTGTAGAAAATGGGGTTGGTGCTGGTTGAACTATTTACCCCCCGCTGTCTACCTTTTCTTATCATGGGATGTGTATGGATCTGGCTATTTTAAGACTTCACCTGGCTGGTATTAGCTCAATTTTTAGTTCAATTAACTTCATAGTGACCATTAAAAACATGCGTTCTGTAGACGGCCATCTGTTGAGGTTATTTCCGTGATCAATTAAAGTAACTTCCTTTTTATTGCTTACAACTTTGCCTGTTTTAGCGGGGGGTCTTACTATGCTTTTGACAGATCGGCATTTTAACACTT
>LC154979.1 Saccostrea sp. non-mordax lineage H mitochondrial gene for cytochrome c oxidase subunit I, partial cds, isolate: IRS113
TTAATTCGATGGAGGTTGTTTAATCCTGGGGCTAAGTTTTTAGATCCTGTTTGTTATAATGCTGTAGTAACTATGCACGCCTTAGTAATAATTTTTTTCTTCGTAATACCGGTTATGATTGGGGGGTTTGGGAACTGACTAGTTCCGCTAATACTAGAAGTGCCTGACATGCAGTTTCCTCGGGTCAATGCTTTTAGGTTTTGAGTTTTACCCGCATCTCTTTATTTTATAGGAATCTCGGGGTTTGTAGAAAATGGGGTTGGTGCTGGTTGAACTATTTACCCCCCGCTGTCTACCTTTTCTTATCATGGGATGTGTATGGATCTGGCTATTTTAAGACTTCACCTGGCTGGTATTAGCTCAATTTTTAGTTCAATTAACTTCATAGTGACCATTAAAAACATGCGTTCTGTAGACGGCCATCTGTTGAGGTTATTTCCGTGATCAATTAAAGTAACTTCCTTTTTATTGCTTACAACTTTGCCTGTTTTAGCGGGGGGTCTTACTATGCTTTTGACAGATCGGCATTTTAACACTT
>LC154984.1 Saccostrea sp. non-mordax lineage H mitochondrial gene for cytochrome c oxidase subunit I, partial cds, isolate: IRS414
TTAATTCGATGGAGGTTGTTTAATCCTGGGGCTAAGTTTTTAGATCCTGTTTGTTATAATGCTGTAGTAACTATGCACGCCTTAGTAATAATTTTTTTCTTCGTAATACCGGTTATGATTGGGGGGTTTGGGAACTGACTAGTTCCGCTAATGCTAGAAGTGCCTGACATGCAGTTTCCTCGGGTCAATGCTTTTAGGTTTTGAGTTTTACCCGCATCTCTTTATTTTATAGGAATCTCGGGGTTTGTAGAAAATGGGGTTGGTGCTGGTTGAACTATTTACCCCCCGCTGTCTACCTTTTCTTATCATGGGATGTGTATGGATCTGGCTATTTTAAGACTTCACCTGGCTGGTATTAGCTCAATTTTTAGTTCAATTAACTTCATAGTGACCATTAAAAACATGCGTTCTGTAGACGGCCATCTGTTGAGGTTATTTCCGTGATCAATTAAAGTAACTTCCTTTTTATTGCTTACAACTTTGCCTGTTTTAGCGGGGGGTCTTACTATGCTTTTGACAGATCGGCATTTTAACACTT
>LC110626.1 Saccostrea sp. non-mordax lineage H mitochondrial gene for cytochrome c oxidase subunit I, partial cds, isolate: IRS44
TTAATTCGATGGAGGTTGTTTAATCCTGGGGCTAAGTTTTTAGATCCTGTTTGTTATAATGCTGTAGTAACTATGCACGCCTTAGTAATAATTTTTTTCTTCGTAATACCGGTTATGATTGGGGGGTTTGGGAACTGACTAGTTCCGCTAATACTAGAAGTGCCTGACATGCAGTTTCCTCGGGTCAATGCTTTTAGGTTTTGAGTTTTACCCGCATCTCTTTATTTTATAGGAATCTCTGGGTTTGTAGAAAATGGGGTTGGTGCTGGTTGAACTATTTACCCCCCGCTGTCTACCTTTTCTTATCATGGGATGTGTATGGATCTGGCTATTTTAAGACTTCACCTGGCTGGTATTAGCTCAATTTTTAGTTCAATTAACTTCATAGTGACCATTAAAAACATGCGTTCTGTAGACGGCCATCTGTTGAGGTTATTTCCGTGATCAATTAAAGTAACTTCCTTTTTATTGCTTACAACCTTGCCTGTTTTAGCGGGGGGTCTTACTATGCTTTTGACAGATCGGCATTTTAACACTT
>LC154982.1 Saccostrea sp. non-mordax lineage H mitochondrial gene for cytochrome c oxidase subunit I, partial cds, isolate: IRS409
TTAATTCGATGGAGGTTGTTTAATCCTGGGGCTAAGTTTTTAGATCCTGTTTGTTATAATGCTGTAGTAACTATGCACGCCTTAGTAATAATTTTTTTCTTCGTAATACCGGTTATGATTGGGGGGTTTGGGAACTGACTAGTTCCGCTAATACTAGAAGTGCCTGACATGCAGTTTCCTCGGGTCAATGCTTTTAGGTTTTGAGTTTTACCCGCATCTCTTTATTTTATAGGAATCTCGGGGTTTGTAGAAAATGGGGTTGGTGCTGGTTGAACTATTTACCCCCCGCTGTCTACCTTTTCTTATCATGGGATGTGTATGGATCTGGCTATTTTAAGACTTCACCTGGCTGGTATTAGCTCAATTTTTAGTTCAATTAACTTCATAGTGACCATTAAAAACATGCGTTCTGTAGACGGCCATCTGTTGAGGTTATTTCCGTGATCAATTAAAGTAACTTCCTTTTTATTGCTTACAACCTTGCCTGTTTTAGCGGGGGGTCTTACTATGCTTTTGACAGATCGGCATTTTAACACTT
>LC110485.1 Saccostrea kegaki mitochondrial gene for cytochrome c oxidase subunit I, partial cds, isolate: AMS45
CTAATTCGATGAAGGTTGTTTAATCCTGGGGCTAAGTTTTTAGATCCTGTTTGCTATAATGCTGTAGTAACTATGCACGCCTTAGTAATAATTTTTTTCTTCGTAATACCGGTTATGATTGGGGGGTTTGGAAACTGGCTGGTCCCGTTGATACTAGAAGTGCCTGACATGCAGTTTCCTCGGGTCAATGCTTTTAGGTTTTGAGTTTTACCCGCATCTCTTTATTTCATAGGAATTTCGGGGTTTGTAGAAAATGGGGTTGGTGCCGGTTGAACTATCTATCCCCCACTATCCACCTTTTCTTATCATGGGATGTGTATAGATCTAGCTATTTTGAGGCTTCACCTGGCTGGTATCAGCTCAATTTTTAGTTCAATTAACTTTATGGTGACTATTAAAAACATGCGTTCTGTAGACGGCCATCTGTTAAGGTTGTTCCCGTGGTCAATTAAAGTAACTTCCTTTCTATTACTTACAACTTTGCCTGTTTTAGCGGGAGGTCTTACTATGCTTTTGACAGATCGGCATTTTAACACTT
>LC110473.1 Saccostrea kegaki mitochondrial gene for cytochrome c oxidase subunit I, partial cds, isolate: AMS27
CTAATTCGATGAAGGTTGTTTAATCCTGGGGCTAAGTTTTTAGATCCTGTTTGCTATAATGCTGTAGTAACTATGCACGCCTTAGTAATAATTTTTTTCTTCGTAATACCGGTTATGATTGGGGGGTTTGGAAACTGGCTGGTCCCGTTGATACTAGAAGTGCCTGACATGCAGTTTCCTCGGGTCAATGCTTTTAGGTTTTGAGTTTTACCCGCATCTCTTTATTTCATAGGAATTTCGGGGTTTGTAGAAAATGGGGTTGGTGCCGGTTGAACTATCTATCCCCCACTATCCACCTTTTCTTATCATGGGATGTGTATAGATCTAGCTATTTTGAGGCTTCACCTGGCTGGTATCAGCTCAATTTTTAGTTCAATTAACTTTATGGTGACTATTAAAAACATGCGTTCTGTAGACGGCCATCTGTTAAGGTTGTTCCCGTGGTCAATTAAAGTAACTTCCTTTCTATTACTTACAACTTTGCCTGTTTTAGCGGGAGGTCTTACTATGCTTTTGACAGATCGGCATTTTAACACTT
>LC110469.1 Saccostrea kegaki mitochondrial gene for cytochrome c oxidase subunit I, partial cds, isolate: AMS22
CTAATTCGATGAAGGTTGTTTAATCCTGGGGCTAAGTTTTTAGATCCTGTTTGCTATAATGCTGTAGTAACTATGCACGCCTTAGTAATAATTTTTTTCTTCGTAATACCGGTTATGATTGGGGGGTTTGGAAACTGGCTGGTCCCGTTGATACTAGAAGTGCCTGACATGCAGTTTCCTCGGGTCAATGCTTTTAGGTTTTGAGTTTTACCCGCATCTCTTTATTTCATAGGAATTTCGGGGTTTGTAGAAAATGGGGTTGGTGCCGGTTGAACTATCTATCCCCCACTATCCACCTTTTCTTATCATGGGATGTGTATAGATCTAGCTATTTTGAGGCTTCACCTGGCTGGTATCAGCTCAATTTTTAGTTCAATTAACTTTATGGTGACTATTAAAAACATGCGTTCTGTAGACGGCCATCTGTTAAGGTTGTTCCCGTGGTCAATTAAAGTAACTTCCTTTCTATTACTTACAACTTTGCCTGTTTTAGCGGGAGGTCTTACTATGCTTTTGACAGATCGGCATTTTAACACTT
>LC110478.1 Saccostrea kegaki mitochondrial gene for cytochrome c oxidase subunit I, partial cds, isolate: AMS38
CTAATTCGATGAAGATTGTTTAATCCTGGGGCTAAGTTTTTAGATCCTGTTTGCTATAATGCTGTAGTAACTATGCACGCCTTAGTAATAATTTTTTTCTTCGTAATACCGGTTATGATTGGGGGGTTTGGAAACTGGCTGGTCCCGTTGATACTAGAAGTGCCTGACATGCAGTTTCCTCGGGTCAATGCTTTTAGGTTTTGAGTTTTACCCGCATCTCTTTATTTTATAGGAATTTCGGGGTTTGTAGAAAATGGAGTTGGTGCCGGTTGAACTATCTATCCCCCACTATCCACCTTTTCTTATCATGGGATGTGTATAGATCTGGCTATTTTGAGGCTTCACCTGGCTGGTATCAGCTCAATTTTTAGTTCAATTAACTTTATGGTGACTATTAAAAACATGCGTTCTGTAGACGGCCATCTATTAAGGTTGTTCCCATGGTCAATTAAAGTAACTTCCTTTCTATTACTTACAACTTTGCCTGTTTTAGCGGGAGGTCTTACTATGCTTTTGACAGATCGGCATTTTAACACTT
>LC110454.1 Saccostrea kegaki mitochondrial gene for cytochrome c oxidase subunit I, partial cds, isolate: AMS03
CTAATTCGATGAAGGTTGTTTAATCCTGGGGCTAAGTTTTTAGATCCTGTTTGCTATAATGCTGTAGTAACTATGCACGCCTTAGTAATAATTTTTTTCTTTGTAATACCGGTTATGATTGGGGGGTTTGGAAACTGGCTGGTCCCGTTGATACTAGAAGTGCCTGACATGCAGTTTCCTCGGGTCAATGCTTTTAGGTTTTGAGTTTTACCCGCATCTCTTTATTTTATAGGAATTTCGGGGTTTGTAGAAAATGGGGTTGGTGCCGGTTGAACTATCTATCCCCCACTATCCACCTTTTCTTATCATGGGATGTGTATAGATCTAGCTATTTTGAGGCTTCACCTGGCTGGTATCAGCTCAATTTTTAGTTCAATTAACTTTATGGTGACTATTAAGAACATGCGTTCTGTAGACGGCCATCTGTTAAGGCTGTTCCCATGGTCAATTAAAGTAACTTCCTTTCTATTACTTACAACTTTGCCTGTTTTAGCGGGAGGTCTTACTATGCTTTTGACAGATCGGCATTTTAACACTT
>LC110457.1 Saccostrea kegaki mitochondrial gene for cytochrome c oxidase subunit I, partial cds, isolate: EMB19
CTAATTCGATGAAGGTTGTTTAATCCTGGGGCTAAGTTTTTAGATCCTGTTTGCTATAATGCTGTAGTAACTATGCACGCCTTAGTAATAATTTTTTTCTTCGTAATACCGGTTATGATTGGGGGGTTTGGAAACTGGCTGGTCCCATTGATACTAGAAGTGCCTGACATGCAGTTTCCTCGGGTCAATGCTTTTAGGTTTTGAGTTTTACCCGCATCTCTTTATTTTATAGGAATTTCGGGGTTTGTAGAAAATGGGGTTGGTGCCGGTTGAACTATCTATCCCCCACTATCCACCTTTTCTTATCATGGGATGTGTATAGATCTAGCTATTTTGAGGCTTCACCTGGCTGGTATCAGCTCAATTTTTAGTTCAATTAACTTTATGGTGACTATTAAAAACATGCGTTCTGTAGACGGCCATCTGTTAAGGTTGTTCCCATGGTCAATTAAAGTAACTTCCTTTTTATTACTTACAACTTTGCCTGTTTTAGCGGGAGGTCTTACTATGCTTTTGACAGATCGGCATTTTAACACTT
>LC110486.1 Saccostrea kegaki mitochondrial gene for cytochrome c oxidase subunit I, partial cds, isolate: AMS46
CTAATTCGATGAAGGTTGTTTAATCCTGGGGCTAAGTTTTTAGATCCTGTTTGCTATAATGCTGTAGTAACTATGCACGCCTTAGTAATAATTTTTTTCTTCGTAATACCGGTTATGATTGGGGGGTTTGGAAACTGGCTGGTCCCGTTGATACTGGAAGTGCCTGACATGCAGTTTCCTCGGGTCAATGCTTTTAGGTTTTGAGTTTTACCCGCATCTCTTTATTTTATAGGAATTTCGGGGTTTGTAGAAAATGGGGTTGGTGCCGGTTGAACTATCTATCCCCCACTATCCACCTTTTCTTATCATGGGATGTGTATAGATCTAGCTATTTTGAGGCTTCACCTGGCTGGTATCAGCTCAATTTTTAGTTCAATTAACTTTATGGTGACTATTAAAAACATGCGTTCTGTAGACGGCCATCTGTTAAGGTTGTTCCCATGGTCAATTAAAGTAACTTCCTTTCTATTACTTACAACTTTGCCTGTTTTAGCGGGAGGTCTTACTATGCTTTTGACAGATCGGCATTTTAACACTT
>LC110466.1 Saccostrea kegaki mitochondrial gene for cytochrome c oxidase subunit I, partial cds, isolate: AMS18
CTAATTCGATGAAGGTTGTTTAATCCTGGGGCTAAGTTTTTAGATCCTGTTTGCTATAATGCTGTAGTAACTATGCACGCCTTAGTAATAATTTTTTTCTTCGTAATACCGGTTATGATTGGGGGGTTTGGAAACTGGCTGGTCCCGTTGATACTAGAAGTGCCTGACATGCAGTTTCCTCGGGTCAATGCTTTTAGGTTTTGAGTTTTACCCGCATCTCTTTATTTTATAGGAATTTCGGGGTTTGTAGAAAATGGGGTTGGTGCCGGTTGAACTATTTATCCCCCACTATCCACCTTTTCTTATCATGGGATGTGTATAGATCTAGCTATTTTGAGGCTTCACTTGGCTGGTATCAGCTCAATTTTTAGTTCAATTAACTTTATGGTGACTATTAAAAACATGCGTTCTGTAGACGGCCATCTGTTAAGGTTGTTCCCATGGTCAATTAAAGTAACTTCCTTTCTATTACTTACAACTTTGCCTGTTTTAGCGGGAGGTCTTACTATGCTTTTGACAGATCGGCATTTTAACACTT
>LC110648.1 Saccostrea kegaki mitochondrial gene for cytochrome c oxidase subunit I, partial cds, isolate: WNS04
CTAATTCGATGAAGGTTGTTTAATCCTGGGGCTAAGTTTTTAGATCCTGTTTGCTATAATGCTGTAGTAACTATGCACGCCTTAGTAATAATTTTTTTCTTCGTAATACCGGTTATGATTGGGGGGTTTGGAAACTGGCTGGTCCCGTTGATACTAGAAGTGCCTGACATGCAGTTTCCTCGGGTCAATGCTTTTAGGTTTTGAGTTTTACCCGCATCTCTTTATTTTATAGGAATTTCGGGGTTTGTAGAAAATGGGGTTGGTGCCGGTTGAACTATCTATCCACCACTATCCACCTTTTCTTATCATGGGATGTGTATAGATCTAGCTATTTTGAGACTTCACCTGGCTGGTATCAGCTCAATTTTTAGTTCAATTAACTTTATGGTGACTATTAAAAACATGCGTTCTGTAGACGGCCATCTGTTAAGGTTGTTCCCATGGTCAATTAAAGTAACTTCCTTTCTATTACTTACAACTTTGCCTGTTTTAGCGGGAGGTCTTACTATGCTTTTGACAGATCGGCATTTTAACACTT
>LC110462.1 Saccostrea kegaki mitochondrial gene for cytochrome c oxidase subunit I, partial cds, isolate: AMS14
CTAATTCGATGAAGGTTGTTTAATCCTGGGGCTAAGTTTTTAGATCCTGTTTGCTATAATGCTGTAGTAACTATGCACGCCTTAGTAATAATTTTTTTCTTCGTAATACCGGTTATGATTGGGGGGTTTGGAAACTGGCTGGTCCCGTTGATACTAGAAGTGCCTGACATGCAGTTTCCTCGGGTCAATGCTTTTAGGTTTTGAGTTTTACCCGCATCTCTTTATTTTATAGGAATTTCGGGGTTTGTAGAAAATGGGGTTGGCGCCGGTTGAACTATCTATCCCCCACTATCCACCTTTTCTTATCATGGGATGTGTATAGATCTAGCTATTTTGAGGCTTCACCTGGCCGGTATCAGCTCAATTTTTAGTTCAATTAACTTTATGGTGACTATTAAAAACATGCGTTCTGTAGACGGCCATCTGTTAAGGTTGTTCCCATGGTCAATTAAAGTAACTTCCTTTCTATTACTTACAACTTTGCCTGTTTTAGCGGGAGGTCTTACTATGCTTTTGACAGATCGGCATTTTAACACTT
>LC110459.1 Saccostrea kegaki mitochondrial gene for cytochrome c oxidase subunit I, partial cds, isolate: AMS11
CTAATTCGATGAAGGTTGTTTAATCCTGGGGCTAAGTTTTTAGATCCTGTTTGCTATAATGCTGTAGTAACTATGCACGCCCTAGTAATAATTTTTTTCTTCGTAATACCGGTTATGATTGGGGGGTTTGGAAACTGGCTGGTCCCGTTGATACTAGAAGTGCCTGACATGCAGTTTCCTCGGGTCAATGCTTTTAGGTTTTGAGTTTTACCCGCATCTCTTTATTTTATAGGAATTTCGGGGTTTGTAGAAAATGGGGTTGGTGCCGGTTGAACTATTTATCCCCCACTATCCACCTTTTCTTATCATGGGATGTGTATAGATCTAGCTATTTTGAGGCTTCACCTGGCTGGTATCAGCTCAATTTTTAGTTCAATTAACTTTATGGTGACTATTAAAAACATGCGTTCTGTAGACGGCCATCTGTTAAGGTTGTTCCCATGGTCAATTAAAGTAACTTCCTTTCTATTACTTACAACTTTGCCTGTTTTAGCAGGAGGTCTTACTATGCTTTTGACAGATCGGCATTTTAACACTT
>LC110458.1 Saccostrea kegaki mitochondrial gene for cytochrome c oxidase subunit I, partial cds, isolate: AMS09
CTAATTCGATGAAGGTTGTTTAATCCTGGGGCTAAGTTTTTAGATCCTGTTTGCTATAATGCTGTAGTAACTATGCACGCCTTAGTAATAATTTTTTTCTTCGTAATACCGGTTATGATTGGTGGGTTTGGAAACTGGCTGGTCCCGTTGATACTAGAAGTGCCTGACATGCAGTTTCCTCGGGTCAATGCTTTTAGGTTTTGAGTTTTACCCGCATCTCTTTATTTTATAGGAATTTCGGGGTTTGTAGAAAATGGGGTTGGTGCCGGTTGAACTATCTATCCCCCACTATCCACCTTTTCTTATCATGGGATGTGTATAGATCTAGCTATTTTGAGGCTTCACCTGGCTGGTATCAGCTCAATTTTTAGTTCAATTAACTTTATGGTGACTATTAAAAACATGCGTTCTGTAGACGGCCATCTGTTAAGGTTGTTCCCATGGTCAATTAAAGTAACTTCCTTTCTATTACTTACAACTTTGCCTGTTTTAGCGGGAGGTCTTACTATGCTTTTGACGGATCGGCATTTTAACACTT
>LC110455.1 Saccostrea kegaki mitochondrial gene for cytochrome c oxidase subunit I, partial cds, isolate: AMS04
CTAATTCGATGAAGGTTGTTCAATCCTGGGGCTAAGTTTTTAGATCCTGTTTGCTATAATGCTGTAGTAACTATGCACGCCTTAGTAATAATTTTTTTCTTCGTAATACCGGTTATGATTGGGGGGTTTGGAAACTGGCTGGTCCCGTTGATACTAGAAGTGCCTGACATGCAGTTTCCTCGGGTCAATGCTTTTAGGTTTTGAGTTTTACCCGCATCTCTTTATTTTATAGGAATTTCGGGGTTTGTAGAAAATGGGGTTGGTGCCGGTTGAACTATCTATCCCCCACTATCCACCTTTTCTTATCATGGGATGTGTATAGATCTAGCTATTTTGAGGCTTCACCTGGCTGGTATCAGCTCAATTTTTAGTTCAATTAACTTTATGGTGACTATTAAAAACATGCGTTCTGTAGACGGCCATCTGTTAAGGTTGTTCCCATGGTCAATTAAAGTAACTTCCTTCCTATTACTTACAACTTTGCCTGTTTTAGCAGGAGGTCTTACTATGCTTTTGACAGATCGGCATTTTAACACTT
>HQ661030.1 Saccostrea sp. 1 JL-2011 isolate 40 cytochrome c oxidase subunit I (COI) gene, partial cds; mitochondrial
CTAATCCGATGAAGGTTGTTTAATCCTGGGGCTAAGTTTTTAGATCCTGTTTGCTATAATGCTGTAGTAACTATGCACGCCTTAGTAATAATTTTTTTCTTCGTAATACCGGTTATGATTGGGGGGTTTGGAAACTGGCTGGTCCCGTTGATACTAGAAGTGCCTGACATGCAGTTTCCTCGGGTCAATGCTTTTAGGTTTTGAGTTTTACCCGCATCTCTTTATTTTATAGGAATTTCGGGGTTTGTAGAAAATGGGGTTGGTGCCGGTTGAACTATCTATCCCCCACTATCCACCTTCTCTTATCATGGGATGTGTATAGATCTAGCTATTTTGAGGCTTCACCTGGCTGGTATCAGCTCAATTTTTAGTTCAATTAACTTTATGGTGACTATTAAAAACATGCGTTCTGTAGACGGCCATCTGTTAAGGTTGTTCCCATGGTCAATTAAAGTAACTTCCTTTCTATTACTTACAACTTTGCCTGTTTTAGCGGGAGGTCTTACTATGCTTTTGACAGATCGGCATTTTAACACTT
>LC110646.1 Saccostrea kegaki mitochondrial gene for cytochrome c oxidase subunit I, partial cds, isolate: WNS02
CTAATTCGATGAAGGTTGTTTAATCCTGGAGCTAAGTTTTTAGATCCTGTTTGCTATAATGCTGTAGTAACTATGCACGCCTTAGTAATAATTTTTTTCTTCGTAATACCGGTTATGATTGGGGGGTTTGGAAACTGGCTGGTCCCGTTGATACTAGAAGTGCCTGACATGCAGTTTCCTCGGGTCAATGCTTTTAGGTTTTGAGTTTTACCCGCATCTCTTTATTTTATAGGAATTTCGGGGTTTGTAGAAAATGGGGTTGGTGCCGGTTGAACTATCTACCCCCCACTATCCACCTTTTCTTATCATGGGATGTGTATAGATCTAGCTATTTTGAGGCTTCACCTGGCTGGTATCAGCTCAATTTTTAGTTCAATTAACTTTATGGTGACTATTAAAAACATGCGTTCTGTAGACGGCCATCTGTTAAGGTTGTTCCCATGGTCAATTAAAGTAACTTCCTTTCTATTACTTACAACTTTGCCTGTTTTAGCGGGAGGTCTTACTATGCTTTTGACAGATCGGCATTTTAACACTT
>LC110463.1 Saccostrea kegaki mitochondrial gene for cytochrome c oxidase subunit I, partial cds, isolate: AMS15
CTAATTCGATGAAGGTTGTTTAATCCTGGAGCTAAGTTTTTAGATCCTGTTTGCTATAATGCTGTAGTAACTATGCACGCCTTAGTAATAATTTTTTTCTTCGTAATACCGGTTATGATTGGGGGGTTTGGAAACTGGCTGGTCCCGTTGATACTAGAAGTGCCTGACATGCAGTTTCCTCGGGTCAATGCTTTTAGGTTTTGAGTTTTACCCGCATCTCTTTATTTTATAGGAATTTCGGGGTTTGTAGAAAATGGGGTTGGTGCCGGTTGAACTATCTACCCCCCACTATCCACCTTTTCTTATCATGGGATGTGTATAGATCTAGCTATTTTGAGGCTTCACCTGGCTGGTATCAGCTCAATTTTTAGTTCAATTAACTTTATGGTGACTATTAAAAACATGCGTTCTGTAGACGGCCATCTGTTAAGGTTGTTCCCATGGTCAATTAAAGTAACTTCCTTTCTATTACTTACAACTTTGCCTGTTTTAGCGGGAGGTCTTACTATGCTTTTGACAGATCGGCATTTTAACACTT
>JQ027294.1 Saccostrea kegaki voucher FIRM10009D cytochrome oxidase subunit I (COI) gene, partial cds; mitochondrial
CTAATTCGATGAAGGTTGTTTAATCCTGGAGCTAAGTTTTTAGATCCTGTTTGCTATAATGCTGTAGTAACTATGCACGCCTTAGTAATAATTTTTTTCTTCGTAATACCGGTTATGATTGGGGGGTTTGGAAACTGGCTGGTCCCGTTGATACTAGAAGTGCCTGACATGCAGTTTCCTCGGGTCAATGCTTTTAGGTTTTGAGTTTTACCCGCATCTCTTTATTTTATAGGAATTTCGGGGTTTGTAGAAAATGGGGTTGGTGCCGGTTGAACTATCTACCCCCCACTATCCACCTTTTCTTATCATGGGATGTGTATAGATCTAGCTATTTTGAGGCTTCACCTGGCTGGTATCAGCTCAATTTTTAGTTCAATTAACTTTATGGTGACTATTAAAAACATGCGTTCTGTAGACGGCCATCTGTTAAGGTTGTTCCCATGGTCAATTAAAGTAACTTCCTTTCTATTACTTACAACTTTGCCTGTTTTAGCGGGAGGTCTTACTATGCTTTTGACAGATCGGCATTTTAACACTT
>LC110479.1 Saccostrea kegaki mitochondrial gene for cytochrome c oxidase subunit I, partial cds, isolate: AMS39
CTAATTCGATGAAGGTTGTTTAATCCTGGGGCTAAGTTTTTAGATCCTGTTTGCTATAATGCTGTAGTAACTATGCACGCCTTAGTAATAATTTTTTTCTTCGTAATACCGGTTATGATTGGGGGGTTTGGAAACTGGCTGGTCCCGTTGATACTAGAAGTGCCTGACATGCAGTTTCCTCGGGTCAATGCTTTTAGGTTTTGAGTTTTACCCGCATCTCTTTATTTTATAGGAATTTCGGGGTTTGTAGAAAATGGGGTTGGTGCCGGTTGAACTATCTATCCCCCACTATCCACCTTTTCTTATCATGGAATGTGTATAGATCTAGCTATTTTGAGGCTTCACCTGGCTGGTATCAGCTCAATTTTTAGTTCAATTAACTTTATGGTGACTATTAAAAACATGCGTTCTGTAGACGGCCATCTGTTAAGGTTGTTCCCATGGTCAATTAAAGTAACTTCCTTTCTATTACTTACAACTTTACCTGTTTTAGCGGGAGGTCTTACTATGCTTTTGACAGATCGGCATTTTAACACTT
>LC110476.1 Saccostrea kegaki mitochondrial gene for cytochrome c oxidase subunit I, partial cds, isolate: AMS33
CTAATTCGATGAAGGTTGTTTAATCCTGGGGCTAAGTTTTTAGATCCTGTTTGCTATAATGCTGTAGTAACTATGCACGCCTTAGTAATAATTTTTTTCTTCGTAATACCGGTTATGATTGGGGGGTTTGGAAACTGGCTGGTCCCGTTGATACTAGAAGTGCCTGACATGCAGTTTCCTCGGGTCAATGCTTTTAGGTTTTGAGTTTTACCCGCATCTCTTTATTTTATAGGAATTTCGGGGTTTGTAGAAAATGGGGTTGGTGCCGGTTGAACTATCTATCCCCCACTATCCACCTTTTCTTATCATGGAATGTGTATAGATCTAGCTATTTTGAGGCTTCACCTGGCTGGTATCAGCTCAATTTTTAGTTCAATTAACTTTATGGTGACTATTAAAAACATGCGTTCTGTAGACGGCCATCTGTTAAGGTTGTTCCCATGGTCAATTAAAGTAACTTCCTTTCTATTACTTACAACTTTGCCTGTTTTAGCTGGAGGTCTTACTATGCTTTTGACAGATCGGCATTTTAACACTT
>LC110460.1 Saccostrea kegaki mitochondrial gene for cytochrome c oxidase subunit I, partial cds, isolate: AMS12
CTAATTCGATGAAGGTTGTTTAATCCTGGGGCTAAGTTTTTAGATCCTGTTTGCTATAATGCTGTAGTAACTATGCACGCCTTAGTAATAATTTTTTTCTTCGTAATACCGGTTATGATTGGGGGGTTTGGAAACTGGCTGGTCCCGTTGATACTAGAAGTGCCTGACATGCAGTTTCCTCGGGTCAATGCTTTTAGGTTTTGAGTTTTACCCGCATCTCTTTATTTTATAGGAATTTCGGGGTTTGTAGAAAATGGGGTTGGTGCCGGTTGAACTATCTATCCCCCACTATCCACCTTTTCTTATCATGGAATGTGTATAGATCTAGCTATTTTGAGGCTTCACCTGGCTGGTATCAGCTCAATTTTTAGTTCAATTAACTTTATGGTGACTATTAAAAACATGCGTTCTGTAGACGGCCATCTGTTAAGGTTGTTCCCATGGTCAATTAAAGTAACTTCCTTTCTATTACTTACAACTTTGCCTGTTTTAGCGGGAGGTCTTACTATGCTTTTGACAGATCGGCATTTTAACACTT
>LC110651.1 Saccostrea kegaki mitochondrial gene for cytochrome c oxidase subunit I, partial cds, isolate: WNS07
CTAATTCGATGAAGGTTGTTTAATCCTGGGGCTAAGTTTTTAGATCCTGTTTGCTATAATGCTGTAGTAACTATGCACGCCTTAGTAATAATTTTTTTCTTCGTAATACCGGTTATGATTGGGGGGTTTGGAAACTGGCTGGTCCCGTTGATACTAGAAGTGCCTGACATGCAGTTTCCTCGGGTCAATGCTTTTAGGTTTTGAGTTTTACCCGCATCTCTTTATTTTATAGGAATTTCGGGATTTGTAGAAAATGGGGTTGGTGCCGGTTGAACTATCTATCCCCCACTATCCACCTTTTCTTATCATGGGATGTGTATAGATCTGGCTATTTTGAGGCTTCACCTGGCTGGTATCAGCTCAATTTTTAGTTCAATTAACTTTATGGTGACTATTAAAAACATGCGTTCTGTAGACGGCCATCTGTTAAGGTTGTTCCCATGGTCAATTAAAGTAACTTCCTTTCTATTACTTACAACTTTGCCTGTTTTAGCGGGAGGTCTTACTATGCTTTTGACAGATCGGCATTTTAACACTT
>LC110650.1 Saccostrea kegaki mitochondrial gene for cytochrome c oxidase subunit I, partial cds, isolate: WNS06
CTAATTCGATGAAGGTTGTTTAATCCTGGGGCTAAGTTTTTAGATCCTGTTTGCTATAATGCTGTAGTAACTATGCACGCCTTAGTAATAATTTTTTTCTTCGTAATACCGGTTATGATTGGGGGGTTTGGAAACTGGCTGGTCCCGTTGATACTAGAAGTGCCTGACATGCAGTTTCCTCGGGTCAATGCTTTTAGGTTTTGAGTTTTACCCGCATCTCTTTATTTTATAGGAATTTCGGGGTTTGTAGAAAATGGGGTTGGTGCCGGTTGAACTATCTATCCCCCACTATCCACCTTTTCTTATCATGGGATGTGTATAGATCTGGCTATTTTGAGGCTTCACCTGGCTGGTATCAGCTCAATTTTTAGTTCAATTAACTTTATGGTGACTATTAAAAACATGCGTTCTGTAGACGGCCATCTGTTAAGGTTGTTCCCATGGTCAATTAAAGTAACTTCCTTTCTATTACTTACAACTTTGCCTGTTTTAGCGGGAGGTCTTACTATGCTTTTGACAGATCGGCATTTTAACACTT
>LC110482.1 Saccostrea kegaki mitochondrial gene for cytochrome c oxidase subunit I, partial cds, isolate: AMS42
CTAATTCGATGAAGGTTGTTTAATCCTGGGGCTAAGTTTTTAGATCCTGTTTGCTATAATGCTGTAGTGACTATGCACGCCTTGGTAATAATTTTTTTCTTCGTAATACCGGTTATGATTGGGGGGTTTGGAAACTGGCTGGTCCCGTTGATACTAGAAGTGCCTGACATGCAGTTTCCTCGGGTCAATGCTTTTAGGTTTTGAGTTTTACCCGCATCTCTTTATTTTATAGGAATTTCGGGGTTTGTAGAAAATGGGGTTGGTGCCGGTTGAACTATCTATCCCCCACTATCCACCTTTTCTTATCATGGGATGTGTATAGATCTAGCTATTTTGAGGCTTCACCTGGCTGGTATCAGCTCAATTTTTAGTTCAATTAACTTTATGGTGACTATTAAAAACATGCGTTCTGTAGACGGCCATCTGTTAAGGTTGTTCCCATGGTCAATTAAAGTAACTTCCTTTCTATTACTTACAACTTTGCCTGTTTTAGCGGGAGGTCTTACTATGCTTTTGACAGATCGGCATTTTAACACTT
>LC110481.1 Saccostrea kegaki mitochondrial gene for cytochrome c oxidase subunit I, partial cds, isolate: AMS41
CTAATTCGATGAAGGTTGTTTAATCCTGGGGCTAAGTTTTTAGATCCTGTTTGCTATAATGCTGTAGTGACTATGCACGCCTTAGTAATAATTTTTTTCTTCGTAATACCGGTTATGATTGGGGGGTTTGGAAACTGGCTGGTCCCGTTGATACTAGAAGTGCCTGACATGCAGTTTCCTCGGGTCAATGCTTTTAGGTTTTGAGTTTTACCCGCATCTCTTTATTTTATAGGAATTTCGGGGTTTGTAGAAAATGGGGTTGGTGCCGGTTGAACTATCTATCCCCCACTATCCACCTTTTCTTATCATGGGATGTGTATAGATCTAGCTATTTTGAGGCTTCACCTGGCTGGTATCAGCTCAATTTTTAGTTCAATTAACTTTATGGTGACTATTAAAAACATGCGTTCTGTAGACGGCCATCTGTTAAGGTTGTTCCCATGGTCAATTAAAGTAACTTCCTTTCTATTACTTACAACTTTGCCTGTTTTAGCGGGAGGTCTTACTATGCTTTTGACAGATCGGCATTTTAACACTT
>LC110632.1 Saccostrea kegaki mitochondrial gene for cytochrome c oxidase subunit I, partial cds, isolate: EIK05
CTAATTCGATGAAGGTTGTTTAATCCTGGGGCTAAATTTTTAGATCCTGTTTGCTATAATGCTGTAGTAACTATGCACGCCTTAGTAATAATTTTTTTCTTCGTAATACCGGTTATGATTGGGGGGTTTGGAAACTGGCTGGTCCCGTTGATACTAGAAGTGCCTGACATGCAGTTTCCTCGGGTCAATGCTTTTAGGTTTTGAGTTTTACCCGCATCTCTTTATTTTATAGGAATTTCGGGGTTTGTAGAAAATGGGGTTGGTGCCGGTTGAACTATCTATCCCCCACTATCCACCTTTTCTTATCATGGGATGTGTATAGATCTAGCTATTTTGAGGCTTCACCTGGCTGGTATCAGCTCAATTTTTAGTTCAATTAACTTTATGGTGACTATTAAAAACATGCGTTCTGTAGACGGCCATCTGTTAAGGTTGTTCCCATGGTCAATTAAAGTAACTTCCTTTCTATTACTTACAACTTTGCCTGTTTTAGCGGGAGGTCTTACTATGCTTTTGACAGATCGGCATTTTAACACTT
>LC110483.1 Saccostrea kegaki mitochondrial gene for cytochrome c oxidase subunit I, partial cds, isolate: AMS43
CTAATTCGATGAAGGTTGTTTAATCCTGGGGCTAAGTTTTTAGATCCTGTTTGCTATAATGCTGTAGTAACTATGCATGCCTTAGTAATAATTTTTTTCTTCGTAATACCGGTTATGATTGGGGGGTTTGGAAACTGGCTGGTCCCGTTGATACTAGAAGTGCCTGACATGCAGTTTCCTCGGGTCAATGCTTTTAGGTTTTGAGTTTTACCCGCATCTCTTTATTTTATAGGAATTTCGGGGTTTGTAGAAAATGGGGTTGGTGCCGGTTGAACTATCTATCCCCCACTATCCACCTTTTCTTATCATGGGATGTGTATAGATCTAGCTATTTTGAGGCTTCACCTGGCTGGTATCAGCTCAATTTTTAGTTCAATTAACTTTATGGTGACTATTAAAAACATGCGTTCTGTAGACGGCCATCTGTTAAGGTTGTTCCCATGGTCAATTAAAGTAACTTCCTTTCTATTACTTACAACTTTGCCTGTTTTAGCGGGAGGTCTTACTATGCTTTTGACAGATCGGCATTTTAACACTT
>LC110472.1 Saccostrea kegaki mitochondrial gene for cytochrome c oxidase subunit I, partial cds, isolate: AMS26
CTAATTCGATGAAGGTTGTTTAATCCTGGGGCTAAGTTTTTAGATCCTGTTTGCTATAATGCTGTAGTAACTATGCACGCTTTAGTAATAATTTTTTTCTTCGTAATACCGGTTATGATTGGGGGGTTTGGAAACTGGCTGGTCCCGTTGATACTAGAAGTGCCTGACATGCAGTTTCCTCGGGTCAATGCTTTTAGGTTTTGAGTTTTACCCGCATCTCTTTATTTTATAGGAATTTCGGGGTTTGTAGAAAATGGGGTTGGTGCCGGTTGAACTATCTATCCCCCACTATCCACCTTTTCTTATCATGGGATGTGTATAGATCTAGCTATTTTGAGGCTTCACCTGGCTGGTATCAGCTCAATTTTTAGTTCAATTAACTTTATGGTGACTATTAAAAACATGCGTTCTGTAGACGGCCATCTGTTAAGGTTGTTCCCATGGTCAATTAAAGTAACTTCCTTTCTATTACTTACAACTTTGCCTGTTTTAGCGGGAGGTCTTACTATGCTTTTGACAGATCGGCATTTTAACACTT
>LC110464.1 Saccostrea kegaki mitochondrial gene for cytochrome c oxidase subunit I, partial cds, isolate: AMS16
CTAATTCGATGAAGGTTGTTTAATCCTGGGGCTAAGTTTTTAGATCCTGTTTGCTATAATGCTGTAGTAACTATGCACGCCTTAGTAATAATTTTTTTCTTCGTAATACCGGTTATGATTGGGGGGTTTGGAAACTGGCTGGTCCCGTTGATACTAGAAGTGCCTGACATGCAGTTTCCTCGGGTCAATGCTTTTAGGTTTTGAGTTTTACCCGCATCTCTTTATTTTATAGGAATTTCGGGGTTTGTAGAAAATGGGGTTGGTGCCGGTTGAACTATCTATCCCCCACTATCCACCTTTTCTTATCATGGGATGTGTATAGATCTAGCTATTTTGAGGCTTCACCTGGCTGGTATCAGCTCAATTTTTAGTTCAATTAACTTTATGGTGACTATTAAAAACATGCGTTCTGTAGACGGCCATCTGTTAAGGTTGTTCCCATGGTCAATTAAAGTAACTTCCTTTCTATTACTTACAACTTTGCCTGTTTTAGCAGGAGGTCTTACTATGCTTTTGACAGATCGGCATTTTAACACTT
>LC110453.1 Saccostrea kegaki mitochondrial gene for cytochrome c oxidase subunit I, partial cds, isolate: AMS02
CTAATTCGATGAAGGTTGTTTAATCCTGGGGCTAAGTTTTTAGATCCTGTTTGCTATAATGCTGTAGTAACTATGCACGCCTTAGTAATAATTTTTTTCTTCGTAATACCGGTTATGATTGGGGGGTTTGGAAACTGGCTGGTCCCGTTGATACTAGAAGTGCCTGACATGCAGTTTCCTCGGGTCAATGCTTTTAGGTTTTGAGTTTTACCCGCATCTCTTTATTTTATAGGAATTTCGGGGTTTGTAGAAAATGGGGTTGGTGCCGGTTGAACTATCTATCCCCCACTATCTACCTTTTCTTATCATGGGATGTGTATAGATCTAGCTATTTTGAGGCTTCACCTGGCTGGTATCAGCTCAATTTTTAGTTCAATTAACTTTATGGTGACTATTAAAAACATGCGTTCTGTAGACGGCCATCTGTTAAGGTTGTTCCCATGGTCAATTAAAGTAACTTCCTTTCTATTACTTACAACTTTGCCTGTTTTAGCGGGAGGTCTTACTATGCTTTTGACAGATCGGCATTTTAACACTT
>LC110487.1 Saccostrea kegaki mitochondrial gene for cytochrome c oxidase subunit I, partial cds, isolate: AMS47
CTAATTCGATGAAGGTTGTTTAATCCTGGGGCTAAGTTTTTAGATCCTGTTTGCTATAATGCTGTAGTAACTATGCACGCCTTAGTAATAATTTTTTTCTTCGTAATACCGGTTATGATTGGGGGGTTTGGAAACTGGCTGGTCCCGTTGATACTAGAAGTGCCTGACATGCAGTTTCCTCGGGTCAATGCTTTTAGGTTTTGAGTTTTACCCGCATCTCTTTATTTTATAGGAATTTCGGGGTTTGTAGAAAATGGGGTTGGTGCCGGTTGAACTATCTATCCCCCACTATCCACCTTTTCTTATCATGGGATGTGTATAGATCTAGCTATTTTGAGGCTTCACCTGGCTGGTATCAGCTCAATTTTTAGTTCAATTAACTTTATGGTGACTATTAAAAACATGCGTTCTGTAGACGGCCATCTGTTAAGGTTGTTTCCATGGTCAATTAAAGTAACTTCCTTTCTATTACTTACAACTTTGCCTGTTTTAGCGGGAGGTCTTACTATGCTTTTGACAGATCGGCATTTTAACACTT
>LC110474.1 Saccostrea kegaki mitochondrial gene for cytochrome c oxidase subunit I, partial cds, isolate: AMS28
CTAATTCGATGAAGGTTGTTTAATCCTGGGGCTAAGTTTTTAGATCCTGTTTGCTATAATGCTGTAGTAACTATGCACGCCTTAGTAATAATTTTTTTCTTCGTAATACCGGTTATGATTGGGGGGTTTGGAAACTGGCTGGTCCCGTTGATACTAGAAGTGCCTGACATGCAGTTTCCTCGGGTCAATGCTTTTAGGTTTTGAGTTTTACCCGCATCTCTTTATTTTATAGGAATTTCGGGGTTTGTAGAAAATGGGGTTGGTGCCGGTTGAACTATCTATCCCCCACTATCCACCTTTTCTTATCATGGGATGTGTATAGATCTAGCTATTTTGAGGCTTCACCTGGCTGGTATCAGCTCAATTTTTAGTTCAATTAACTTTATGGTGACTATTAAAAACATGCGTTCTGTAGACGGCCATCTGTTAAGGTTGTTTCCATGGTCAATTAAAGTAACTTCCTTTCTATTACTTACAACTTTGCCTGTTTTAGCGGGAGGTCTTACTATGCTTTTGACAGATCGGCATTTTAACACTT
>LC110484.1 Saccostrea kegaki mitochondrial gene for cytochrome c oxidase subunit I, partial cds, isolate: AMS44
CTAATTCGATGAAGGTTGTTTAATCCTGGGGCTAAGTTTTTAGATCCTGTTTGCTATAATGCTGTAGTAACTATGCACGCCTTAGTAATAATTTTTTTCTTCGTAATACCGGTTATGATTGGGGGGTTTGGAAACTGGCTGGTCCCGTTGATACTAGAAGTGCCTGACATGCAATTTCCTCGGGTCAATGCTTTTAGGTTTTGAGTTTTACCCGCATCTCTTTATTTTATAGGAATTTCGGGGTTTGTAGAAAATGGGGTTGGTGCCGGTTGAACTATCTATCCCCCACTATCCACCTTTTCTTATCATGGGATGTGTATAGATCTAGCTATTTTGAGGCTTCACCTGGCTGGTATCAGCTCAATTTTTAGTTCAATTAACTTTATGGTGACTATTAAAAACATGCGTTCTGTAGACGGCCATCTGTTAAGGTTGTTCCCATGGTCAATTAAAGTAACTTCCTTTCTATTACTTACAACTTTGCCTGTTTTAGCGGGAGGTCTTACTATGCTTTTGACAGATCGGCATTTTAACACTT
>LC110480.1 Saccostrea kegaki mitochondrial gene for cytochrome c oxidase subunit I, partial cds, isolate: AMS40
CTAATTCGATGAAGGTTGTTTAATCCTGGGGCTAAGTTTTTAGATCCTGTTTGCTATAATGCTGTAGTAACTATGCACGCCTTAGTAATAATTTTTTTCTTCGTAATACCGGTTATGATTGGGGGGTTTGGAAACTGGCTGGTCCCGTTGATACTAGAAGTGCCTGACATGCAATTTCCTCGGGTCAATGCTTTTAGGTTTTGAGTTTTACCCGCATCTCTTTATTTTATAGGAATTTCGGGGTTTGTAGAAAATGGGGTTGGTGCCGGTTGAACTATCTATCCCCCACTATCCACCTTTTCTTATCATGGGATGTGTATAGATCTAGCTATTTTGAGGCTTCACCTGGCTGGTATCAGCTCAATTTTTAGTTCAATTAACTTTATGGTGACTATTAAAAACATGCGTTCTGTAGACGGCCATCTGTTAAGGTTGTTCCCATGGTCAATTAAAGTAACTTCCTTTCTATTACTTACAACTTTGCCTGTTTTAGCGGGAGGTCTTACTATGCTTTTGACAGATCGGCATTTTAACACTT
>KP067910.1 Saccostrea kegaki haplotype SKE2 cytochrome c oxidase subunit I (COI) gene, partial cds; mitochondrial
CTAATTCGATGAAGGTTGTTTAATCCTGGGGCTAAGTTTTTAGATCCTGTTTGTTATAATGCTGTAGTAACTATGCACGCCTTAGTAATAATTTTTTTCTTCGTAATACCGGTTATGATTGGGGGGTTTGGAAACTGGCTGGTCCCGTTGATACTAGAAGTGCCTGACATGCAGTTTCCTCGGGTCAATGCTTTTAGGTTTTGAGTTTTACCCGCATCTCTTTATTTTATAGGAATTTCGGGGTTTGTAGAAAATGGGGTTGGTGCCGGTTGAACTATCTATCCCCCACTATCCACCTTTTCTTATCATGGGATGTGTATAGATCTAGCTATTTTGAGGCTTCACCTGGCTGGTATCAGCTCAATTTTTAGTTCAATTAACTTTATGGTGACTATTAAAAACATGCGTTCTGTAGACGGCCATCTGTTAAGGTTGTTCCCATGGTCAATTAAAGTAACTTCCTTTCTATTACTTACAACTTTGCCTGTTTTAGCGGGAGGTCTTACTATGCTTTTGACAGATCGGCATTTTAACACTT
>LC110654.1 Saccostrea kegaki mitochondrial gene for cytochrome c oxidase subunit I, partial cds, isolate: WNS10
CTAATTCGATGAAGGTTGTTTAATCCTGGGGCTAAGTTTTTAGATCCTGTTTGCTATAATGCTGTAGTAACTATGCACGCCTTAGTAATAATTTTTTTCTTCGTAATACCGGTTATGATTGGGGGGTTTGGAAACTGGCTGGTCCCGTTGATACTAGAAGTGCCTGACATGCAGTTTCCTCGGGTCAATGCTTTTAGGTTTTGAGTTTTACCCGCATCTCTTTATTTTATAGGAATTTCGGGGTTTGTAGAAAATGGGGTTGGTGCCGGTTGAACTATCTATCCCCCACTATCCACCTTTTCTTATCATGGGATGTGTATAGATCTAGCTATTTTGAGGCTTCACCTGGCTGGTATCAGCTCAATTTTTAGTTCAATTAACTTTATGGTGACTATTAAAAACATGCGTTCTGTAGACGGCCATCTGTTAAGGTTGTTCCCATGGTCAATTAAAGTAACTTCCTTTCTATTACTTACAACTTTGCCTGTTTTAGCGGGAGGTCTTACTATGCTTTTGACAGATCGGCATTTTAACACTT
>LC110653.1 Saccostrea kegaki mitochondrial gene for cytochrome c oxidase subunit I, partial cds, isolate: WNS09
CTAATTCGATGAAGGTTGTTTAATCCTGGGGCTAAGTTTTTAGATCCTGTTTGCTATAATGCTGTAGTAACTATGCACGCCTTAGTAATAATTTTTTTCTTCGTAATACCGGTTATGATTGGGGGGTTTGGAAACTGGCTGGTCCCGTTGATACTAGAAGTGCCTGACATGCAGTTTCCTCGGGTCAATGCTTTTAGGTTTTGAGTTTTACCCGCATCTCTTTATTTTATAGGAATTTCGGGGTTTGTAGAAAATGGGGTTGGTGCCGGTTGAACTATCTATCCCCCACTATCCACCTTTTCTTATCATGGGATGTGTATAGATCTAGCTATTTTGAGGCTTCACCTGGCTGGTATCAGCTCAATTTTTAGTTCAATTAACTTTATGGTGACTATTAAAAACATGCGTTCTGTAGACGGCCATCTGTTAAGGTTGTTCCCATGGTCAATTAAAGTAACTTCCTTTCTATTACTTACAACTTTGCCTGTTTTAGCGGGAGGTCTTACTATGCTTTTGACAGATCGGCATTTTAACACTT
>LC110649.1 Saccostrea kegaki mitochondrial gene for cytochrome c oxidase subunit I, partial cds, isolate: WNS05
CTAATTCGATGAAGGTTGTTTAATCCTGGGGCTAAGTTTTTAGATCCTGTTTGCTATAATGCTGTAGTAACTATGCACGCCTTAGTAATAATTTTTTTCTTCGTAATACCGGTTATGATTGGGGGGTTTGGAAACTGGCTGGTCCCGTTGATACTAGAAGTGCCTGACATGCAGTTTCCTCGGGTCAATGCTTTTAGGTTTTGAGTTTTACCCGCATCTCTTTATTTTATAGGAATTTCGGGGTTTGTAGAAAATGGGGTTGGTGCCGGTTGAACTATCTATCCCCCACTATCCACCTTTTCTTATCATGGGATGTGTATAGATCTAGCTATTTTGAGGCTTCACCTGGCTGGTATCAGCTCAATTTTTAGTTCAATTAACTTTATGGTGACTATTAAAAACATGCGTTCTGTAGACGGCCATCTGTTAAGGTTGTTCCCATGGTCAATTAAAGTAACTTCCTTTCTATTACTTACAACTTTGCCTGTTTTAGCGGGAGGTCTTACTATGCTTTTGACAGATCGGCATTTTAACACTT
>LC110647.1 Saccostrea kegaki mitochondrial gene for cytochrome c oxidase subunit I, partial cds, isolate: WNS03
CTAATTCGATGAAGGTTGTTTAATCCTGGGGCTAAGTTTTTAGATCCTGTTTGCTATAATGCTGTAGTAACTATGCACGCCTTAGTAATAATTTTTTTCTTCGTAATACCGGTTATGATTGGGGGGTTTGGAAACTGGCTGGTCCCGTTGATACTAGAAGTGCCTGACATGCAGTTTCCTCGGGTCAATGCTTTTAGGTTTTGAGTTTTACCCGCATCTCTTTATTTTATAGGAATTTCGGGGTTTGTAGAAAATGGGGTTGGTGCCGGTTGAACTATCTATCCCCCACTATCCACCTTTTCTTATCATGGGATGTGTATAGATCTAGCTATTTTGAGGCTTCACCTGGCTGGTATCAGCTCAATTTTTAGTTCAATTAACTTTATGGTGACTATTAAAAACATGCGTTCTGTAGACGGCCATCTGTTAAGGTTGTTCCCATGGTCAATTAAAGTAACTTCCTTTCTATTACTTACAACTTTGCCTGTTTTAGCGGGAGGTCTTACTATGCTTTTGACAGATCGGCATTTTAACACTT
>LC110633.1 Saccostrea kegaki mitochondrial gene for cytochrome c oxidase subunit I, partial cds, isolate: EIK06
CTAATTCGATGAAGGTTGTTTAATCCTGGGGCTAAGTTTTTAGATCCTGTTTGCTATAATGCTGTAGTAACTATGCACGCCTTAGTAATAATTTTTTTCTTCGTAATACCGGTTATGATTGGGGGGTTTGGAAACTGGCTGGTCCCGTTGATACTAGAAGTGCCTGACATGCAGTTTCCTCGGGTCAATGCTTTTAGGTTTTGAGTTTTACCCGCATCTCTTTATTTTATAGGAATTTCGGGGTTTGTAGAAAATGGGGTTGGTGCCGGTTGAACTATCTATCCCCCACTATCCACCTTTTCTTATCATGGGATGTGTATAGATCTAGCTATTTTGAGGCTTCACCTGGCTGGTATCAGCTCAATTTTTAGTTCAATTAACTTTATGGTGACTATTAAAAACATGCGTTCTGTAGACGGCCATCTGTTAAGGTTGTTCCCATGGTCAATTAAAGTAACTTCCTTTCTATTACTTACAACTTTGCCTGTTTTAGCGGGAGGTCTTACTATGCTTTTGACAGATCGGCATTTTAACACTT
>LC110631.1 Saccostrea kegaki mitochondrial gene for cytochrome c oxidase subunit I, partial cds, isolate: EIK03
CTAATTCGATGAAGGTTGTTTAATCCTGGGGCTAAGTTTTTAGATCCTGTTTGCTATAATGCTGTAGTAACTATGCACGCCTTAGTAATAATTTTTTTCTTCGTAATACCGGTTATGATTGGGGGGTTTGGAAACTGGCTGGTCCCGTTGATACTAGAAGTGCCTGACATGCAGTTTCCTCGGGTCAATGCTTTTAGGTTTTGAGTTTTACCCGCATCTCTTTATTTTATAGGAATTTCGGGGTTTGTAGAAAATGGGGTTGGTGCCGGTTGAACTATCTATCCCCCACTATCCACCTTTTCTTATCATGGGATGTGTATAGATCTAGCTATTTTGAGGCTTCACCTGGCTGGTATCAGCTCAATTTTTAGTTCAATTAACTTTATGGTGACTATTAAAAACATGCGTTCTGTAGACGGCCATCTGTTAAGGTTGTTCCCATGGTCAATTAAAGTAACTTCCTTTCTATTACTTACAACTTTGCCTGTTTTAGCGGGAGGTCTTACTATGCTTTTGACAGATCGGCATTTTAACACTT
>LC110630.1 Saccostrea kegaki mitochondrial gene for cytochrome c oxidase subunit I, partial cds, isolate: EIK01
CTAATTCGATGAAGGTTGTTTAATCCTGGGGCTAAGTTTTTAGATCCTGTTTGCTATAATGCTGTAGTAACTATGCACGCCTTAGTAATAATTTTTTTCTTCGTAATACCGGTTATGATTGGGGGGTTTGGAAACTGGCTGGTCCCGTTGATACTAGAAGTGCCTGACATGCAGTTTCCTCGGGTCAATGCTTTTAGGTTTTGAGTTTTACCCGCATCTCTTTATTTTATAGGAATTTCGGGGTTTGTAGAAAATGGGGTTGGTGCCGGTTGAACTATCTATCCCCCACTATCCACCTTTTCTTATCATGGGATGTGTATAGATCTAGCTATTTTGAGGCTTCACCTGGCTGGTATCAGCTCAATTTTTAGTTCAATTAACTTTATGGTGACTATTAAAAACATGCGTTCTGTAGACGGCCATCTGTTAAGGTTGTTCCCATGGTCAATTAAAGTAACTTCCTTTCTATTACTTACAACTTTGCCTGTTTTAGCGGGAGGTCTTACTATGCTTTTGACAGATCGGCATTTTAACACTT
>LC110614.1 Saccostrea kegaki mitochondrial gene for cytochrome c oxidase subunit I, partial cds, isolate: IRS30
CTAATTCGATGAAGGTTGTTTAATCCTGGGGCTAAGTTTTTAGATCCTGTTTGCTATAATGCTGTAGTAACTATGCACGCCTTAGTAATAATTTTTTTCTTCGTAATACCGGTTATGATTGGGGGGTTTGGAAACTGGCTGGTCCCGTTGATACTAGAAGTGCCTGACATGCAGTTTCCTCGGGTCAATGCTTTTAGGTTTTGAGTTTTACCCGCATCTCTTTATTTTATAGGAATTTCGGGGTTTGTAGAAAATGGGGTTGGTGCCGGTTGAACTATCTATCCCCCACTATCCACCTTTTCTTATCATGGGATGTGTATAGATCTAGCTATTTTGAGGCTTCACCTGGCTGGTATCAGCTCAATTTTTAGTTCAATTAACTTTATGGTGACTATTAAAAACATGCGTTCTGTAGACGGCCATCTGTTAAGGTTGTTCCCATGGTCAATTAAAGTAACTTCCTTTCTATTACTTACAACTTTGCCTGTTTTAGCGGGAGGTCTTACTATGCTTTTGACAGATCGGCATTTTAACACTT
>LC110490.1 Saccostrea kegaki mitochondrial gene for cytochrome c oxidase subunit I, partial cds, isolate: AMS51
CTAATTCGATGAAGGTTGTTTAATCCTGGGGCTAAGTTTTTAGATCCTGTTTGCTATAATGCTGTAGTAACTATGCACGCCTTAGTAATAATTTTTTTCTTCGTAATACCGGTTATGATTGGGGGGTTTGGAAACTGGCTGGTCCCGTTGATACTAGAAGTGCCTGACATGCAGTTTCCTCGGGTCAATGCTTTTAGGTTTTGAGTTTTACCCGCATCTCTTTATTTTATAGGAATTTCGGGGTTTGTAGAAAATGGGGTTGGTGCCGGTTGAACTATCTATCCCCCACTATCCACCTTTTCTTATCATGGGATGTGTATAGATCTAGCTATTTTGAGGCTTCACCTGGCTGGTATCAGCTCAATTTTTAGTTCAATTAACTTTATGGTGACTATTAAAAACATGCGTTCTGTAGACGGCCATCTGTTAAGGTTGTTCCCATGGTCAATTAAAGTAACTTCCTTTCTATTACTTACAACTTTGCCTGTTTTAGCGGGAGGTCTTACTATGCTTTTGACAGATCGGCATTTTAACACTT
>LC110489.1 Saccostrea kegaki mitochondrial gene for cytochrome c oxidase subunit I, partial cds, isolate: AMS50
CTAATTCGATGAAGGTTGTTTAATCCTGGGGCTAAGTTTTTAGATCCTGTTTGCTATAATGCTGTAGTAACTATGCACGCCTTAGTAATAATTTTTTTCTTCGTAATACCGGTTATGATTGGGGGGTTTGGAAACTGGCTGGTCCCGTTGATACTAGAAGTGCCTGACATGCAGTTTCCTCGGGTCAATGCTTTTAGGTTTTGAGTTTTACCCGCATCTCTTTATTTTATAGGAATTTCGGGGTTTGTAGAAAATGGGGTTGGTGCCGGTTGAACTATCTATCCCCCACTATCCACCTTTTCTTATCATGGGATGTGTATAGATCTAGCTATTTTGAGGCTTCACCTGGCTGGTATCAGCTCAATTTTTAGTTCAATTAACTTTATGGTGACTATTAAAAACATGCGTTCTGTAGACGGCCATCTGTTAAGGTTGTTCCCATGGTCAATTAAAGTAACTTCCTTTCTATTACTTACAACTTTGCCTGTTTTAGCGGGAGGTCTTACTATGCTTTTGACAGATCGGCATTTTAACACTT
>LC110475.1 Saccostrea kegaki mitochondrial gene for cytochrome c oxidase subunit I, partial cds, isolate: AMS29
CTAATTCGATGAAGGTTGTTTAATCCTGGGGCTAAGTTTTTAGATCCTGTTTGCTATAATGCTGTAGTAACTATGCACGCCTTAGTAATAATTTTTTTCTTCGTAATACCGGTTATGATTGGGGGGTTTGGAAACTGGCTGGTCCCGTTGATACTAGAAGTGCCTGACATGCAGTTTCCTCGGGTCAATGCTTTTAGGTTTTGAGTTTTACCCGCATCTCTTTATTTTATAGGAATTTCGGGGTTTGTAGAAAATGGGGTTGGTGCCGGTTGAACTATCTATCCCCCACTATCCACCTTTTCTTATCATGGGATGTGTATAGATCTAGCTATTTTGAGGCTTCACCTGGCTGGTATCAGCTCAATTTTTAGTTCAATTAACTTTATGGTGACTATTAAAAACATGCGTTCTGTAGACGGCCATCTGTTAAGGTTGTTCCCATGGTCAATTAAAGTAACTTCCTTTCTATTACTTACAACTTTGCCTGTTTTAGCGGGAGGTCTTACTATGCTTTTGACAGATCGGCATTTTAACACTT
>LC110471.1 Saccostrea kegaki mitochondrial gene for cytochrome c oxidase subunit I, partial cds, isolate: AMS25
CTAATTCGATGAAGGTTGTTTAATCCTGGGGCTAAGTTTTTAGATCCTGTTTGCTATAATGCTGTAGTAACTATGCACGCCTTAGTAATAATTTTTTTCTTCGTAATACCGGTTATGATTGGGGGGTTTGGAAACTGGCTGGTCCCGTTGATACTAGAAGTGCCTGACATGCAGTTTCCTCGGGTCAATGCTTTTAGGTTTTGAGTTTTACCCGCATCTCTTTATTTTATAGGAATTTCGGGGTTTGTAGAAAATGGGGTTGGTGCCGGTTGAACTATCTATCCCCCACTATCCACCTTTTCTTATCATGGGATGTGTATAGATCTAGCTATTTTGAGGCTTCACCTGGCTGGTATCAGCTCAATTTTTAGTTCAATTAACTTTATGGTGACTATTAAAAACATGCGTTCTGTAGACGGCCATCTGTTAAGGTTGTTCCCATGGTCAATTAAAGTAACTTCCTTTCTATTACTTACAACTTTGCCTGTTTTAGCGGGAGGTCTTACTATGCTTTTGACAGATCGGCATTTTAACACTT
>LC110467.1 Saccostrea kegaki mitochondrial gene for cytochrome c oxidase subunit I, partial cds, isolate: AMS20
CTAATTCGATGAAGGTTGTTTAATCCTGGGGCTAAGTTTTTAGATCCTGTTTGCTATAATGCTGTAGTAACTATGCACGCCTTAGTAATAATTTTTTTCTTCGTAATACCGGTTATGATTGGGGGGTTTGGAAACTGGCTGGTCCCGTTGATACTAGAAGTGCCTGACATGCAGTTTCCTCGGGTCAATGCTTTTAGGTTTTGAGTTTTACCCGCATCTCTTTATTTTATAGGAATTTCGGGGTTTGTAGAAAATGGGGTTGGTGCCGGTTGAACTATCTATCCCCCACTATCCACCTTTTCTTATCATGGGATGTGTATAGATCTAGCTATTTTGAGGCTTCACCTGGCTGGTATCAGCTCAATTTTTAGTTCAATTAACTTTATGGTGACTATTAAAAACATGCGTTCTGTAGACGGCCATCTGTTAAGGTTGTTCCCATGGTCAATTAAAGTAACTTCCTTTCTATTACTTACAACTTTGCCTGTTTTAGCGGGAGGTCTTACTATGCTTTTGACAGATCGGCATTTTAACACTT
>LC110461.1 Saccostrea kegaki mitochondrial gene for cytochrome c oxidase subunit I, partial cds, isolate: AMS13
CTAATTCGATGAAGGTTGTTTAATCCTGGGGCTAAGTTTTTAGATCCTGTTTGCTATAATGCTGTAGTAACTATGCACGCCTTAGTAATAATTTTTTTCTTCGTAATACCGGTTATGATTGGGGGGTTTGGAAACTGGCTGGTCCCGTTGATACTAGAAGTGCCTGACATGCAGTTTCCTCGGGTCAATGCTTTTAGGTTTTGAGTTTTACCCGCATCTCTTTATTTTATAGGAATTTCGGGGTTTGTAGAAAATGGGGTTGGTGCCGGTTGAACTATCTATCCCCCACTATCCACCTTTTCTTATCATGGGATGTGTATAGATCTAGCTATTTTGAGGCTTCACCTGGCTGGTATCAGCTCAATTTTTAGTTCAATTAACTTTATGGTGACTATTAAAAACATGCGTTCTGTAGACGGCCATCTGTTAAGGTTGTTCCCATGGTCAATTAAAGTAACTTCCTTTCTATTACTTACAACTTTGCCTGTTTTAGCGGGAGGTCTTACTATGCTTTTGACAGATCGGCATTTTAACACTT
>LC005434.1 Saccostrea kegaki mitochondrial gene for cytochrome c oxidase subunit I, partial cds, isolate: O179
CTAATTCGATGAAGGTTGTTTAATCCTGGGGCTAAGTTTTTAGATCCTGTTTGCTATAATGCTGTAGTAACTATGCACGCCTTAGTAATAATTTTTTTCTTCGTAATACCGGTTATGATTGGGGGGTTTGGAAACTGGCTGGTCCCGTTGATACTAGAAGTGCCTGACATGCAGTTTCCTCGGGTCAATGCTTTTAGGTTTTGAGTTTTACCCGCATCTCTTTATTTTATAGGAATTTCGGGGTTTGTAGAAAATGGGGTTGGTGCCGGTTGAACTATCTATCCCCCACTATCCACCTTTTCTTATCATGGGATGTGTATAGATCTAGCTATTTTGAGGCTTCACCTGGCTGGTATCAGCTCAATTTTTAGTTCAATTAACTTTATGGTGACTATTAAAAACATGCGTTCTGTAGACGGCCATCTGTTAAGGTTGTTCCCATGGTCAATTAAAGTAACTTCCTTTCTATTACTTACAACTTTGCCTGTTTTAGCGGGAGGTCTTACTATGCTTTTGACAGATCGGCATTTTAACACTT
>KP067909.1 Saccostrea kegaki haplotype SKE1 cytochrome c oxidase subunit I (COI) gene, partial cds; mitochondrial
CTAATTCGATGAAGGTTGTTTAATCCTGGGGCTAAGTTTTTAGATCCTGTTTGCTATAATGCTGTAGTAACTATGCACGCCTTAGTAATAATTTTTTTCTTCGTAATACCGGTTATGATTGGGGGGTTTGGAAACTGGCTGGTCCCGTTGATACTAGAAGTGCCTGACATGCAGTTTCCTCGGGTCAATGCTTTTAGGTTTTGAGTTTTACCCGCATCTCTTTATTTTATAGGAATTTCGGGGTTTGTAGAAAATGGGGTTGGTGCCGGTTGAACTATCTATCCCCCACTATCCACCTTTTCTTATCATGGGATGTGTATAGATCTAGCTATTTTGAGGCTTCACCTGGCTGGTATCAGCTCAATTTTTAGTTCAATTAACTTTATGGTGACTATTAAAAACATGCGTTCTGTAGACGGCCATCTGTTAAGGTTGTTCCCATGGTCAATTAAAGTAACTTCCTTTCTATTACTTACAACTTTGCCTGTTTTAGCGGGAGGTCTTACTATGCTTTTGACAGATCGGCATTTTAACACTT
>LC005435.1 Saccostrea glomerata mitochondrial gene for cytochrome c oxidase subunit I, partial cds, isolate: NZ1
CTAATTCGATGAAGGTTATTTAATCCGGGAGCTAAGTTCTTAGACCCCGTTTGTTACAATGCTGTTGTAACTATGCATGCCCTAGTGATGATTTTCTTCTTCGTAATGCCAGTTATAATTGGGGGTTTTGGGAACTGGCTGGTCCCACTAATGCTAGAAGTCCCTGACATGCAGTTTCCTCGAGTTAATGCTTTCAGGTTTTGAGTTTTGCCTGCATCTCTTTATTTCATGGGAATTTCAGGGTTTGTAGAAAATGGGGTTGGTGCTGGTTGAACTATTTACCCTCCGTTATCTACTTTTTCCTACCACGGGATGTGTATAGACTTAGCTATTCTGAGGCTTCACTTGGCTGGTATTAGCTCAATTTTTAGCTCAATTAACTTTATGGTTACCATCAAAAATATGCGTTCTGTAGACGGTCATCTGTTAAGGTTATTTCCATGATCAATTAAAGTAACCTCTTTCTTATTACTTACAACTCTACCTGTATTAGCGGGCGGTCTTACTATGCTTTTAACTGATCGGCATTTCAATACTT
>EU007482.1 Saccostrea glomerata isolate Scom02_02 cytochrome oxidase subunit I gene, partial cds; mitochondrial
CTAATTCGATGAAGGTTATTTAATCCGGGAGCTAAGTTCTTAGACCCCGTTTGTTACAATGCTGTTGTAACTATGCATGCCCTAGTGATGATTTTCTTCTTCGTAATGCCAGTCATAATTGGGGGTTTTGGGAACTGGCTGGTCCCACTAATGCTAGAAGTCCCTGACATACAGTTTCCTCGAGTTAATGCTTTCAGGTTTTGAGTTTTGCCTGCATCTCTTTATTTCATGGGAATTTCAGGGTTTGTAGAAAATGGGGTTGGTGCTGGTTGAACTATTTACCCTCCGTTATCTACTTTTTCCTACCACGGGATGTGTATAGACTTAGCTATTCTGAGGCTTCACTTGGCTGGTATTAGCTCAATTTTTAGCTCAATTAACTTTATGGTTACCATCAAAAATATGCGTTCTGTAGACGGTCATATGTTAAGGTTATTTCCATGATCAATTAAAGTAACCTCTTTCTTATTACTTACAACTCTACCTGTATTAGCGGGCGGTCTTACTATGCTTTTAACTGATCGGCATTTCAATACTT
>EU007483.1 Saccostrea glomerata isolate Scom01_01 cytochrome oxidase subunit I gene, partial cds; mitochondrial
CTAATTCGATGAAGGTTATTTAATCCGGGAGCTAAGTTCTTAGACCCCGTTTGTTACAATGCTGTTGTAACTATGCATGCCCTAGTGATGATTTTCTTCTTCGTAATGCCAGTCATAATTGGGGGTTTTGGGAACTGGCTGGTCCCACTAATGCTAGAAGTCCCTGACATGCAGTTTCCTCGAGTTAATGCTTTCAGGTTTTGAGTTTTGCCTGCATCTCTTTATTTCATGGGAATTTCAGGGTTTGTAGAAAATGGGGTTGGTGCTGGTTGAACTATTTACCCTCCGTTATCTACTTTTTCCTACCACGGGATGTGTATAGACTTAGCTATTCTGAGGCTTCACTTGGCTGGTATTAGCTCAATTTTTAGCTCAATTAACTTTATGGTTACCATCAAAAATATGCGTTCTGTAGACGGTCATCTGTTAAGGTTATTTCCATGATCAATTAAAGTAACCTCTTTCTTATTACTTACAACTCTACCTGTATTAGCGGGCGGTCTTACTATGCTTTTAACTGATCGGCATTTCAATACTT
>LC110569.1 Saccostrea sp. non-mordax lineage C mitochondrial gene for cytochrome c oxidase subunit I, partial cds, isolate: AMK91
CTAATTCGATGAAGGCTATTTAATCCGGGAGCTAAGTTTTTAGATCCCGTTTGTTATAATGCTGTAGTAACTATACATGCCCTAGTGATAATTTTTTTCTTTGTAATGCCGGTTATGATTGGGGGTTTTGGGAACTGACTAGTCCCATTAATGTTAGAAGTTCCTGACATGCAGTTTCCTCGAGTAAATGCCTTTAGGTTTTGGGTTTTACCTGCATCTCTTTACTTTATAGGAATTTCAGGATTTGTAGAAAATGGGGTTGGCGCCGGTTGAACTATTTATCCCCCGTTATCTACTTTCTCTTACCATGGTATGTGTATAGATTTAGCCATTTTGAGACTTCACTTGGCTGGTATTAGCTCAATTTTTAGCTCAATTAACTTTATGGTGACTATTAAAAATATGCGTTCTGTGGACGGGCACCTATTAAGGCTATTTCCGTGATCAATTAAAGTAACTTCTTTTTTACTACTTACGACTCTTCCTGTATTAGCCGGGGGTCTTACTATGCTTCTGACAGATCGACATTTTAACACCT
>LC110536.1 Saccostrea sp. non-mordax lineage C mitochondrial gene for cytochrome c oxidase subunit I, partial cds, isolate: AMK53
CTAATTCGATGAAGGCTATTTAATCCGGGAGCTAAGTTTTTAGATCCCGTTTGTTATAATGCTGTAGTAACTATACATGCCCTAGTGATAATTTTTTTCTTTGTAATGCCGGTTATGATTGGGGGTTTTGGGAACTGACTAGTCCCATTAATGTTAGAAGTTCCTGACATGCAGTTTCCTCGAGTAAATGCCTTTAGGTTTTGGGTTTTACCTGCATCTCTTTACTTTATAGGAATTTCAGGATTTGTAGAAAATGGGGTTGGCGCCGGTTGAACTATTTATCCCCCGTTATCTACTTTCTCTTACCATGGTATGTGTATAGATTTAGCCATTTTGAGACTTCACTTGGCTGGTATTAGCTCAATTTTTAGCTCAATTAACTTTATGGTGACTATTAAAAATATGCGTTCTGTGGACGGGCACCTATTAAGGCTATTTCCGTGATCAATTAAAGTAACTTCTTTTTTACTACTTACGACTCTTCCTGTATTAGCCGGGGGTCTTACTATGCTTCTGACAGATCGACATTTTAACACCT
>LC110511.1 Saccostrea sp. non-mordax lineage C mitochondrial gene for cytochrome c oxidase subunit I, partial cds, isolate: AMK24
CTAATTCGATGAAGGCTATTTAATCCGGGAGCTAAGTTTTTAGATCCCGTTTGTTATAATGCTGTAGTAACTATACATGCTCTAGTAATAATTTTTTTCTTTGTAATGCCGGTTATGATTGGGGGTTTTGGGAACTGACTAGTCCCATTAATGTTAGAAGTTCCTGACATGCAGTTTCCTCGAGTAAATGCCTTTAGGTTTTGGGTTTTACCTGCATCTCTTTACTTCATAGGAATTTCAGGATTTGTAGAAAATGGGGTTGGTGCCGGTTGAACTATTTATCCCCCGTTATCTACTTTCTCTTACCATGGTATGTGTATAGATTTAGCCATTTTGAGGCTTCACTTGGCTGGTATTAGCTCAATTTTTAGCTCAATTAACTTTATGGTGACTATTAAAAATATGCGTTCTGTGGACGGGCACCTATTAAGGCTATTTCCGTGATCAATTAAAGTAACTTCTTTTTTACTACTTACGACTCTTCCAGTATTAGCCGGGGGTCTTACTATGCTTCTGACAGATCGACATTTTAACACCT
>LC110491.1 Saccostrea sp. non-mordax lineage C mitochondrial gene for cytochrome c oxidase subunit I, partial cds, isolate: AMK01
CTAATTCGATGAAGGCTATTTAATCCGGGAGCTAAGTTTTTAGATCCCGTTTGTTATAATGCTGTAGTAACTATACATGCCCTAGTAATAATTTTTTTCTTTGTAATGCCGGTTATGATTGGGGGTTTTGGGAACTGACTAGTCCCATTAATGTTAGAAGTTCCTGACATGCAGTTTCCTCGGGTAAATGCCTTTAGGTTTTGGGTTTTACCTGCATCTCTTTACTTCATAGGAATTTCAGGATTTGTAGAAAATGGGGTTGGTGCCGGTTGAACTATTTACCCCCCGTTATCTACTTTCTCTTACCATGGTATGTGTATAGATTTAGCCATTTTGAGACTTCACTTGGCTGGTATTAGCTCAATTTTTAGCTCAATTAACTTTATGGTGACTATTAAAAATATGCGTTCTGTGGACGGGCACCTATTAAGGCTATTTCCGTGATCAATTAAAGTAACTTCTTTTTTACTACTTACGACTCTTCCTGTATTAGCCGGGGGTCTTACTATGCTTCTGACAGATCGACATTTTAACACCT
>AB748827.1 Saccostrea cucullata C Lam & Morton (2006) mitochondrial gene for cytochrome c oxidase subunit I, partial cds, isolate: A-Sa04
CTAATTCGATGAAGGCTATTTAATCCGGGAGCTAAGTTTTTAGATCCCGTTTGTTATAATGCTGTAGTAACTATACATGCCCTAGTAATAATTTTTTTCTTTGTAATGCCGGTTATGATTGGGGGTTTTGGGAACTGACTAGTCCCATTAATGTTAGAAGTTCCTGACATGCAGTTTCCTCGAGTAAATGCCTTTAGGTTTTGGGTTTTACCTGCATCTCTTTACTTCATAGGAATTTCAGGGTTTGTAGAAAATGGGGTTGGTGCCGGTTGAACTATTTATCCCCCGTTATCTACTTTCTCTTACCATGGTATGTGTATAGATTTAGCCATTTTGAGACTTCACTTGGCTGGTATTAGCTCAATTTTTAGCTCAATTAACTTTATGGTGACTATTAAAAATATGCGTTCTGTGGACGGGCACCTATTAAGGCTATTTCCGTGATCAATTAAAGTAACTTCTTTTTTACTACTTACGACTCTTCCTGTATTAGCCGGGGGTCTTACTATGCTTCTGACAGATCGACATTTTAACACCT
>LC110515.1 Saccostrea sp. non-mordax lineage C mitochondrial gene for cytochrome c oxidase subunit I, partial cds, isolate: AMK29
CTAATTCGATGAAGGCTATTTAATCCGGGAGCTAAGTTTTTAGATCCCGTTTGTTATAATGCTGTAGTAACTATACATGCCCTAGTAATAATTTTCTTCTTTGTAATGCCGGTTATGATTGGGGGTTTTGGGAACTGACTGGTCCCATTAATGTTAGAAGTTCCTGACATGCAGTTTCCTCGAGTAAATGCCTTTAGGTTTTGGGTTTTACCTGCATCTCTTTACTTCATAGGAATTTCAGGGTTTGTAGAAAATGGGGTTGGTGCCGGTTGAACTATTTATCCCCCGTTATCTACTTTCTCTTACCATGGTATGTGTATAGATTTAGCCATTTTGAGACTTCACTTGGCTGGTATTAGCTCAATTTTTAGCTCAATTAACTTTATGGTGACTATTAAAAATATGCGTTCTGTGGACGGGCACCTATTAAGGCTATTTCCGTGATCAATTAAAGTAACTTCTTTTTTACTACTTACGACTCTTCCTGTATTAGCCGGGGGTCTTACTATGCTTCTGACAGATCGACATTTTAACACCT
>LC110551.1 Saccostrea sp. non-mordax lineage C mitochondrial gene for cytochrome c oxidase subunit I, partial cds, isolate: AMK71
CTAATTCGATGAAGGCTATTTAATCCGGGAGCTAAGTTTTTAGATCCCGTTTGTTATAATGCTGTAGTAACTATACATGCCCTAGTAATAATTTTCTTCTTTGTAATGCCGGTTATGATTGGGGGTTTTGGGAACTGACTAGTCCCATTAATGTTAGAAGTTCCTGACATGCAGTTTCCTCGAGTAAATGCCTTTAGGTTTTGGGTTTTACCTGCATCTCTTTACTTCATAGGAATTTCAGGGTTTGTAGAAAATGGGGTTGGTGCCGGTTGAACTATTTATCCCCCGTTATCTACTTTCTCTTACCATGGTATGTGTATAGATTTAGCCATTTTGAGACTTCACTTGGCTGGTATTAGCTCAATTTTTAGCTCAATTAACTTTATGGTGACTATTAAAAATATGCGTTCTGTGGACGGGCACCTATTAAGGCTATTTCCGTGATCAATTAAAGTAACTTCTTTTTTACTACTTACGACTCTTCCTGTATTAGCCGGGGGTCTTACTATGCTTCTGACAGATCGACATTTTAACACCT
>LC110538.1 Saccostrea sp. non-mordax lineage C mitochondrial gene for cytochrome c oxidase subunit I, partial cds, isolate: AMK55
CTAATTCGATGAAGGCTATTTAATCCGGGAGCTAAGTTTTTAGATCCCGTTTGTTATAATGCTGTAGTAACTATACATGCTCTAGTAATAATTTTTTTCTTTGTAATGCCGGTTATGATTGGGGGTTTTGGGAACTGACTAGTCCCATTAATGTTAGAAGTTCCTGACATGCAGTTTCCTCGAGTAAATGCCTTTAGGTTTTGGGTTTTACCTGCATCTCTTTACTTCATAGGAATTTCAGGATTTGTAGAAAATGGGGTTGGTGCCGGTTGAACTATTTATCCCCCGTTATCTACTTTCTCTTACCATGGTATGTGTATAGATTTAGCCATTTTGAGACTTCACTTGGCTGGTATTAGCTCAATTTTTAGCTCAATTAACTTTATGGTGACTATTAAAAATATGCGTTCTGTGGACGGGCACCTATTAAGGCTATTTCCGTGATCAATTAAAGTAACTTCTTTTTTACTACTTACGACTCTTCCTGTATTAGCCGGGGGTCTTACTATGCTTCTGACAGATCGACATTTTAACACCT
>LC110503.1 Saccostrea sp. non-mordax lineage C mitochondrial gene for cytochrome c oxidase subunit I, partial cds, isolate: AMK14
CTAATTCGATGAAGGCTATTTAATCCGGGAGCTAAGTTTTTAGATCCCGTTTGTTATAATGCTGTAGTAACTATACATGCTCTAGTAATAATTTTTTTCTTTGTAATGCCGGTTATGATTGGGGGTTTTGGGAACTGACTAGTCCCATTAATGTTAGAAGTTCCTGACATGCAGTTTCCTCGAGTAAATGCCTTTAGGTTTTGGGTTTTACCTGCATCTCTTTACTTCATAGGAATTTCAGGATTTGTAGAAAATGGGGTTGGTGCCGGTTGAACTATTTATCCCCCGTTATCTACTTTCTCTTACCATGGTATGTGTATAGATTTAGCCATTTTGAGACTTCACTTGGCTGGTATTAGCTCAATTTTTAGCTCAATTAACTTTATGGTGACTATTAAAAATATGCGTTCTGTGGACGGGCACCTATTAAGGCTATTTCCGTGATCAATTAAAGTAACTTCTTTTTTACTACTTACGACTCTTCCTGTATTAGCCGGGGGTCTTACTATGCTTCTGACAGATCGACATTTTAACACCT
>LC110502.1 Saccostrea sp. non-mordax lineage C mitochondrial gene for cytochrome c oxidase subunit I, partial cds, isolate: AMK13
CTAATTCGATGAAGGCTATTTAATCCGGGAGCTAAGTTTTTAGATCCCGTTTGTTATAATGCTGTAGTAACTATACATGCTCTAGTAATAATTTTTTTCTTTGTAATGCCGGTTATGATTGGGGGTTTTGGGAACTGACTAGTCCCATTAATGTTAGAAGTTCCTGACATGCAGTTTCCTCGAGTAAATGCCTTTAGGTTTTGGGTTTTACCTGCATCTCTTTACTTCATAGGAATTTCAGGATTTGTAGAAAATGGGGTTGGTGCCGGTTGAACTATTTATCCCCCGTTATCTACTTTCTCTTACCATGGTATGTGTATAGATTTAGCCATTTTGAGACTTCACTTGGCTGGTATTAGCTCAATTTTTAGCTCAATTAACTTTATGGTGACTATTAAAAATATGCGTTCTGTGGACGGGCACCTATTAAGGCTATTTCCGTGATCAATTAAAGTAACTTCTTTTTTACTACTTACGACTCTTCCTGTATTAGCCGGGGGTCTTACTATGCTTCTGACAGATCGACATTTTAACACCT
>LC110549.1 Saccostrea sp. non-mordax lineage C mitochondrial gene for cytochrome c oxidase subunit I, partial cds, isolate: AMK69
CTAATTCGATGAAGGCTATTTAATCCGGGAGCTAAGTTTTTAGATCCCGTTTGTTATAATGCTGTAGTAACTATACATGCTCTAGTAATAATTTTTTTCTTTGTAATGCCGGTTATGATTGGGGGTTTTGGGAACTGACTAGTCCCATTAATGTTAGAAGTTCCTGACATGCAGTTTCCTCGAGTAAATGCCTTTAGGTTTTGGGTTTTACCTGCATCTCTTTACTTCATAGGAATTTCAGGATTTGTAGAAAATGGGGTTGGTGCCGGTTGAACTATTTATCCCCCGTTATCTACTTTCTCTTACCATGGTATGTGTATAGATTTAGCCATTTTGAGACTTCACTTGGCTGGTATTAGCTCAATTTTTAGCTCAATTAACTTTATGGTGACTATTAAAAATATGCGTTCTGTGGACGGGCACCTATTAAGGCTATTTCCGTGATCAATTAAAGTAACTTCTTTTTTACTACTTACGACTCTTCCTGTATTAGCCGGGGGTCTTACTATGCTTCTAACAGATCGACATTTTAACACCT
>LC110542.1 Saccostrea sp. non-mordax lineage C mitochondrial gene for cytochrome c oxidase subunit I, partial cds, isolate: AMK60
CTAATTCGATGAAGGCTATTTAATCCGGGAGCTAAGTTTTTAGATCCCGTTTGTTATAATGCTGTAGTAACTATACATGCCCTAGTAATAATTTTTTTCTTTGTAATGCCGGTTATGATTGGGGGTTTTGGGAACTGACTAGTCCCATTAATGTTAGAAGTTCCTGACATGCAGTTTCCTCGAGTAAATGCCTTTAGGTTTTGGGTTTTACCTGCATCTCTTTACTTCATAGGAATTTCAGGATTTGTAGAAAATGGGGTTGGCGCCGGTTGAACTATTTATCCCCCGTTATCTACTTTCTCTTACCATGGTATGTGTATAGATTTAGCCATTTTGAGACTTCACTTGGCTGGTATTAGCTCAATTTTTAGCTCAATTAACTTTATGGTGACTATTAAAAATATGCGTTCTGTGGACGGGCACCTATTAAGGCTATTTCCGTGATCAATTAAGGTAACTTCTTTTTTACTACTTACGACTCTTCCTGTATTAGCCGGGGGTCTTACTATGCTTCTGACAGATCGACATTTTAACACCT
>LC110523.1 Saccostrea sp. non-mordax lineage C mitochondrial gene for cytochrome c oxidase subunit I, partial cds, isolate: AMK37
CTAATTCGATGAAGGCTATTTAATCCGGGAGCTAAGTTTTTAGATCCCGTTTGTTATAATGCTGTAGTAACTATACATGCCCTAGTAATAATTTTTTTCTTTGTAATGCCGGTTATGATTGGGGGTTTTGGGAACTGACTAGTCCCATTAATGTTAGAAGTTCCTGACATGCAGTTTCCTCGAGTAAATGCCTTTAGGTTTTGGGTTTTACCTGCATCTCTTTACTTCATAGGAATTTCAGGATTTGTAGAAAATGGGGTTGGCGCCGGTTGAACTATTTATCCCCCGTTATCTACTTTCTCTTACCATGGTATGTGTATAGATTTAGCCATTTTGAGACTTCACTTGGCTGGTATTAGCTCAATTTTTAGCTCAATTAACTTTATGGTGACTATTAAAAATATGCGTTCTGTGGACGGGCACCTATTAAGGCTATTTCCGTGGTCAATTAAAGTAACTTCTTTTTTACTACTTACGACTCTTCCTGTATTAGCCGGGGGTCTTACTATGCTTCTGACAGATCGACATTTTAACACCT
>LC110571.1 Saccostrea sp. non-mordax lineage C mitochondrial gene for cytochrome c oxidase subunit I, partial cds, isolate: AMK93
CTAATTCGATGAAGGCTATTTAATCCGGGAGCTAAGTTTTTAGATCCCGTTTGTTATAATGCTGTAGTAACTATACATGCCCTAGTAATAATTTTTTTCTTTGTAATGCCGGTTATGATCGGGGGTTTTGGGAACTGACTAGTCCCATTAATGTTAGAAGTTCCTGACATGCAGTTTCCTCGAGTAAATGCCTTTAGGTTTTGGGTTTTACCTGCATCTCTTTACTTCATAGGAATTTCAGGATTTGTAGAAAATGGGGTTGGTGCCGGTTGAACTATTTATCCCCCGTTATCTACTTTCTCTTACCATGGTATGTGTATAGATTTAGCCATTTTGAGACTTCACTTGGCTGGTATTAGCTCAATTTTTAGCTCAATTAACTTTATGGTGACTATCAAAAATATGCGTTCTGTGGACGGGCACCTATTAAGGCTATTTCCGTGATCAATTAAAGTAACTTCTTTTTTACTACTTACGACTCTTCCTGTATTAGCCGGGGGTCTTACTATGCTTCTGACAGATCGACATTTTAACACCT
>LC110518.1 Saccostrea sp. non-mordax lineage C mitochondrial gene for cytochrome c oxidase subunit I, partial cds, isolate: AMK32
CTAATTCGATGAAGGCTATTTAATCCGGGAGCTAAGTTTTTAGATCCCGTTTGTTATAATGCTGTAGTAACTATACATGCCCTAGTAATAATTTTTTTCTTTGTAATGCCAGTTATGATTGGGGGTTTTGGGAACTGACTAGTCCCATTAATGTTAGAAGTTCCTGACATGCAGTTTCCTCGAGTAAATGCCTTTAGGTTTTGGGTTTTACCTGCATCTCTTTACTTCATAGGAATTTCAGGATTTGTAGAAAATGGGGTTGGTGCCGGTTGAACTATTTATCCCCCGTTATCTACTTTCTCTTACCATGGTATGTGTATAGATTTAGCCATTTTGAGACTTCACTTGGCTGGTATTAGCTCAATTTTTAGCTCAATTAACTTTATGGTGACTATCAAAAATATGCGTTCTGTGGACGGGCACCTATTAAGGCTATTTCCGTGATCAATTAAAGTAACTTCTTTTTTACTACTTACGACTCTTCCTGTATTAGCCGGGGGTCTTACTATGCTTCTGACAGATCGACATTTTAACACCT
>LC110562.1 Saccostrea sp. non-mordax lineage C mitochondrial gene for cytochrome c oxidase subunit I, partial cds, isolate: AMK83
CTAATTCGATGAAGGCTATTTAATCCGGGAGCTAAGTTTTTAGATCCCGTTTGTTATAATGCTGTAGTAACTATACATGCCCTAGTAATAATTTTTTTCTTTGTAATGCCGGTTATGATTGGGGGTTTTGGGAACTGACTAGTCCCATTAATGTTAGAAGTTCCTGACATGCAGTTTCCTCGAGTAAATGCCTTTAGGTTTTGGGTTTTACCTGCATCTCTTTACTTCATAGGAATTTCAGGATTTGTAGAAAATGGGGTTGGCGCCGGTTGAACTATTTATCCCCCGTTATCTACTTTCTCTTACCATGGTATGTGTATAGATTTAGCCATTTTGAGACTTCACTTGGCTGGTATTAGCTCAATTTTTAGCTCAATTAACTTTATGGTGACTATTAAAAATATGCGTTCTGTGGACGGGCACCTATTAAGGCTATTTCCGTGATCAATTAAAGTAACTTCTTTTTTACTACTTACGACTCTTCCTGTATTAGCCGGGGGTCTTACTATGCTTCTGACAGATCGACATTTTAACACCT
>LC110498.1 Saccostrea sp. non-mordax lineage C mitochondrial gene for cytochrome c oxidase subunit I, partial cds, isolate: AMK09
CTAATTCGATGAAGGCTATTTAATCCGGGAGCTAAGTTTTTAGATCCCGTTTGTTATAATGCTGTAGTAACTATACATGCCCTAGTAATAATTTTTTTCTTTGTAATGCCGGTTATGATTGGGGGTTTTGGGAACTGACTAGTCCCATTAATGTTAGAAGTTCCTGACATGCAGTTTCCTCGAGTAAATGCCTTTAGGTTTTGGGTTTTACCTGCATCTCTTTACTTCATAGGAATTTCAGGATTTGTAGAAAATGGGGTTGGCGCCGGTTGAACTATTTATCCCCCGTTATCTACTTTCTCTTACCATGGTATGTGTATAGATTTAGCCATTTTGAGACTTCACTTGGCTGGTATTAGCTCAATTTTTAGCTCAATTAACTTTATGGTGACTATTAAAAATATGCGTTCTGTGGACGGGCACCTATTAAGGCTATTTCCGTGATCAATTAAAGTAACTTCTTTTTTACTACTTACGACTCTTCCTGTATTAGCCGGGGGTCTTACTATGCTTCTGACAGATCGACATTTTAACACCT
>LC110607.1 Saccostrea sp. non-mordax lineage C mitochondrial gene for cytochrome c oxidase subunit I, partial cds, isolate: IRS22
CTAATTCGATGAAGGCTATTTAATCCGGGAGCTAAGTTTTTAGATCCCGTTTGTTATAATGCTGTAGTAACTATACATGCCCTAGTAATAATTTTTTTCTTTGTAATGCCGGTTATGATTGGGGGTTTTGGGAACTGACTAGTCCCATTAATGTTAGAAGTTCCTGACATGCAGTTTCCTCGAGTAAATGCCTTTAGGTTTTGGGTTTTACCTGCATCTCTTTACTTCATAGGAATTTCAGGATTTGTAGAAAATGGGGTTGGTGCCGGTTGAACTATTTATCCCCCGTTATCTACTTTCTCTTACCATGGTATGTGTATAGATTTAGCCATTTTGAGACTTCACTTGGCTGGTATTAGCTCAATTTTTAGCTCAATTAACTTTATGGTGACTATTAAAAATATGCGTTCTGTGGACGGGCACCTATTAAGGCTATTTCCGTGATCAATTAAAGTAACTTCTTTTTTACTACTTACGACTCTTCCTGTATTAGCCGGGGGTCTTACTATGCTTCTGACAGATCGACATTTTAACACCT
>LC110545.1 Saccostrea sp. non-mordax lineage C mitochondrial gene for cytochrome c oxidase subunit I, partial cds, isolate: AMK64
CTAATTCGATGAAGGCTATTTAATCCGGGAGCTAAGTTTTTAGATCCCGTTTGTTATAATGCTGTAGTAACTATACATGCCCTAGTAATAATTTTTTTCTTTGTAATGCCGGTTATGATTGGGGGTTTTGGGAACTGACTAGTCCCATTAATGTTAGAAGTTCCTGACATGCAGTTTCCTCGAGTAAATGCCTTTAGGTTTTGGGTTTTACCTGCATCTCTTTACTTCATAGGAATTTCAGGATTTGTAGAAAATGGGGTTGGTGCCGGTTGAACTATTTATCCCCCGTTATCTACTTTCTCTTACCATGGTATGTGTATAGATTTAGCCATTTTGAGACTTCACTTGGCTGGTATTAGCTCAATTTTTAGCTCAATTAACTTTATGGTGACTATTAAAAATATGCGTTCTGTGGACGGGCACCTATTAAGGCTATTTCCGTGATCAATTAAAGTAACTTCTTTTTTACTACTTACGACTCTTCCTGTATTAGCCGGGGGTCTTACTATGCTTCTGACAGATCGACATTTTAACACCT
>LC063800.1 Saccostrea sp. WKM03 mitochondrial COX1 gene for cytochrome c oxidase subunit 1, partial cds, isolate: WKM17
CTAATTCGATGAAGGCTATTTAATCCGGGAGCTAAGTTTTTAGATCCCGTTTGTTATAATGCTGTAGTAACTATACATGCCCTAGTAATAATTTTTTTCTTTGTAATGCCGGTTATGATTGGGGGTTTTGGGAACTGACTAGTCCCATTAATGTTAGAAGTTCCTGACATGCAGTTTCCTCGAGTAAATGCCTTTAGGTTTTGGGTTTTACCTGCATCTCTTTACTTCATAGGAATTTCAGGATTTGTAGAAAATGGGGTTGGTGCCGGTTGAACTATTTATCCCCCGTTATCTACTTTCTCTTACCATGGTATGTGTATAGATTTAGCCATTTTGAGACTTCACTTGGCTGGTATTAGCTCAATTTTTAGCTCAATTAACTTTATGGTGACTATTAAAAATATGCGTTCTGTGGACGGGCACCTATTAAGGCTATTTCCGTGATCAATTAAAGTAACTTCTTTTTTACTACTTACGACTCTTCCTGTATTAGCCGGGGGTCTTACTATGCTTCTGACAGATCGACATTTTAACACCT
>LC110547.1 Saccostrea sp. non-mordax lineage C mitochondrial gene for cytochrome c oxidase subunit I, partial cds, isolate: AMK67
CTAATTCGATGAAGGCTATTTAATCCGGGAGCTAAGTTTTTAGATCCCGTTTGTTATAATGCTGTAGTAACTATACATGCCCTAGTAATAATTTTTTTCTTTGTAATGCCGGTTATGATTGGGGGTTTTGGGAACTGACTAGTCCCATTAATGTTAGAAGTTCCTGACATGCAGTTTCCTCGAGTAAATGCCTTTAGGTTTTGGGTTTTACCTGCATCTCTTTACTTCATAGGAATTTCAGGATTTGTAGAAAATGGGGTTGGTGCCGGTTGAACTATTTATCCCCCGTTATCTACTTTCTCTTACCATGGTATGTGTATAGATTTAGCCATTTTGAGACTTCACTTGGCTGGTATTAGCTCAATTTTTAGCTCAATTAACTTTATGGTGACTATCAAAAATATGCGTTCTGTGGACGGGCACCTATTAAGGCTATTTCCGTGATCAATTAAAGTAACTTCTTTTTTACTACTTACGACTCTTCCTGTATTAGCCGGGGGTCTTACTATGCTTCTGACAGATCGACATTTTAACACCT
>LC110520.1 Saccostrea sp. non-mordax lineage C mitochondrial gene for cytochrome c oxidase subunit I, partial cds, isolate: AMK34
CTAATTCGATGAAGGCTATTTAATCCGGGAGCTAAGTTTTTAGATCCCGTTTGTTATAATGCTGTAGTAACTATACATGCCCTAGTAATAATTTTTTTCTTTGTAATGCCGGTTATGATTGGGGGTTTTGGGAACTGACTAGTCCCATTAATGTTAGAAGTTCCTGACATGCAGTTTCCTCGAGTAAATGCCTTTAGGTTTTGGGTTTTACCTGCATCTCTTTACTTCATAGGAATTTCAGGATTTGTAGAAAATGGGGTTGGTGCCGGTTGAACTATTTATCCCCCGTTATCTACTTTCTCTTACCATGGTATGTGTATAGATTTAGCCATTTTGAGACTTCACTTGGCTGGTATTAGCTCAATTTTTAGCTCAATTAACTTTATGGTGACTATCAAAAATATGCGTTCTGTGGACGGGCACCTATTAAGGCTATTTCCGTGATCAATTAAAGTAACTTCTTTTTTACTACTTACGACTCTTCCTGTATTAGCCGGGGGTCTTACTATGCTTCTGACAGATCGACATTTTAACACCT
>LC110477.1 Saccostrea sp. non-mordax lineage C mitochondrial gene for cytochrome c oxidase subunit I, partial cds, isolate: AMS36
CTAATTCGATGAAGGCTATTTAATCCGGGAGCTAAGTTTTTAGATCCCGTTTGTTATAATGCTGTAGTAACTATACATGCCCTAGTAATAATTTTTTTCTTTGTAATGCCGGTTATGATTGGGGGTTTTGGGAACTGACTAGTCCCATTAATGTTAGAAGTTCCTGACATGCAGTTTCCTCGAGTAAATGCCTTTAGGTTTTGGGTTTTACCTGCATCTCTTTACTTCATAGGAATTTCAGGATTTGTAGAAAATGGGGTTGGTGCCGGTTGAACTATTTATCCCCCGTTATCTACTTTCTCTTACCATGGTATGTGTATAGATTTAGCCATTTTGAGACTTCACTTGGCTGGTATTAGCTCAATTTTTAGCTCAATTAACTTTATGGTGACTATCAAAAATATGCGTTCTGTGGACGGGCACCTATTAAGGCTATTTCCGTGATCAATTAAAGTAACTTCTTTTTTACTACTTACGACTCTTCCTGTATTAGCCGGGGGTCTTACTATGCTTCTGACAGATCGACATTTTAACACCT
>AB748826.1 Saccostrea cucullata C Lam & Morton (2006) mitochondrial gene for cytochrome c oxidase subunit I, partial cds, isolate: A-Sa03
CTAATTCGATGAAGGCTATTTAATCCGGGAGCTAAGTTTTTAGATCCCGTTTGTTATAATGCTGTAGTAACTATACATGCCCTAGTAATGATTTTTTTCTTTGTAATGCCGGTTATGATTGGGGGTTTTGGGAACTGACTAGTCCCATTAATGTTAGAAGTTCCTGACATGCAGTTTCCTCGAGTAAATGCCTTTAGGTTTTGGGTTTTACCTGCATCTCTTTACTTCATAGGAATTTCAGGATTTGTAGAAAATGGGGTTGGTGCCGGTTGAACTATTTATCCCCCGTTATCTACTTTCTCTTACCACGGTATGTGTATAGATTTAGCCATTTTGAGACTTCATTTGGCTGGTATTAGCTCAATTTTTAGCTCAATTAACTTTATGGTGACTATTAAAAATATGCGTTCTGTGGACGGGCACCTATTAAGTCTATTTCCGTGATCAATTAAAGTAACTTCTTTTTTACTACTTACGACTCTTCCTGTATTAGCCGGGGGTCTTACTATGCTTCTGACAGATCGACATTTTAACACCT
>LC110629.1 Saccostrea sp. non-mordax lineage C mitochondrial gene for cytochrome c oxidase subunit I, partial cds, isolate: IRS48
CTAATTCGATGAAGGCTATTTAATCCGGGAGCTAAGTTTTTAGATCCCGTTTGTTATAATGCTGTAGTAACTATACATGCCCTAGTAATAATTTTTTTCTTTGTAATGCCGGTTATGATTGGGGGTTTTGGGAACTGACTAGTCCCATTAATGTTAGAAGTTCCTGACATGCAGTTTCCTCGAGTAAATGCCTTTAGGTTTTGGGTTTTACCTGCATCCCTTTACTTCATAGGAATTTCAGGATTTGTAGAAAATGGGGTTGGTGCCGGTTGAACTATTTATCCCCCGTTATCTACTTTCTCTTACCATGGTATGTGTATAGATTTAGCCATTTTGAGACTTCATTTGGCTGGTATTAGTTCAATTTTTAGCTCAATTAACTTTATGGTGACTATTAAAAATATGCGTTCTGTGGACGGGCACCTATTAAGTCTATTTCCGTGATCAATTAAAGTAACTTCTTTTTTACTACTTACGACTCTTCCTGTATTAGCCGGGGGTCTTACTATGCTTCTGACAGATCGACATTTTAACACCT
>LC110552.1 Saccostrea sp. non-mordax lineage C mitochondrial gene for cytochrome c oxidase subunit I, partial cds, isolate: AMK72
CTAATTCGATGAAGGCTATTTAATCCGGGAGCTAAGTTTTTAGATCCCGTTTGTTATAATGCTGTAGTAACTATACATGCCCTAGTAATAATTTTTTTCTTTGTAATGCCGGTTATGATTGGGGGTTTTGGGAACTGACTAGTCCCATTAATGTTAGAAGTTCCTGACATGCAGTTTCCTCGAGTAAATGCCTTTAGGTTTTGGGTTTTACCCGCATCTCTTTACTTCATAGGAATTTCAGGATTTGTAGAAAATGGGGTTGGTGCCGGTTGAACTATTTATCCCCCGTTATCTACTTTCTCTTACCATGGAATGTGTATAGATTTAGCCATTTTGAGACTTCATTTGGCTGGTATTAGCTCAATTTTTAGCTCAATTAACTTTATGGTGACTATTAAAAATATGCGTTCTGTGGACGGGCACCTATTAAGTCTATTTCCGTGATCAATTAAAGTAACTTCTTTTTTACTACTTACGACTCTTCCTGTATTAGCCGGGGGCCTTACTATGCTTCTGACAGATCGACATTTTAACACCT
>LC110504.1 Saccostrea sp. non-mordax lineage C mitochondrial gene for cytochrome c oxidase subunit I, partial cds, isolate: AMK17
CTAATTCGATGAAGGCTATTTAATCCGGGAGCTAAGTTTTTAGATCCCGTTTGTTATAATGCTGTAGTAACTATACATGCCCTAGTAATAATTTTTTTCTTTGTAATGCCGGTTATGATTGGGGGTTTTGGGAACTGACTAGTCCCATTAATGTTAGAAGTTCCTGACATGCAGTTTCCTCGAGTAAATGCCTTTAGGTTTTGGGTTTTACCTGCATCTCTTTACTTCATAGGAATTTCAGGATTTGTAGAAAATGGGGTTGGTGCCGGTTGAACTATTTATCCCCCGTTATCTACTTTCTCTTACCATGGTATGTGTATAGATTTAGCCATTTTGAGACTTCATTTGGCTGGTATTAGCTCAATTTTTAGGTCAATTAACTTTATGGTGACTATTAAAAATATGCGTTCTGTGGACGGGCACCTATTAAGTCTATTTCCGTGATCAATTAAAGTAACTTCTTTTTTACTTCTTACGACTCTTCCTGTATTAGCCGGGGGTCTTACTATGCTTCTGACAGATCGACATTTTAACACCT
>LC110556.1 Saccostrea sp. non-mordax lineage C mitochondrial gene for cytochrome c oxidase subunit I, partial cds, isolate: AMK77
CTAATTCGATGAAGGCTATTTAATCCGGGAGCTAAGTTTTTAGACCCCGTTTGTTATAATGCTGTAGTAACTATACATGCCCTAGTAATAATTTTTTTCTTTGTAATGCCGGTTATGATTGGGGGTTTTGGGAACTGACTAGTCCCATTAATGTTAGAAGTTCCTGACATGCAGTTTCCTCGAGTAAATGCCTTTAGGTTTTGGGTTTTACCTGCATCTCTTTACTTCATAGGAATTTCAGGATTTGTAGAAAATGGGGTTGGTGCCGGTTGAACTATTTATCCCCCGTTATCTACTTTCTCTTACCATGGAATGTGTATAGATTTAGCCATTTTGAGACTTCATTTGGCTGGTATTAGCTCAATTTTTAGCTCAATTAACTTTATGGTGACTATTAAAAATATGCGTTCTGTGGACGGGCACCTATTAAGTCTATTTCCGTGATCAATTAAAGTAACTTCTTTTTTACTACTTACGACTCTTCCTGTATTAGCCGGGGGTCTTACTATGCTTCTGACAGATCGACATTTTAACACCT
>LC110514.1 Saccostrea sp. non-mordax lineage C mitochondrial gene for cytochrome c oxidase subunit I, partial cds, isolate: AMK27
CTAATTCGATGAAGGCTATTTAATCCGGGAGCTAAGTTTTTAGACCCCGTTTGTTATAATGCTGTAGTAACTATACATGCCCTAGTAATAATTTTTTTCTTTGTAATGCCGGTTATGATTGGGGGTTTTGGGAACTGACTAGTCCCATTAATGTTAGAAGTTCCTGACATGCAGTTTCCTCGAGTAAATGCCTTTAGGTTTTGGGTTTTACCTGCATCTCTTTACTTCATAGGAATTTCAGGATTTGTAGAAAATGGGGTTGGTGCCGGTTGAACTATTTATCCCCCGTTATCTACTTTCTCTTACCATGGAATGTGTATAGATTTAGCCATTTTGAGACTTCATTTGGCTGGTATTAGCTCAATTTTTAGCTCAATTAACTTTATGGTGACTATTAAAAATATGCGTTCTGTGGACGGGCACCTATTAAGTCTATTTCCGTGATCAATTAAAGTAACTTCTTTTTTACTACTTACGACTCTTCCTGTATTAGCCGGGGGTCTTACTATGCTTCTGACAGATCGACATTTTAACACCT
>LC110524.1 Saccostrea sp. non-mordax lineage C mitochondrial gene for cytochrome c oxidase subunit I, partial cds, isolate: AMK38
CTAATTCGATGAAGGCTATTTAATCCGGGAGCTAAGTTTTTAGACCCCGTTTGTTATAATGCTGTAGTAACTATACATGCCCTAGTAATAATTTTTTTCTTTGTAATGCCGGTTATGATTGGGGGTTTTGGGAACTGACTAGTTCCATTAATGTTAGAAGTTCCTGACATGCAGTTTCCTCGAGTAAATGCCTTTAGGTTTTGGGTTTTACCTGCATCTCTTTACTTCATAGGAATTTCAGGATTTGTAGAAAATGGGGTTGGTGCCGGTTGAACTATTTATCCCCCGTTATCTACTTTCTCTTACCATGGAATGTGTATAGATTTAGCCATTTTGAGACTTCATTTGGCTGGTATTAGCTCAATTTTTAGCTCAATTAACTTTATGGTGACTATTAAAAATATGCGTTCTGTGGACGGGCACCTATTAAGTCTATTTCCGTGATCAATTAAAGTAACTTCTTTTTTACTACTTACGACTCTTCCTGTATTAGCCGGGGGTCTTACTATGCTTCTGACAGATCGACATTTTAACACCT
>LC110622.1 Saccostrea sp. non-mordax lineage C mitochondrial gene for cytochrome c oxidase subunit I, partial cds, isolate: IRS40
CTAATTCGATGAAGGCTATTTAATCCGGGAGCTAAGTTTTTAGATCCCGTTTGTTATAATGCTGTAGTAACTATACATGCCCTAGTAATAATTTTTTTCTTTGTAATGCCGGTTATGATTGGGGGTTTTGGGAACTGACTAGTCCCATTAATGTTAGAAGTTCCTGACATGCAGTTTCCTCGAGTAAATGCCTTTAGGTTTTGGGTTTTACCTGCATCTCTTTACTTCATAGGAATTTCAGGATTTGTAGAAAATGGGGTTGGTGCCGGTTGAACTATTTATCCCCCGTTATCTACTTTCTCTTACCATGGAATGTGTATAGATTTAGCCATTTTGAGACTTCATTTGGCTGGTATTAGCTCAATTTTTAGCTCAATTAACTTTATGGTGACTATTAAAAATATGCGTTCTGTGGACGGGCACCTATTAAGTCTATTTCCGTGATCAATTAAAGTAACTTCTTTTTTACTTCTTACGACTCTTCCTGTATTAGCCGGGGGTCTTACTATGCTTCTGACAGATCGACATTTTAACACCT
>LC110495.1 Saccostrea sp. non-mordax lineage C mitochondrial gene for cytochrome c oxidase subunit I, partial cds, isolate: AMK06
CTAATTCGATGAAGGCTATTTAATCCGGGAGCTAAGTTTTTAGATCCCGTTTGTTATAATGCTGTAGTAACTATACATGCCCTAGTAATAATTTTTTTCTTTGTAATGCCGGTTATGATTGGGGGTTTTGGGAACTGACTAGTCCCATTAATGTTAGAAGTTCCTGACATGCAGTTTCCTCGAGTAAATGCCTTTAGGTTTTGGGTTTTACCTGCATCTCTTTACTTCATAGGAATTTCAGGATTTGTAGAAAATGGGGTTGGTGCCGGTTGAACTATTTATCCCCCGTTATCTACCTTCTCTTACCATGGAATGTGTATAGATTTAGCCATTTTGAGACTTCATTTGGCTGGTATTAGCTCAATTTTTAGCTCAATTAACTTTATGGTGACTATTAAAAATATGCGTTCTGTGGACGGGCACCTATTAAGTCTATTTCCGTGATCAATTAAAGTAACTTCTTTTTTACTACTTACGACTCTTCCTGTATTAGCCGGGGGTCTTACTATGCTTCTGACAGATCGACATTTTAACACCT
>AB748828.1 Saccostrea cucullata C Lam & Morton (2006) mitochondrial gene for cytochrome c oxidase subunit I, partial cds, isolate: A-Sa05
CTAATTCGATGAAGGCTATTTAATCCGGGAGCTAAGTTTTTAGATCCCGTTTGTTATAATGCTGTAGTAACTATACATGCCCTAGTAATAATTTTTTTCTTTGTAATGCCGGTTATGATTGGGGGTTTTGGGAACTGACTAGTCCCATTAATGTTAGAAGTTCCTGACATGCAGTTTCCTCGAGTAAATGCCTTTAGGTTTTGGGTTTTACCTGCATCTCTTTACTTCATAGGAATTTCAGGATTTGTAGAAAATGGGGTTGGTGCCGGTTGAACTATTTATCCCCCGTTATCTACTTTCTCTTACCATGGAATGTGTATAGATTTAGCCATTTTGAGACTTCATTTGGCTGGTATTAGCTCAATTTTTAGCTCAATTAACTTTATGGTGACTATTAAAAATATGCGTTCTGTGGACGGGCACCTATTAAGTCTATTTCCGTGATCAATTAAAGTAACTTCTTTTTTGCTACTTACGACTCTTCCTGTATTAGCCGGAGGTCTTACTATGCTTCTGACAGATCGACATTTTAACACCT
>LC110540.1 Saccostrea sp. non-mordax lineage C mitochondrial gene for cytochrome c oxidase subunit I, partial cds, isolate: AMK58
CTAATTCGATGAAGGCTATTTAATCCGGGAGCTAAGTTTTTAGATCCCGTTTGTTATAATGCTGTAGTAACTATACATGCCCTAGTAATAATTTTTTTCTTTGTAATGCCGGTTATGATTGGGGGTTTTGGGAACTGACTAGTCCCATTAATGTTAGAAGTTCCTGACATGCAGTTTCCTCGAGTAAATGCCTTTAGGTTTTGGGTTTTACCTGCATCTCTTTACTTCATAGGAATTTCAGGATTTGTAGAAAATGGGGTTGGTGCCGGTTGAACTATTTATCCCCCGTTATCTACTTTCTCTTACCATGGAATGTGTATAGATTTAGCCATTTTGAGACTTCATTTGGCTGGTATTAGCTCAATTTTTAGCTCAATTAACTTTATGGTGACTATCAAAAATATGCGTTCTGTGGACGGGCACCTATTAAGTCTATTTCCGTGATCAATTAAAGTAACTTCTTTTTTACTACTTACGACTCTTCCTGTATTAGCCGGGGGTCTTACTATGCTTCTGACAGATCGACATTTTAACACCT
>LC110521.1 Saccostrea sp. non-mordax lineage C mitochondrial gene for cytochrome c oxidase subunit I, partial cds, isolate: AMK35
CTAATTCGATGAAGGCTATTTAATCCGGGAGCTAAGTTTTTAGATCCCGTTTGTTATAATGCTGTAGTAACTATACATGCCCTAGTAATAATTTTTTTCTTTGTAATGCCGGTTATGATTGGGGGTTTTGGGAACTGACTAGTCCCATTAATGTTAGAAGTTCCTGACATGCAGTTTCCTCGAGTAAATGCCTTTAGGTTTTGGGTTTTACCTGCATCTCTTTACTTCATAGGAATTTCAGGATTTGTAGAAAATGGGGTTGGTGCCGGTTGAACTATTTATCCCCCGTTATCTACTTTCTCTTACCATGGAATGTGTATAGATTTAGCCATTTTGAGACTTCATTTGGCTGGTATTAGCTCAATTTTTAGCTCAATTAACTTTATGGTGACTATCAAAAATATGCGTTCTGTGGACGGGCACCTATTAAGTCTATTTCCGTGATCAATTAAAGTAACTTCTTTTTTACTACTTACGACTCTTCCTGTATTAGCCGGGGGTCTTACTATGCTTCTGACAGATCGACATTTTAACACCT
>LC110610.1 Saccostrea sp. non-mordax lineage C mitochondrial gene for cytochrome c oxidase subunit I, partial cds, isolate: IRS25
CTAATTCGATGAAGGCTATTTAATCCGGGAGCTAAGTTTTTAGATCCCGTTTGTTATAATGCTGTAGTAACTATACATGCCCTAGTAATAATTTTTTTCTTTGTAATGCCGGTTATGATTGGGGGTTTTGGGAACTGACTAGTCCCATTAATGTTAGAAGTTCCTGACATGCAGTTTCCTCGAGTAAATGCCTTTAGGTTTTGGGTTTTACCTGCATCTCTTTACTTCATAGGAATTTCAGGATTTGTAGAAAATGGGGTTGGTGCCGGTTGAACTATTTATCCCCCGTTATCTACTTTCTCTTACCATGGAATGTGTATAGATTTAGCCATTTTGAGACTTCATTTGGCTGGTATTAGCTCAATTTTTAGCTCAATTAACTTTATGGTGACTATTAAAAATATGCGTTCTGTGGACGGGCACCTATTAAGTCTATTTCCGTGATCAATTAAAGTAACTTCTTTTTTACTACTTACGACTCTTCCTGTATTAGCCGGGGGTCTTACTATGCTTCTGACAGATCGACATTTTAACACCT
>LC110572.1 Saccostrea sp. non-mordax lineage C mitochondrial gene for cytochrome c oxidase subunit I, partial cds, isolate: AMK94
CTAATTCGATGAAGGCTATTTAATCCGGGAGCTAAGTTTTTAGATCCCGTTTGTTATAATGCTGTAGTAACTATACATGCCCTAGTAATAATTTTTTTCTTTGTAATGCCGGTTATGATTGGGGGTTTTGGGAACTGACTAGTCCCATTAATGTTAGAAGTTCCTGACATGCAGTTTCCTCGAGTAAATGCCTTTAGGTTTTGGGTTTTACCTGCATCTCTTTACTTCATAGGAATTTCAGGATTTGTAGAAAATGGGGTTGGTGCCGGTTGAACTATTTATCCCCCGTTATCTACTTTCTCTTACCATGGAATGTGTATAGATTTAGCCATTTTGAGACTTCATTTGGCTGGTATTAGCTCAATTTTTAGCTCAATTAACTTTATGGTGACTATTAAAAATATGCGTTCTGTGGACGGGCACCTATTAAGTCTATTTCCGTGATCAATTAAAGTAACTTCTTTTTTACTACTTACGACTCTTCCTGTATTAGCCGGGGGTCTTACTATGCTTCTGACAGATCGACATTTTAACACCT
>LC110570.1 Saccostrea sp. non-mordax lineage C mitochondrial gene for cytochrome c oxidase subunit I, partial cds, isolate: AMK92
CTAATTCGATGAAGGCTATTTAATCCGGGAGCTAAGTTTTTAGATCCCGTTTGTTATAATGCTGTAGTAACTATACATGCCCTAGTAATAATTTTTTTCTTTGTAATGCCGGTTATGATTGGGGGTTTTGGGAACTGACTAGTCCCATTAATGTTAGAAGTTCCTGACATGCAGTTTCCTCGAGTAAATGCCTTTAGGTTTTGGGTTTTACCTGCATCTCTTTACTTCATAGGAATTTCAGGATTTGTAGAAAATGGGGTTGGTGCCGGTTGAACTATTTATCCCCCGTTATCTACTTTCTCTTACCATGGAATGTGTATAGATTTAGCCATTTTGAGACTTCATTTGGCTGGTATTAGCTCAATTTTTAGCTCAATTAACTTTATGGTGACTATTAAAAATATGCGTTCTGTGGACGGGCACCTATTAAGTCTATTTCCGTGATCAATTAAAGTAACTTCTTTTTTACTACTTACGACTCTTCCTGTATTAGCCGGGGGTCTTACTATGCTTCTGACAGATCGACATTTTAACACCT
>LC110558.1 Saccostrea sp. non-mordax lineage C mitochondrial gene for cytochrome c oxidase subunit I, partial cds, isolate: AMK79
CTAATTCGATGAAGGCTATTTAATCCGGGAGCTAAGTTTTTAGATCCCGTTTGTTATAATGCTGTAGTAACTATACATGCCCTAGTAATAATTTTTTTCTTTGTAATGCCGGTTATGATTGGGGGTTTTGGGAACTGACTAGTCCCATTAATGTTAGAAGTTCCTGACATGCAGTTTCCTCGAGTAAATGCCTTTAGGTTTTGGGTTTTACCTGCATCTCTTTACTTCATAGGAATTTCAGGATTTGTAGAAAATGGGGTTGGTGCCGGTTGAACTATTTATCCCCCGTTATCTACTTTCTCTTACCATGGAATGTGTATAGATTTAGCCATTTTGAGACTTCATTTGGCTGGTATTAGCTCAATTTTTAGCTCAATTAACTTTATGGTGACTATTAAAAATATGCGTTCTGTGGACGGGCACCTATTAAGTCTATTTCCGTGATCAATTAAAGTAACTTCTTTTTTACTACTTACGACTCTTCCTGTATTAGCCGGGGGTCTTACTATGCTTCTGACAGATCGACATTTTAACACCT
>LC110510.1 Saccostrea sp. non-mordax lineage C mitochondrial gene for cytochrome c oxidase subunit I, partial cds, isolate: AMK23
CTAATTCGATGAAGGCTATTTAATCCGGGAGCTAAGTTTTTAGATCCCGTTTGTTATAATGCTGTAGTAACTATACATGCCCTAGTAATAATTTTTTTCTTTGTAATGCCGGTTATGATTGGGGGTTTTGGGAACTGACTAGTCCCATTAATGTTAGAAGTTCCTGACATGCAGTTTCCTCGAGTAAATGCCTTTAGGTTTTGGGTTTTACCTGCATCTCTTTACTTCATAGGAATTTCAGGATTTGTAGAAAATGGGGTTGGTGCCGGTTGAACTATTTATCCCCCGTTATCTACTTTCTCTTACCATGGAATGTGTATAGATTTAGCCATTTTGAGACTTCATTTGGCTGGTATTAGCTCAATTTTTAGCTCAATTAACTTTATGGTGACTATTAAAAATATGCGTTCTGTGGACGGGCACCTATTAAGTCTATTTCCGTGATCAATTAAAGTAACTTCTTTTTTACTACTTACGACTCTTCCTGTATTAGCCGGGGGTCTTACTATGCTTCTGACAGATCGACATTTTAACACCT
>LC110531.1 Saccostrea sp. non-mordax lineage C mitochondrial gene for cytochrome c oxidase subunit I, partial cds, isolate: AMK48
CTAATTCGATGAAGGCTATTTAATCCGGGAGCTAAGTTTTTAGATCCCGTTTGTTATAATGCTGTAGTAACTATACATGCCCTAGTAATAATTTTTTTCTTTGTAATGCCGGTTATGATTGGGGGTTTTGGGAACTGACTAGTCCCATTAATGTTAGAAGTTCCTGACATGCAGTTTCCTCGAGTAAATGCCTTTAGGTTTTGGGTTTTACCTGCATCTCTTTACTTCATAGGAATTTCAGGATTTGTAGAAAATGGGGTTGGTGCCGGTTGAACTATTTATCCCCCGTTATCTACTTTCTCTTACCATGGAATGTGTATAGATTTAGCCATTTTGAGACTTCATTTGGCTGGTATTAGCTCAATTTTTAGCTCAATTAACTTTATGGTGACTATTAAAAATATGCGTTCTGTGGACGGGCACCTATTAAGTCTATTTCCGTGATCAATTAAAGTAACTTCTTTTTTACTACTTACGACTCTTCCTGTATTAGCCGGAGGTCTTACTATGCTTCTGACAGATCGACATTTTAACACCT
>LC110501.1 Saccostrea sp. non-mordax lineage C mitochondrial gene for cytochrome c oxidase subunit I, partial cds, isolate: AMK12
CTAATTCGATGAAGGCTATTTAATCCGGGAGCTAAGTTTTTAGATCCCGTTTGTTATAATGCTGTAGTAACTATACATGCCCTAGTAATAATTTTTTTCTTTGTAATGCCGGTTATGATTGGGGGTTTTGGGAACTGACTAGTCCCATTAATGTTAGAAGTTCCTGACATGCAGTTTCCTCGAGTAAATGCCTTTAGGTTTTGGGTTTTACCTGCATCTCTTTACTTCATAGGAATTTCAGGATTTGTAGAAAATGGGGTTGGTGCCGGTTGAACTATTTATCCCCCGTTATCTACTTTCTCTTACCATGGAATGTGTATAGATTTAGCCATTTTGAGACTTCATTTGGCTGGTATTAGCTCAATTTTTAGCTCAATTAACTTTATGGTGACTATTAAAAATATGCGTTCTGTGGACGGGCACCTATTAAGTCTATTTCCGTGATCAATTAAAGTAACTTCTTTTTTACTACTTACGACTCTTCCTGTATTAGCCGGAGGTCTTACTATGCTTCTGACAGATCGACATTTTAACACCT
>LC110594.1 Saccostrea sp. non-mordax lineage C mitochondrial gene for cytochrome c oxidase subunit I, partial cds, isolate: IRS08
CTAATTCGATGAAGGCTATTTAATCCGGGAGCTAAGTTTTTAGATCCCGTTTGTTATAATGCTGTAGTAACTATACATGCCCTAGTAATAATTTTTTTCTTTGTAATGCCGGTTATGATTGGGGGTTTTGGGAACTGACTAGTCCCATTAATGTTAGAAGTTCCTGACATGCAGTTTCCTCGAGTAAATGCCTTTAGGTTTTGGGTTTTACCTGCATCTCTTTACTTCATAGGAATTTCAGGATTTGTAGAAAATGGGGTTGGTGCCGGTTGAACTATTTATCCCCCGTTATCTACTTTCTCTTACCATGGTATGTGTATAGATTTAGCCATTTTGAGACTTCATTTGGCTGGTATTAGCTCAATTTTTAGCTCAATTAACTTTATGGTGACTATTAAAAATATGCGTTCTGTGGATGGGCACCTATTAAGTCTATTTCCGTGATCAATTAAAGTAACTTCTTTTTTACTACTTACGACTCTTCCTGTATTAGCCGGGGGTCTTACTATGCTTCTGACAGATCGACATTTTAACACCT
>LC110500.1 Saccostrea sp. non-mordax lineage C mitochondrial gene for cytochrome c oxidase subunit I, partial cds, isolate: AMK11
CTAATTCGATGAAGGCTATTTAATCCGGGAGCTAAGTTTTTAGATCCCGTTTGTTATAATGCTGTAGTAACTATACATGCCCTAGTAATAATTTTTTTCTTTGTAATGCCGGTTATGATTGGGGGTTTTGGGAACTGACTAGTCCCATTAATGTTAGAAGTTCCTGACATGCAGTTTCCTCGAGTAAATGCCTTTAGGTTTTGGGTTTTACCTGCATCTCTTTACTTCATAGGAATTTCAGGATTTGTAGAAAATGGGGTTGGTGCCGGTTGAACTATTTATCCCCCGTTATCTACTTTCTCTTACCATGGTATGTGTATAGATTTAGCCATTTTGAGACTTCATTTGGCTGGTATTAGCTCAATTTTTAGCTCAATTAACTTTATGGTGACTATTAAAAATATGCGTTCTGTGGACGGGCACCTATTAAGTCTATTTCCGTGATCAATTAAAGTAACTTCTTTTTTACTACTTACGACTCTTCCTGTATTAGCCGGGGGTCTTACTATGCTTCTGACAGATCGACATTTTAACACCT
>LC110535.1 Saccostrea sp. non-mordax lineage C mitochondrial gene for cytochrome c oxidase subunit I, partial cds, isolate: AMK52
CTAATTCGATGAAGGCTATTTAATCCGGGAGCTAAGTTTTTAGATCCCGTTTGTTATAATGCTGTAGTAACTATACATGCCCTAGTAATAATTTTTTTCTTTGTAATGCCGGTTATGATTGGGGGTTTTGGGAACTGACTAGTCCCATTAATGTTAGAAGTTCCTGACATGCAGTTTCCTCGAGTAAATGCCTTTAGGTTTTGGGTTTTACCTGCATCTCTTTACTTCATAGGAATTTCAGGATTTGTAGAAAATGGGGTTGGTGCCGGTTGAACTATTTATCCCCCGTTATCTACTTTCTCTTACCATGGTATGTGTATAGATTTAGCCATTTTGAGACTTCATTTGGCTGGTATTAGCTCAATTTTTAGCTCAATTAACTTTATGGTGACTATTAAAAATATGCGTTCTGTGGACGGGCACCTATTAAGTCTATTTCCGTGATCAATTAAAGTAACTTCTTTTTTACTACTTACGACTCTTCCTGTATTAGCCGGGGGTCTTACTATGCTTTTGACAGATCGACATTTTAACACCT
>LC110533.1 Saccostrea sp. non-mordax lineage C mitochondrial gene for cytochrome c oxidase subunit I, partial cds, isolate: AMK50
CTAATTCGATGAAGGCTATTTAATCCGGGAGCTAAGTTTTTAGATCCCGTTTGTTATAATGCTGTAGTAACTATACATGCCCTAGTAATAATTTTTTTCTTTGTAATGCCGGTTATGATTGGGGGTTTTGGGAACTGACTAGTCCCATTAATGTTAGAAGTTCCTGACATGCAGTTTCCTCGAGTAAATGCCTTTAGATTTTGGGTTTTACCTGCATCTCTTTACTTCATAGGAATTTCAGGATTTGTAGAAAATGGGGTTGGTGCCGGTTGAACTATTTATCCCCCGTTATCTACTTTCTCTTACCATGGTATGTGTATAGATTTAGCCATTTTGAGACTTCATTTGGCTGGTATTAGCTCAATTTTTAGCTCAATTAACTTTATGGTGACTATTAAAAATATGCGTTCTGTGGACGGGCACCTATTAAGTCTATTTCCGTGATCAATTAAAGTAACTTCTTTTTTACTACTTACGACTCTTCCTGTATTAGCCGGGGGTCTTACTATGCTTCTGACAGATCGACATTTTAACACCT
>AB748825.1 Saccostrea cucullata C Lam & Morton (2006) mitochondrial gene for cytochrome c oxidase subunit I, partial cds, isolate: A-Sa02
CTAATTCGATGAAGGCTATTTAATCCGGGAGCTAAGTTTTTAGATCCCGTTTGTTATAATGCTGTAGTAACTATACATGCCCTAGTAATAATTTTTTTCTTTGTAATGCCGGTTATGATTGGGGGTTTTGGGAACTGACTAGTCCCATTAATGTTAGAAGTTCCTGACATGCAGTTTCCTCGAGTAAATGCCTTTAGGTTTTGGGTTTTACCTGCATCTCTTTACTTCATAGGAATTTCAGGATTTGTAGAAAATGGGGTTGGTGCCGGTTGAACTATTTATCCCCCGTTATCTACTTTCTCTTACCATGGTATGTGTATAGATTTAGCCATTTTGAGACTCCATTTGGCTGGTATTAGCTCAATTTTTAGCTCAATTAACTTTATGGTGACTATTAAAAATATGCGTTCTGTGGACGGGCACCTATTAAGTCTATTTCCGTGATCAATTAAAGTAACTTCTTTTTTACTACTTACGACTCTTCCTGTATTAGCCGGGGGTCTTACTATGCTTCTGACAGATCGACATTTTAACACCT
>LC110546.1 Saccostrea sp. non-mordax lineage C mitochondrial gene for cytochrome c oxidase subunit I, partial cds, isolate: AMK66
CTAATTCGATGAAGGCTATTTAATCCGGGAGCTAAGTTTTTAGATCCCGTTTGTTATAATGCTGTAGTAACTATACATGCCCTAGTAATAATTTTTTTCTTTGTAATGCCGGTTATGATTGGGGGTTTTGGGAACTGACTAGTCCCATTAATGTTAGAAGTTCCTGACATGCAGTTTCCTCGAGTAAATGCCTTTAGGTTTTGGGTTTTACCTGCATCTCTTTACTTCATAGGAATTTCAGGATTTGTAGAAAATGGGGTTGGTGCCGGTTGAACTATTTATCCCCCGTTATCTACTTTCTCTTACCATGGTATGTGTATAGATTTAGCCATTTTGAGACTTCATTTGGCTGGTATTAGCTCAATTTTTAGCTCAATTAACTTTATGGTGACTATTAAAAATATGCGTTCTGTGGACGGGCACCTATTAAGTCTATTTCCGTGATCAATTAAAGTAACTTCTTTTTTACTACTTACGACTCTTCCTGTATTAGCCGGGGGTCTTACTATGCTTCTGACAGATCGGCATTTTAACACCT
>LC110539.1 Saccostrea sp. non-mordax lineage C mitochondrial gene for cytochrome c oxidase subunit I, partial cds, isolate: AMK57
CTAATTCGATGAAGGCTATTTAATCCGGGAGCTAAGTTTTTAGATCCCGTTTGTTATAATGCTGTAGTAACTATACATGCCCTAGTAATAATTTTTTTCTTTGTAATGCCGGTTATGATTGGGGGTTTTGGGAACTGACTAGTCCCATTAATGTTAGAAGTTCCTGACATGCAGTTTCCCCGAGTAAATGCCTTTAGGTTTTGGGTTTTACCTGCATCTCTTTACTTCATAGGAATTTCAGGATTTGTAGAAAATGGGGTTGGTGCCGGTTGAACTATTTATCCCCCGTTATCTACTTTCTCTTACCATGGTATGTGTATAGATTTAGCCATTTTGAGACTTCATTTGGCTGGTATTAGCTCAATTTTTAGCTCAATTAACTTTATGGTGACTATTAAAAATATGCGTTCTGTGGACGGGCACCTATTAAGTCTATTTCCGTGATCAATTAAAGTAACTTCTTTTTTACTACTTACGACTCTTCCTGTATTAGCCGGGGGTCTTACTATGCTTCTGACAGATCGACATTTTAACACCT
>LC110513.1 Saccostrea sp. non-mordax lineage C mitochondrial gene for cytochrome c oxidase subunit I, partial cds, isolate: AMK26
CTAATTCGATGAAGGCTATTTAATCCGGGAGCTAAGTTTTTAGATCCCGTTTGTTATAATGCTGTAGTAACTATACATGCCCTAGTAATAATTTTTTTCTTTGTAATGCCGGTTATGATTGGGGGTTTTGGGAACTGACTAGTCCCATTAATGTTAGAAGTTCCTGACATGCAGTTTCCTCGAGTAAATGCCTTTAGGTTTTGGGTTTTACCTGCATCTCTTTACTTCATAGGAATTTCAGGATTTGTAGAAAATGGGGTTGGTGCCGGTTGAACTATTTATCCCCCGTTATCTACTTTCTCTTACCATGGTATGTGTATAGATTTAGCCATTTTGAGACTTCATTTGGCTGGTATTAGCTCAATTTTTAGCTCAATTAACTTTATGGTGACTATTAAAAACATGCGTTCTGTGGACGGGCACCTATTAAGTCTATTTCCGTGATCAATTAAAGTAACTTCTTTTTTACTACTTACGACTCTTCCTGTATTAGCCGGGGGTCTTACTATGCTTCTGACAGATCGACATTTTAACACCT
>LC110496.1 Saccostrea sp. non-mordax lineage C mitochondrial gene for cytochrome c oxidase subunit I, partial cds, isolate: AMK07
CTAATTCGATGAAGGCTATTTAATCCGGGAGCTAAGTTTTTAGATCCCGTTTGTTATAATGCTGTAGTAACTATACATGCCCTAGTAATAATTTTTTTCTTTGTAATGCCGGTTATGATTGGGGGTTTTGGGAACTGACTAGTCCCATTAATGTTAGAAGTTCCTGACATGCAGTTTCCTCGAGTAAATGCCTTTAGGTTTTGGGTTTTACCTGCATCTCTTTACTTCATAGGAATTTCAGGGTTTGTAGAAAATGGGGTTGGTGCCGGTTGAACTATTTATCCCCCGTTATCTACTTTCTCTTACCATGGTATGTGTATAGATTTAGCCATTTTGAGACTTCATTTGGCTGGTATTAGCTCAATTTTTAGCTCAATTAACTTTATGGTGACTATTAAAAATATGCGTTCTGTGGACGGGCACCTATTAAGTCTATTTCCGTGATCAATTAAAGTAACTTCTTTTTTACTACTTACGACTCTTCCTGTATTAGCCGGGGGTCTTACTATGCTTCTGACAGATCGACATTTTAACACCT
>LC110492.1 Saccostrea sp. non-mordax lineage C mitochondrial gene for cytochrome c oxidase subunit I, partial cds, isolate: AMK02
CTAATTCGATGAAGGCTATTTAATCCGGGAGCTAAGTTTTTAGATCCCGTTTGTTATAATGCTGTAGTAACTATACATGCCCTAGTAATAATTTTTTTCTTTGTAATGCCGGTTATGATTGGGGGTTTTGGGAACTGACTAGTCCCATTAATGTTAGAAGTTCCTGACATGCAGTTTCCTCGAGTAAATGCCTTTAGGTTTTGGGTTTTACCTGCATCTCTTTACTTCATAGGAATTTCAGGATTTGTAGAAAATGGGGTTGGTGCCGGTTGAACTATTTATCCCCCGTTATCTACTTTCTCTTACCATGGTATGTGTATAGATTTAGCCATTTTGAGACTTCACTTGGCTGGTATTAGCTCAATTTTTAGCTCAATTAACTTTATGGTGACTATTAAAAATATGCGTTCTGTGGACGGGCACCTATTAAGTCTATTTCCGTGATCAATTAAAGTAACTTCTTTTTTACTACTTACGACTCTTCCTGTATTAGCCGGGGGTCTTACTATGCTTCTGACAGATCGACATTTTAACACCT
>LC110541.1 Saccostrea sp. non-mordax lineage C mitochondrial gene for cytochrome c oxidase subunit I, partial cds, isolate: AMK59
CTAATTCGATGAAGGCTATTTAATCCGGGAGCTAAGTTTTTAGATCCCGTTTGTTATAATGCTGTAGTAACTATACATGCCCTAGTAATAATCTTTTTCTTTGTAATGCCGGTTATGATTGGGGGTTTTGGGAACTGACTAGTCCCATTAATGTTAGAAGTTCCTGACATGCAGTTTCCTCGAGTAAATGCCTTTAGGTTTTGGGTTTTACCTGCATCTCTTTACTTCATAGGAATTTCAGGATTTGTAGAAAATGGGGTTGGTGCCGGTTGAACTATTTATCCCCCGTTATCTACTTTCTCTTACCATGGTATGTGTATAGATTTAGCCATTTTGAGACTTCATTTGGCTGGTATTAGCTCAATTTTTAGCTCAATTAACTTTATGGTGACTATTAAAAATATGCGTTCTGTGGACGGGCACCTATTAAGTCTATTTCCGTGATCAATTAAAGTAACTTCTTTTTTACTACTTACGACTCTTCCTGTATTAGCCGGGGGTCTTACTATGCTTCTGACAGATCGACATTTTAACACCT
>LC110516.1 Saccostrea sp. non-mordax lineage C mitochondrial gene for cytochrome c oxidase subunit I, partial cds, isolate: AMK30
CTAATTCGATGAAGGCTATTTAATCCGGGAGCTAAGTTTTTAGATCCCGTTTGTTATAATGCTGTAGTAACTATACATGCCCTAGTAATAATCTTTTTCTTTGTAATGCCGGTTATGATTGGGGGTTTTGGGAACTGACTAGTCCCATTAATGTTAGAAGTTCCTGACATGCAGTTTCCTCGAGTAAATGCCTTTAGGTTTTGGGTTTTACCTGCATCTCTTTACTTCATAGGAATTTCAGGATTTGTAGAAAATGGGGTTGGTGCCGGTTGAACTATTTATCCCCCGTTATCTACTTTCTCTTACCATGGTATGTGTATAGATTTAGCCATTTTGAGACTTCATTTGGCTGGTATTAGCTCAATTTTTAGCTCAATTAACTTTATGGTGACTATTAAAAATATGCGTTCTGTGGACGGGCACCTATTAAGTCTATTTCCGTGATCAATTAAAGTAACTTCTTTTTTACTACTTACGACTCTTCCTGTATTAGCCGGGGGTCTTACTATGCTTCTGACAGATCGACATTTTAACACCT
>LC110508.1 Saccostrea sp. non-mordax lineage C mitochondrial gene for cytochrome c oxidase subunit I, partial cds, isolate: AMK21
CTAATTCGATGAAGGCTATTTAATCCGGGAGCTAAGTTTTTAGATCCCGTTTGTTATAATGCTGTAGTAACTATACATGCCCTAGTAATAATTTTTTTCTTTGTAATGCCGGTTATGATTGGGGGTTTTGGGAACTGACTAGTCCCATTAATGTTAGAAGTTCCTGACATGCAGTTTCCTCGAGTAAATGCCTTTAGGTTTTGGGTTTTACCTGCATCTCTTTACTTCATAGGAATTTCAGGATTTGTAGAAAATGGGGTTGGTGCCGGTTGAACTATTTATCCCCCGTTATCTACTTTCTCTTACCATGGTATGTGTATAGATTTAGCCATTTTGAGACTTCATTTGGCTGGTATTAGCTCAATTTTTAGCTCAATTAACTTTATGGTGACTATTAAAAATATGCGTTCTGTGGACGGGCACCTATTAAGTCTATTTCCATGATCAATTAAAGTAACTTCTTTTTTACTACTTACGACTCTTCCTGTATTAGCCGGGGGTCTTACTATGCTTCTGACAGATCGACATTTTAACACCT
>LC110507.1 Saccostrea sp. non-mordax lineage C mitochondrial gene for cytochrome c oxidase subunit I, partial cds, isolate: AMK20
CTAATTCGATGAAGGCTATTTAATCCGGGAGCTAAGTTTTTAGATCCCGTTTGTTATAATGCTGTAGTAACTATACATGCCCTAGTAATAATTTTTTTCTTTGTAATGCCGGTTATGATTGGGGGTTTTGGGAACTGACTAGTCCCATTAATGTTAGAAGTTCCTGACATGCAGTTTCCTCGAGTAAATGCCTTTAGGTTTTGGGTTTTACCTGCATCTCTTTACTTCATAGGAATTTCAGGATTTGTAGAAAATGGGGTTGGTGCCGGTTGAACTATTTATCCCCCGTTATCTACTTTCTCTTACCATGGTATGTGTATAGATTTAGCCATTTTGAGACTTCATTTGGCTGGTATTAGCTCAATTTTTAGCTCAATTAACTTTATGGTGACTATTAAAAATATGCGTTCTGTGGACGGGCACCTATTAAGTCTATTTCCATGATCAATTAAAGTAACTTCTTTTTTACTACTTACGACTCTTCCTGTATTAGCCGGGGGTCTTACTATGCTTCTGACAGATCGACATTTTAACACCT
>LC110568.1 Saccostrea sp. non-mordax lineage C mitochondrial gene for cytochrome c oxidase subunit I, partial cds, isolate: AMK90
CTAATTCGATGAAGGCTATTTAATCCGGGAGCTAAGTTTTTAGATCCCGTTTGTTATAATGCTGTAGTAACTATACATGCCCTAGTAATAATTTTTTTCTTTGTAATGCCGGTTATGATTGGGGGTTTTGGGAACTGACTAGTCCCATTAATGTTAGAAGTTCCTGACATGCAGTTTCCTCGAGTAAATGCCTTTAGGTTTTGGGTTTTACCTGCATCTCTTTACTTTATAGGAATTTCAGGATTTGTAGAAAATGGGGTTGGTGCCGGTTGAACTATTTATCCCCCGTTATCTACTTTCTCTTACCATGGTATGTGTATAGATTTAGCCATTTTGAGACTTCATTTGGCTGGTATTAGCTCAATTTTTAGCTCAATTAACTTTATGGTGACTATTAAAAATATGCGTTCTGTGGACGGGCACCTATTAAGTCTATTTCCGTGATCAATTAAAGTAACTTCTTTTTTACTACTTACGACTCTTCCTGTATTAGCCGGGGGTCTTACTATGCTTCTGACAGATCGACATTTTAACACCT
>LC110563.1 Saccostrea sp. non-mordax lineage C mitochondrial gene for cytochrome c oxidase subunit I, partial cds, isolate: AMK84
CTAATTCGATGAAGGCTATTTAATCCGGGAGCTAAGTTTTTAGATCCCGTTTGTTATAATGCTGTAGTAACTATACATGCCCTAGTAATAATTTTTTTCTTTGTAATGCCGGTTATGATTGGGGGTTTTGGGAACTGACTAGTCCCATTAATGTTAGAAGTTCCTGACATGCAGTTTCCTCGAGTAAATGCCTTTAGGTTTTGGGTTTTACCTGCATCTCTTTACTTTATAGGAATTTCAGGATTTGTAGAAAATGGGGTTGGTGCCGGTTGAACTATTTATCCCCCGTTATCTACTTTCTCTTACCATGGTATGTGTATAGATTTAGCCATTTTGAGACTTCATTTGGCTGGTATTAGCTCAATTTTTAGCTCAATTAACTTTATGGTGACTATTAAAAATATGCGTTCTGTGGACGGGCACCTATTAAGTCTATTTCCGTGATCAATTAAAGTAACTTCTTTTTTACTACTTACGACTCTTCCTGTATTAGCCGGGGGTCTTACTATGCTTCTGACAGATCGACATTTTAACACCT
>LC110555.1 Saccostrea sp. non-mordax lineage C mitochondrial gene for cytochrome c oxidase subunit I, partial cds, isolate: AMK76
CTAATTCGATGAAGGCTATTTAATCCGGGAGCTAAGTTTTTAGATCCCGTTTGTTATAATGCTGTAGTAACTATACATGCCCTAGTAATAATTTTTTTCTTTGTAATGCCGGTTATGATTGGGGGTTTTGGGAACTGACTAGTCCCATTAATGTTAGAAGTTCCTGACATGCAGTTTCCTCGAGTAAATGCCTTTAGGTTTTGGGTTTTACCTGCATCTCTTTACTTTATAGGAATTTCAGGATTTGTAGAAAATGGGGTTGGTGCCGGTTGAACTATTTATCCCCCGTTATCTACTTTCTCTTACCATGGTATGTGTATAGATTTAGCCATTTTGAGACTTCATTTGGCTGGTATTAGCTCAATTTTTAGCTCAATTAACTTTATGGTGACTATTAAAAATATGCGTTCTGTGGACGGGCACCTATTAAGTCTATTTCCGTGATCAATTAAAGTAACTTCTTTTTTACTACTTACGACTCTTCCTGTATTAGCCGGGGGTCTTACTATGCTTCTGACAGATCGACATTTTAACACCT
>LC110527.1 Saccostrea sp. non-mordax lineage C mitochondrial gene for cytochrome c oxidase subunit I, partial cds, isolate: AMK41
CTAATTCGATGAAGGCTATTTAATCCGGGAGCTAAGTTTTTAGATCCCGTTTGTTATAATGCTGTAGTAACTATACATGCCCTAGTAATAATTTTTTTCTTTGTAATGCCGGTTATGATTGGGGGTTTTGGGAACTGACTAGTCCCATTAATGTTAGAAGTTCCTGACATGCAGTTTCCTCGAGTAAATGCCTTTAGGTTTTGGGTTTTACCTGCATCTCTTTACTTTATAGGAATTTCAGGATTTGTAGAAAATGGGGTTGGTGCCGGTTGAACTATTTATCCCCCGTTATCTACTTTCTCTTACCATGGTATGTGTATAGATTTAGCCATTTTGAGACTTCATTTGGCTGGTATTAGCTCAATTTTTAGCTCAATTAACTTTATGGTGACTATTAAAAATATGCGTTCTGTGGACGGGCACCTATTAAGTCTATTTCCGTGATCAATTAAAGTAACTTCTTTTTTACTACTTACGACTCTTCCTGTATTAGCCGGGGGTCTTACTATGCTTCTGACAGATCGACATTTTAACACCT
>LC002651.1 Saccostrea circumsuta mitochondrial gene for cytochrome c oxidase subunit I, partial cds, isolate: O-384
CTAATTCGATGAAGGCTATTTAATCCGGGAGCTAAGTTTTTAGATCCCGTTTGTTATAATGCTGTAGTAACTATACATGCCCTAGTAATAATTTTTTTCTTTGTAATGCCGGTTATGATTGGGGGTTTTGGGAACTGACTAGTCCCATTAATGTTAGAAGTTCCTGACATGCAGTTTCCTCGAGTAAATGCCTTTAGGTTTTGGGTTTTACCTGCATCTCTTTACTTCATAGGAATTTCAGGATTTGTAGAAAATGGGGTTGGTGCCGGTTGAACTATTTATCCCCCGTTATCTACTTTCTCTTACCATGGTATGTGTATAGATTTAGCCATTTTGAGACTTCATTTGGCTGGTATTAGCTCAATTTTTAGCTCAATTAACTTTATGGTGACTATTAAAAATATGCGTTCTGTGGACGGGCACCTATTAAGTCTATTTCCGTGATCAATTAAAGTAACTTCTTTTTTACTACTTACGACTCTTCCTGTATTAGCCGGGGGTCTTACTATGCTTCTGACAGATCGACATTTTAACACCT
>JQ027293.1 Saccostrea sp. 8 STH-2012 voucher FIRM10010D-168 cytochrome oxidase subunit I (COI) gene, partial cds; mitochondrial
CTAATTCGATGAAGGCTATTTAATCCGGGAGCTAAGTTTTTAGATCCCGTTTGTTATAATGCTGTAGTAACTATACATGCCCTAGTAATAATTTTTTTCTTTGTAATGCCGGTTATGATTGGGGGTTTTGGGAACTGACTAGTCCCATTAATGTTAGAAGTTCCTGACATGCAGTTTCCTCGAGTAAATGCCTTTAGGTTTTGGGTTTTACCTGCATCTCTTTACTTCATAGGAATTTCAGGATTTGTAGAAAATGGGGTTGGTGCCGGTTGAACTATTTATCCCCCGTTATCTACTTTCTCTTACCATGGTATGTGTATAGATTTAGCCATTTTGAGACTTCATTTGGCTGGTATTAGCTCAATTTTTAGCTCAATTAACTTTATGGTGACTATTAAAAATATGCGTTCTGTGGACGGGCACCTATTAAGTCTATTTCCGTGATCAATTAAAGTAACTTCTTTTTTACTACTTACGACTCTTCCTGTATTAGCCGGGGGTCTTACTATGCTTCTGACAGATCGACATTTTAACACCT
>AB748829.1 Saccostrea cucullata C Lam & Morton (2006) mitochondrial gene for cytochrome c oxidase subunit I, partial cds, isolate: A-Sa06
CTAATTCGATGAAGGCTATTTAATCCGGGAGCTAAGTTTTTAGATCCCGTTTGTTATAATGCTGTAGTAACTATACATGCCCTAGTAATAATTTTTTTCTTTGTAATGCCGGTTATGATTGGGGGTTTTGGGAACTGACTAGTCCCATTAATGTTAGAAGTTCCTGACATGCAGTTTCCTCGAGTAAATGCCTTTAGGTTTTGGGTTTTACCTGCATCTCTTTACTTCATAGGAATTTCAGGATTTGTAGAAAATGGGGTTGGTGCCGGTTGAACTATTTATCCCCCGTTATCTACTTTCTCTTACCATGGTATGTGTATAGATTTAGCCATTTTGAGACTTCATTTGGCTGGTATTAGCTCAATTTTTAGCTCAATTAACTTTATGGTGACTATTAAAAATATGCGTTCTGTGGACGGGCACCTATTAAGTCTATTTCCGTGATCAATTAAAGTAACTTCTTTTTTACTACTTACGACTCTTCCTGTATTAGCCGGGGGTCTTACTATGCTTCTGACAGATCGACATTTTAACACCT
>AB748824.1 Saccostrea cucullata C Lam & Morton (2006) mitochondrial gene for cytochrome c oxidase subunit I, partial cds, isolate: A-Sa01
CTAATTCGATGAAGGCTATTTAATCCGGGAGCTAAGTTTTTAGATCCCGTTTGTTATAATGCTGTAGTAACTATACATGCCCTAGTAATAATTTTTTTCTTTGTAATGCCGGTTATGATTGGGGGTTTTGGGAACTGACTAGTCCCATTAATGTTAGAAGTTCCTGACATGCAGTTTCCTCGAGTAAATGCCTTTAGGTTTTGGGTTTTACCTGCATCTCTTTACTTCATAGGAATTTCAGGATTTGTAGAAAATGGGGTTGGTGCCGGTTGAACTATTTATCCCCCGTTATCTACTTTCTCTTACCATGGTATGTGTATAGATTTAGCCATTTTGAGACTTCATTTGGCTGGTATTAGCTCAATTTTTAGCTCAATTAACTTTATGGTGACTATTAAAAATATGCGTTCTGTGGACGGGCACCTATTAAGTCTATTTCCGTGATCAATTAAAGTAACTTCTTTTTTACTACTTACGACTCTTCCTGTATTAGCCGGGGGTCTTACTATGCTTCTGACAGATCGACATTTTAACACCT
>LC110609.1 Saccostrea sp. non-mordax lineage C mitochondrial gene for cytochrome c oxidase subunit I, partial cds, isolate: IRS24
CTAATTCGATGAAGGCTATTTAATCCGGGAGCTAAGTTTTTAGATCCCGTTTGTTATAATGCTGTAGTAACTATACATGCCCTAGTAATAATTTTTTTCTTTGTAATGCCGGTTATGATTGGGGGTTTTGGGAACTGACTAGTCCCATTAATGTTAGAAGTTCCTGACATGCAGTTTCCTCGAGTAAATGCCTTTAGGTTTTGGGTTTTACCTGCATCTCTTTACTTCATAGGAATTTCAGGATTTGTAGAAAATGGGGTTGGTGCCGGTTGAACTATTTATCCCCCGTTATCTACTTTCTCTTACCATGGTATGTGTATAGATTTAGCCATTTTGAGACTTCATTTGGCTGGTATTAGCTCAATTTTTAGCTCAATTAACTTTATGGTGACTATTAAAAATATGCGTTCTGTGGACGGGCACCTATTAAGTCTATTTCCGTGATCAATTAAAGTAACTTCTTTTTTACTACTTACGACTCTTCCTGTATTAGCCGGGGGTCTTACTATGCTTCTGACAGATCGACATTTTAACACCT
>LC110565.1 Saccostrea sp. non-mordax lineage C mitochondrial gene for cytochrome c oxidase subunit I, partial cds, isolate: AMK87
CTAATTCGATGAAGGCTATTTAATCCGGGAGCTAAGTTTTTAGATCCCGTTTGTTATAATGCTGTAGTAACTATACATGCCCTAGTAATAATTTTTTTCTTTGTAATGCCGGTTATGATTGGGGGTTTTGGGAACTGACTAGTCCCATTAATGTTAGAAGTTCCTGACATGCAGTTTCCTCGAGTAAATGCCTTTAGGTTTTGGGTTTTACCTGCATCTCTTTACTTCATAGGAATTTCAGGATTTGTAGAAAATGGGGTTGGTGCCGGTTGAACTATTTATCCCCCGTTATCTACTTTCTCTTACCATGGTATGTGTATAGATTTAGCCATTTTGAGACTTCATTTGGCTGGTATTAGCTCAATTTTTAGCTCAATTAACTTTATGGTGACTATTAAAAATATGCGTTCTGTGGACGGGCACCTATTAAGTCTATTTCCGTGATCAATTAAAGTAACTTCTTTTTTACTACTTACGACTCTTCCTGTATTAGCCGGGGGTCTTACTATGCTTCTGACAGATCGACATTTTAACACCT
>LC110564.1 Saccostrea sp. non-mordax lineage C mitochondrial gene for cytochrome c oxidase subunit I, partial cds, isolate: AMK85
CTAATTCGATGAAGGCTATTTAATCCGGGAGCTAAGTTTTTAGATCCCGTTTGTTATAATGCTGTAGTAACTATACATGCCCTAGTAATAATTTTTTTCTTTGTAATGCCGGTTATGATTGGGGGTTTTGGGAACTGACTAGTCCCATTAATGTTAGAAGTTCCTGACATGCAGTTTCCTCGAGTAAATGCCTTTAGGTTTTGGGTTTTACCTGCATCTCTTTACTTCATAGGAATTTCAGGATTTGTAGAAAATGGGGTTGGTGCCGGTTGAACTATTTATCCCCCGTTATCTACTTTCTCTTACCATGGTATGTGTATAGATTTAGCCATTTTGAGACTTCATTTGGCTGGTATTAGCTCAATTTTTAGCTCAATTAACTTTATGGTGACTATTAAAAATATGCGTTCTGTGGACGGGCACCTATTAAGTCTATTTCCGTGATCAATTAAAGTAACTTCTTTTTTACTACTTACGACTCTTCCTGTATTAGCCGGGGGTCTTACTATGCTTCTGACAGATCGACATTTTAACACCT
>LC110561.1 Saccostrea sp. non-mordax lineage C mitochondrial gene for cytochrome c oxidase subunit I, partial cds, isolate: AMK82
CTAATTCGATGAAGGCTATTTAATCCGGGAGCTAAGTTTTTAGATCCCGTTTGTTATAATGCTGTAGTAACTATACATGCCCTAGTAATAATTTTTTTCTTTGTAATGCCGGTTATGATTGGGGGTTTTGGGAACTGACTAGTCCCATTAATGTTAGAAGTTCCTGACATGCAGTTTCCTCGAGTAAATGCCTTTAGGTTTTGGGTTTTACCTGCATCTCTTTACTTCATAGGAATTTCAGGATTTGTAGAAAATGGGGTTGGTGCCGGTTGAACTATTTATCCCCCGTTATCTACTTTCTCTTACCATGGTATGTGTATAGATTTAGCCATTTTGAGACTTCATTTGGCTGGTATTAGCTCAATTTTTAGCTCAATTAACTTTATGGTGACTATTAAAAATATGCGTTCTGTGGACGGGCACCTATTAAGTCTATTTCCGTGATCAATTAAAGTAACTTCTTTTTTACTACTTACGACTCTTCCTGTATTAGCCGGGGGTCTTACTATGCTTCTGACAGATCGACATTTTAACACCT
>LC110560.1 Saccostrea sp. non-mordax lineage C mitochondrial gene for cytochrome c oxidase subunit I, partial cds, isolate: AMK81
CTAATTCGATGAAGGCTATTTAATCCGGGAGCTAAGTTTTTAGATCCCGTTTGTTATAATGCTGTAGTAACTATACATGCCCTAGTAATAATTTTTTTCTTTGTAATGCCGGTTATGATTGGGGGTTTTGGGAACTGACTAGTCCCATTAATGTTAGAAGTTCCTGACATGCAGTTTCCTCGAGTAAATGCCTTTAGGTTTTGGGTTTTACCTGCATCTCTTTACTTCATAGGAATTTCAGGATTTGTAGAAAATGGGGTTGGTGCCGGTTGAACTATTTATCCCCCGTTATCTACTTTCTCTTACCATGGTATGTGTATAGATTTAGCCATTTTGAGACTTCATTTGGCTGGTATTAGCTCAATTTTTAGCTCAATTAACTTTATGGTGACTATTAAAAATATGCGTTCTGTGGACGGGCACCTATTAAGTCTATTTCCGTGATCAATTAAAGTAACTTCTTTTTTACTACTTACGACTCTTCCTGTATTAGCCGGGGGTCTTACTATGCTTCTGACAGATCGACATTTTAACACCT
>LC110559.1 Saccostrea sp. non-mordax lineage C mitochondrial gene for cytochrome c oxidase subunit I, partial cds, isolate: AMK80
CTAATTCGATGAAGGCTATTTAATCCGGGAGCTAAGTTTTTAGATCCCGTTTGTTATAATGCTGTAGTAACTATACATGCCCTAGTAATAATTTTTTTCTTTGTAATGCCGGTTATGATTGGGGGTTTTGGGAACTGACTAGTCCCATTAATGTTAGAAGTTCCTGACATGCAGTTTCCTCGAGTAAATGCCTTTAGGTTTTGGGTTTTACCTGCATCTCTTTACTTCATAGGAATTTCAGGATTTGTAGAAAATGGGGTTGGTGCCGGTTGAACTATTTATCCCCCGTTATCTACTTTCTCTTACCATGGTATGTGTATAGATTTAGCCATTTTGAGACTTCATTTGGCTGGTATTAGCTCAATTTTTAGCTCAATTAACTTTATGGTGACTATTAAAAATATGCGTTCTGTGGACGGGCACCTATTAAGTCTATTTCCGTGATCAATTAAAGTAACTTCTTTTTTACTACTTACGACTCTTCCTGTATTAGCCGGGGGTCTTACTATGCTTCTGACAGATCGACATTTTAACACCT
>LC110554.1 Saccostrea sp. non-mordax lineage C mitochondrial gene for cytochrome c oxidase subunit I, partial cds, isolate: AMK74
CTAATTCGATGAAGGCTATTTAATCCGGGAGCTAAGTTTTTAGATCCCGTTTGTTATAATGCTGTAGTAACTATACATGCCCTAGTAATAATTTTTTTCTTTGTAATGCCGGTTATGATTGGGGGTTTTGGGAACTGACTAGTCCCATTAATGTTAGAAGTTCCTGACATGCAGTTTCCTCGAGTAAATGCCTTTAGGTTTTGGGTTTTACCTGCATCTCTTTACTTCATAGGAATTTCAGGATTTGTAGAAAATGGGGTTGGTGCCGGTTGAACTATTTATCCCCCGTTATCTACTTTCTCTTACCATGGTATGTGTATAGATTTAGCCATTTTGAGACTTCATTTGGCTGGTATTAGCTCAATTTTTAGCTCAATTAACTTTATGGTGACTATTAAAAATATGCGTTCTGTGGACGGGCACCTATTAAGTCTATTTCCGTGATCAATTAAAGTAACTTCTTTTTTACTACTTACGACTCTTCCTGTATTAGCCGGGGGTCTTACTATGCTTCTGACAGATCGACATTTTAACACCT
>LC110553.1 Saccostrea sp. non-mordax lineage C mitochondrial gene for cytochrome c oxidase subunit I, partial cds, isolate: AMK73
CTAATTCGATGAAGGCTATTTAATCCGGGAGCTAAGTTTTTAGATCCCGTTTGTTATAATGCTGTAGTAACTATACATGCCCTAGTAATAATTTTTTTCTTTGTAATGCCGGTTATGATTGGGGGTTTTGGGAACTGACTAGTCCCATTAATGTTAGAAGTTCCTGACATGCAGTTTCCTCGAGTAAATGCCTTTAGGTTTTGGGTTTTACCTGCATCTCTTTACTTCATAGGAATTTCAGGATTTGTAGAAAATGGGGTTGGTGCCGGTTGAACTATTTATCCCCCGTTATCTACTTTCTCTTACCATGGTATGTGTATAGATTTAGCCATTTTGAGACTTCATTTGGCTGGTATTAGCTCAATTTTTAGCTCAATTAACTTTATGGTGACTATTAAAAATATGCGTTCTGTGGACGGGCACCTATTAAGTCTATTTCCGTGATCAATTAAAGTAACTTCTTTTTTACTACTTACGACTCTTCCTGTATTAGCCGGGGGTCTTACTATGCTTCTGACAGATCGACATTTTAACACCT
>LC110548.1 Saccostrea sp. non-mordax lineage C mitochondrial gene for cytochrome c oxidase subunit I, partial cds, isolate: AMK68
CTAATTCGATGAAGGCTATTTAATCCGGGAGCTAAGTTTTTAGATCCCGTTTGTTATAATGCTGTAGTAACTATACATGCCCTAGTAATAATTTTTTTCTTTGTAATGCCGGTTATGATTGGGGGTTTTGGGAACTGACTAGTCCCATTAATGTTAGAAGTTCCTGACATGCAGTTTCCTCGAGTAAATGCCTTTAGGTTTTGGGTTTTACCTGCATCTCTTTACTTCATAGGAATTTCAGGATTTGTAGAAAATGGGGTTGGTGCCGGTTGAACTATTTATCCCCCGTTATCTACTTTCTCTTACCATGGTATGTGTATAGATTTAGCCATTTTGAGACTTCATTTGGCTGGTATTAGCTCAATTTTTAGCTCAATTAACTTTATGGTGACTATTAAAAATATGCGTTCTGTGGACGGGCACCTATTAAGTCTATTTCCGTGATCAATTAAAGTAACTTCTTTTTTACTACTTACGACTCTTCCTGTATTAGCCGGGGGTCTTACTATGCTTCTGACAGATCGACATTTTAACACCT
>LC110543.1 Saccostrea sp. non-mordax lineage C mitochondrial gene for cytochrome c oxidase subunit I, partial cds, isolate: AMK62
CTAATTCGATGAAGGCTATTTAATCCGGGAGCTAAGTTTTTAGATCCCGTTTGTTATAATGCTGTAGTAACTATACATGCCCTAGTAATAATTTTTTTCTTTGTAATGCCGGTTATGATTGGGGGTTTTGGGAACTGACTAGTCCCATTAATGTTAGAAGTTCCTGACATGCAGTTTCCTCGAGTAAATGCCTTTAGGTTTTGGGTTTTACCTGCATCTCTTTACTTCATAGGAATTTCAGGATTTGTAGAAAATGGGGTTGGTGCCGGTTGAACTATTTATCCCCCGTTATCTACTTTCTCTTACCATGGTATGTGTATAGATTTAGCCATTTTGAGACTTCATTTGGCTGGTATTAGCTCAATTTTTAGCTCAATTAACTTTATGGTGACTATTAAAAATATGCGTTCTGTGGACGGGCACCTATTAAGTCTATTTCCGTGATCAATTAAAGTAACTTCTTTTTTACTACTTACGACTCTTCCTGTATTAGCCGGGGGTCTTACTATGCTTCTGACAGATCGACATTTTAACACCT
>LC110537.1 Saccostrea sp. non-mordax lineage C mitochondrial gene for cytochrome c oxidase subunit I, partial cds, isolate: AMK54
CTAATTCGATGAAGGCTATTTAATCCGGGAGCTAAGTTTTTAGATCCCGTTTGTTATAATGCTGTAGTAACTATACATGCCCTAGTAATAATTTTTTTCTTTGTAATGCCGGTTATGATTGGGGGTTTTGGGAACTGACTAGTCCCATTAATGTTAGAAGTTCCTGACATGCAGTTTCCTCGAGTAAATGCCTTTAGGTTTTGGGTTTTACCTGCATCTCTTTACTTCATAGGAATTTCAGGATTTGTAGAAAATGGGGTTGGTGCCGGTTGAACTATTTATCCCCCGTTATCTACTTTCTCTTACCATGGTATGTGTATAGATTTAGCCATTTTGAGACTTCATTTGGCTGGTATTAGCTCAATTTTTAGCTCAATTAACTTTATGGTGACTATTAAAAATATGCGTTCTGTGGACGGGCACCTATTAAGTCTATTTCCGTGATCAATTAAAGTAACTTCTTTTTTACTACTTACGACTCTTCCTGTATTAGCCGGGGGTCTTACTATGCTTCTGACAGATCGACATTTTAACACCT
>LC110534.1 Saccostrea sp. non-mordax lineage C mitochondrial gene for cytochrome c oxidase subunit I, partial cds, isolate: AMK51
CTAATTCGATGAAGGCTATTTAATCCGGGAGCTAAGTTTTTAGATCCCGTTTGTTATAATGCTGTAGTAACTATACATGCCCTAGTAATAATTTTTTTCTTTGTAATGCCGGTTATGATTGGGGGTTTTGGGAACTGACTAGTCCCATTAATGTTAGAAGTTCCTGACATGCAGTTTCCTCGAGTAAATGCCTTTAGGTTTTGGGTTTTACCTGCATCTCTTTACTTCATAGGAATTTCAGGATTTGTAGAAAATGGGGTTGGTGCCGGTTGAACTATTTATCCCCCGTTATCTACTTTCTCTTACCATGGTATGTGTATAGATTTAGCCATTTTGAGACTTCATTTGGCTGGTATTAGCTCAATTTTTAGCTCAATTAACTTTATGGTGACTATTAAAAATATGCGTTCTGTGGACGGGCACCTATTAAGTCTATTTCCGTGATCAATTAAAGTAACTTCTTTTTTACTACTTACGACTCTTCCTGTATTAGCCGGGGGTCTTACTATGCTTCTGACAGATCGACATTTTAACACCT
>LC110530.1 Saccostrea sp. non-mordax lineage C mitochondrial gene for cytochrome c oxidase subunit I, partial cds, isolate: AMK47
CTAATTCGATGAAGGCTATTTAATCCGGGAGCTAAGTTTTTAGATCCCGTTTGTTATAATGCTGTAGTAACTATACATGCCCTAGTAATAATTTTTTTCTTTGTAATGCCGGTTATGATTGGGGGTTTTGGGAACTGACTAGTCCCATTAATGTTAGAAGTTCCTGACATGCAGTTTCCTCGAGTAAATGCCTTTAGGTTTTGGGTTTTACCTGCATCTCTTTACTTCATAGGAATTTCAGGATTTGTAGAAAATGGGGTTGGTGCCGGTTGAACTATTTATCCCCCGTTATCTACTTTCTCTTACCATGGTATGTGTATAGATTTAGCCATTTTGAGACTTCATTTGGCTGGTATTAGCTCAATTTTTAGCTCAATTAACTTTATGGTGACTATTAAAAATATGCGTTCTGTGGACGGGCACCTATTAAGTCTATTTCCGTGATCAATTAAAGTAACTTCTTTTTTACTACTTACGACTCTTCCTGTATTAGCCGGGGGTCTTACTATGCTTCTGACAGATCGACATTTTAACACCT
>LC110529.1 Saccostrea sp. non-mordax lineage C mitochondrial gene for cytochrome c oxidase subunit I, partial cds, isolate: AMK45
CTAATTCGATGAAGGCTATTTAATCCGGGAGCTAAGTTTTTAGATCCCGTTTGTTATAATGCTGTAGTAACTATACATGCCCTAGTAATAATTTTTTTCTTTGTAATGCCGGTTATGATTGGGGGTTTTGGGAACTGACTAGTCCCATTAATGTTAGAAGTTCCTGACATGCAGTTTCCTCGAGTAAATGCCTTTAGGTTTTGGGTTTTACCTGCATCTCTTTACTTCATAGGAATTTCAGGATTTGTAGAAAATGGGGTTGGTGCCGGTTGAACTATTTATCCCCCGTTATCTACTTTCTCTTACCATGGTATGTGTATAGATTTAGCCATTTTGAGACTTCATTTGGCTGGTATTAGCTCAATTTTTAGCTCAATTAACTTTATGGTGACTATTAAAAATATGCGTTCTGTGGACGGGCACCTATTAAGTCTATTTCCGTGATCAATTAAAGTAACTTCTTTTTTACTACTTACGACTCTTCCTGTATTAGCCGGGGGTCTTACTATGCTTCTGACAGATCGACATTTTAACACCT
>LC110528.1 Saccostrea sp. non-mordax lineage C mitochondrial gene for cytochrome c oxidase subunit I, partial cds, isolate: AMK43
CTAATTCGATGAAGGCTATTTAATCCGGGAGCTAAGTTTTTAGATCCCGTTTGTTATAATGCTGTAGTAACTATACATGCCCTAGTAATAATTTTTTTCTTTGTAATGCCGGTTATGATTGGGGGTTTTGGGAACTGACTAGTCCCATTAATGTTAGAAGTTCCTGACATGCAGTTTCCTCGAGTAAATGCCTTTAGGTTTTGGGTTTTACCTGCATCTCTTTACTTCATAGGAATTTCAGGATTTGTAGAAAATGGGGTTGGTGCCGGTTGAACTATTTATCCCCCGTTATCTACTTTCTCTTACCATGGTATGTGTATAGATTTAGCCATTTTGAGACTTCATTTGGCTGGTATTAGCTCAATTTTTAGCTCAATTAACTTTATGGTGACTATTAAAAATATGCGTTCTGTGGACGGGCACCTATTAAGTCTATTTCCGTGATCAATTAAAGTAACTTCTTTTTTACTACTTACGACTCTTCCTGTATTAGCCGGGGGTCTTACTATGCTTCTGACAGATCGACATTTTAACACCT
>LC110509.1 Saccostrea sp. non-mordax lineage C mitochondrial gene for cytochrome c oxidase subunit I, partial cds, isolate: AMK22
CTAATTCGATGAAGGCTATTTAATCCGGGAGCTAAGTTTTTAGATCCCGTTTGTTATAATGCTGTAGTAACTATACATGCCCTAGTAATAATTTTTTTCTTTGTAATGCCGGTTATGATTGGGGGTTTTGGGAACTGACTAGTCCCATTAATGTTAGAAGTTCCTGACATGCAGTTTCCTCGAGTAAATGCCTTTAGGTTTTGGGTTTTACCTGCATCTCTTTACTTCATAGGAATTTCAGGATTTGTAGAAAATGGGGTTGGTGCCGGTTGAACTATTTATCCCCCGTTATCTACTTTCTCTTACCATGGTATGTGTATAGATTTAGCCATTTTGAGACTTCATTTGGCTGGTATTAGCTCAATTTTTAGCTCAATTAACTTTATGGTGACTATTAAAAATATGCGTTCTGTGGACGGGCACCTATTAAGTCTATTTCCGTGATCAATTAAAGTAACTTCTTTTTTACTACTTACGACTCTTCCTGTATTAGCCGGGGGTCTTACTATGCTTCTGACAGATCGACATTTTAACACCT
>LC110506.1 Saccostrea sp. non-mordax lineage C mitochondrial gene for cytochrome c oxidase subunit I, partial cds, isolate: AMK19
CTAATTCGATGAAGGCTATTTAATCCGGGAGCTAAGTTTTTAGATCCCGTTTGTTATAATGCTGTAGTAACTATACATGCCCTAGTAATAATTTTTTTCTTTGTAATGCCGGTTATGATTGGGGGTTTTGGGAACTGACTAGTCCCATTAATGTTAGAAGTTCCTGACATGCAGTTTCCTCGAGTAAATGCCTTTAGGTTTTGGGTTTTACCTGCATCTCTTTACTTCATAGGAATTTCAGGATTTGTAGAAAATGGGGTTGGTGCCGGTTGAACTATTTATCCCCCGTTATCTACTTTCTCTTACCATGGTATGTGTATAGATTTAGCCATTTTGAGACTTCATTTGGCTGGTATTAGCTCAATTTTTAGCTCAATTAACTTTATGGTGACTATTAAAAATATGCGTTCTGTGGACGGGCACCTATTAAGTCTATTTCCGTGATCAATTAAAGTAACTTCTTTTTTACTACTTACGACTCTTCCTGTATTAGCCGGGGGTCTTACTATGCTTCTGACAGATCGACATTTTAACACCT
>LC110499.1 Saccostrea sp. non-mordax lineage C mitochondrial gene for cytochrome c oxidase subunit I, partial cds, isolate: AMK10
CTAATTCGATGAAGGCTATTTAATCCGGGAGCTAAGTTTTTAGATCCCGTTTGTTATAATGCTGTAGTAACTATACATGCCCTAGTAATAATTTTTTTCTTTGTAATGCCGGTTATGATTGGGGGTTTTGGGAACTGACTAGTCCCATTAATGTTAGAAGTTCCTGACATGCAGTTTCCTCGAGTAAATGCCTTTAGGTTTTGGGTTTTACCTGCATCTCTTTACTTCATAGGAATTTCAGGATTTGTAGAAAATGGGGTTGGTGCCGGTTGAACTATTTATCCCCCGTTATCTACTTTCTCTTACCATGGTATGTGTATAGATTTAGCCATTTTGAGACTTCATTTGGCTGGTATTAGCTCAATTTTTAGCTCAATTAACTTTATGGTGACTATTAAAAATATGCGTTCTGTGGACGGGCACCTATTAAGTCTATTTCCGTGATCAATTAAAGTAACTTCTTTTTTACTACTTACGACTCTTCCTGTATTAGCCGGGGGTCTTACTATGCTTCTGACAGATCGACATTTTAACACCT
>LC110497.1 Saccostrea sp. non-mordax lineage C mitochondrial gene for cytochrome c oxidase subunit I, partial cds, isolate: AMK08
CTAATTCGATGAAGGCTATTTAATCCGGGAGCTAAGTTTTTAGATCCCGTTTGTTATAATGCTGTAGTAACTATACATGCCCTAGTAATAATTTTTTTCTTTGTAATGCCGGTTATGATTGGGGGTTTTGGGAACTGACTAGTCCCATTAATGTTAGAAGTTCCTGACATGCAGTTTCCTCGAGTAAATGCCTTTAGGTTTTGGGTTTTACCTGCATCTCTTTACTTCATAGGAATTTCAGGATTTGTAGAAAATGGGGTTGGTGCCGGTTGAACTATTTATCCCCCGTTATCTACTTTCTCTTACCATGGTATGTGTATAGATTTAGCCATTTTGAGACTTCATTTGGCTGGTATTAGCTCAATTTTTAGCTCAATTAACTTTATGGTGACTATTAAAAATATGCGTTCTGTGGACGGGCACCTATTAAGTCTATTTCCGTGATCAATTAAAGTAACTTCTTTTTTACTACTTACGACTCTTCCTGTATTAGCCGGGGGTCTTACTATGCTTCTGACAGATCGACATTTTAACACCT
>LC110470.1 Saccostrea sp. non-mordax lineage C mitochondrial gene for cytochrome c oxidase subunit I, partial cds, isolate: AMS24
CTAATTCGATGAAGGCTATTTAATCCGGGAGCTAAGTTTTTAGATCCCGTTTGTTATAATGCTGTAGTAACTATACATGCCCTAGTAATAATTTTTTTCTTTGTAATGCCGGTTATGATTGGGGGTTTTGGGAACTGACTAGTCCCATTAATGTTAGAAGTTCCTGACATGCAGTTTCCTCGAGTAAATGCCTTTAGGTTTTGGGTTTTACCTGCATCTCTTTACTTCATAGGAATTTCAGGATTTGTAGAAAATGGGGTTGGTGCCGGTTGAACTATTTATCCCCCGTTATCTACTTTCTCTTACCATGGTATGTGTATAGATTTAGCCATTTTGAGACTTCATTTGGCTGGTATTAGCTCAATTTTTAGCTCAATTAACTTTATGGTGACTATTAAAAATATGCGTTCTGTGGACGGGCACCTATTAAGTCTATTTCCGTGATCAATTAAAGTAACTTCTTTTTTACTACTTACGACTCTTCCTGTATTAGCCGGGGGTCTTACTATGCTTCTGACAGATCGACATTTTAACACCT
>LC110456.1 Saccostrea sp. non-mordax lineage C mitochondrial gene for cytochrome c oxidase subunit I, partial cds, isolate: AMS05
CTAATTCGATGAAGGCTATTTAATCCGGGAGCTAAGTTTTTAGATCCCGTTTGTTATAATGCTGTAGTAACTATACATGCCCTAGTAATAATTTTTTTCTTTGTAATGCCGGTTATGATTGGGGGTTTTGGGAACTGACTAGTCCCATTAATGTTAGAAGTTCCTGACATGCAGTTTCCTCGAGTAAATGCCTTTAGGTTTTGGGTTTTACCTGCATCTCTTTACTTCATAGGAATTTCAGGATTTGTAGAAAATGGGGTTGGTGCCGGTTGAACTATTTATCCCCCGTTATCTACTTTCTCTTACCATGGTATGTGTATAGATTTAGCCATTTTGAGACTTCATTTGGCTGGTATTAGCTCAATTTTTAGCTCAATTAACTTTATGGTGACTATTAAAAATATGCGTTCTGTGGACGGGCACCTATTAAGTCTATTTCCGTGATCAATTAAAGTAACTTCTTTTTTACTACTTACGACTCTTCCTGTATTAGCCGGGGGTCTTACTATGCTTCTGACAGATCGACATTTTAACACCT
>EU816094.1 Saccostrea cuccullata isolate DF5 cytochrome oxidase subunit I gene, partial cds; mitochondrial
TTGATTCGATGAAGGCTGTTTAATCCGGGAGCTAAATTTTTAGATCCTGTTTGTTATAACGCCGTGGTAACTATGCATGCTTTGGTGATAATTTTTTTCTTTGTAATACCAGTTATGATTGGGGGGTTTGGAAACTGATTAGTTCCGCTAATGCTAGAAGTTCCTGATATGCAGTTTCCCCGGGTTAATGCTTTTAGATTCTGAGTTTTGCCCGCATCTCTTTATTTTATGGGGATTTCAGGTTTTGTAGAAAATGGCGTTGGTGCTGGCTGAACCATCTATCCTCCGTTATCTACTTTTTCGTATCACGGAATGTGTATAGATCTGGCTATTTTGAGGCTTCATTTGGCTGGTATTAGCTCAATTTTCAGATCAATTAATTTTATGGTGACTATTAAAAATATGCGTTCTGTAGATGGCCACCTGCTAAGGTTATTCCCATGATCAATCAAAGTGACTTCTTTTTTGCTGCTCACAACTTTGCCCGTACTAGCCGGAGGTCTTACTATGCTTTTAACAGACCGGCACTTTAACACTT
>JQ027290.1 Saccostrea sp. 2 STH-2012 voucher FIRM10004D-447 cytochrome oxidase subunit I (COI) gene, partial cds; mitochondrial
TTGATTCGATGAAGGCTGTTTAATCCGGGAGCTAAATTTTTAGATCCTGTTTGTTATAACGCCGTGGTAACTATGCATGCTTTGGTGATAATTTTTTTCTTTGTAATACCAGTTATGATTGGGGGGTTTGGAAACTGATTAGTTCCGCTAATGCTAGAAGTTCCTGATATACAGTTTCCCCGGGTTAATGCTTTTAGATTCTGAGTTTTGCCCGCATCTCTTTATTTTATGGGGATTTCAGGTTTTGTAGAAAATGGGGTTGGTGCTGGCTGAACCATCTATCCTCCGTTATCTACTTTTTCGTATCACGGAATGTGTATAGATCTGGCTATTTTGAGGCTTCATTTGGCTGGTATTAGCTCAATTTTCAGATCAATTAATTTTATGGTGACTATTAAAAATATGCGTTCTGTAGATGGCCACCTGCTAAGGTTATTCCCATGATCAATCAAAGTGACTTCTTTTTTGCTGCTCACAACTTTGCCCGTACTAGCCGGAGGTCTTACTATGCTTTTAACAGACCGGCACTTTAACACTT
>KU947214.1 Saccostrea cucullata complex sp. LJ-4 cytochrome oxidase subunit I (COI) gene, partial cds; mitochondrial
TTGATTCGATGAAGGCTGTTTAATCCGGGAGCTAAATTTTTAGATCCTGTTTGTTATAACGCCGTGGTAACTATGCATGCTTTGGTGATAATTTTTTTCTTTGTAATACCAGTTATGATTGGGGGGTTTGGAAACTGATTAGTTCCGCTAATGCTAGAAGTTCCTGATATACAGTTTCCCCGGGTTAATGCTTTTAGATTCTGAGTTTTGCCCGCATCTCTTTATTTTATGGGGATTTCAGGTTTTGTAGAAAATGGGGTTGGTGCTGGCTGAACCATCTATCCTCCGTTATCTACTTTTTCGTATCACGGAATGTGTATAGATCTGGCTATTTTGAGGCTTCATTTGGCTGGTATTAGCTCAATTTTCAGATCAATTAATTTTATGGTGACTATTAAAAATATGCGTTCTGTAGATGGCCACCTGCTAAGGTTATTCCCATGATCAATCAAAGTGACTTCTTTTTTGCTGCTCACAACTTTGCCCGTACTAGCCGGAGGTCTTACTATGCTTTTAACAGACCGGCACTTTAACACTT
>LC268853.1 Saccostrea sp. non-mordax lineage E mitochondrial COX1 gene for cytochrome c oxidase subunit 1, partial cds
TTGATTCGATGAAGGCTGTTTAATCCGGGAGCTAAATTTTTAGATCCTGTTTGTTATAACGCCGTGGTAACTATGCATGCTTTGGTGATAATTTTTTTCTTTGTAATACCAGTTATGATTGGGGGGTTTGGAAACTGATTAGTTCCGCTAATGCTAGAAGTTCCTGATATACAGTTTCCCCGGGTTAATGCTTTTAGATTCTGAGTTTTGCCCGCATCTCTTTATTTTATGGGGATTTCAGGTTTTGTAGAAAATGGGGTTGGTGCTGGCTGAACCATCTATCCTCCGTTATCTACTTTTTCGTATCACGGAATGTGTATAGATCTGGCTATTTTGAGGCTTCATTTGGCTGGTATTAGCTCAATTTTCAGATCAATTAATTTTATGGTGACTATTAAAAATATGCGTTCTGTAGATGGCCACCTGCTAAGGTTATTCCCATGATCAATCAAAGTGACTTCTTTTTTGCTGCTCACAACTTTGCCCGTACTAGCCGGAGGTCTTACTATGCTTTTAACAGACCGGCACTTTAACACTT
>JQ027285.1 Saccostrea sp. 1 STH-2012 voucher FIRM10003D-266 cytochrome oxidase subunit I (COI) gene, partial cds; mitochondrial
TTGATTCGGTGAAGGCTTTTCAATCCGGGAGCTAAGTTTCTAGACCCCGTTTGTTACAATGCTGTAGTAACCATGCATGCCTTGGTAATAATTTTTTTCTTTGTAATACCAGTCATAATCGGGGGGTTTGGGAACTGGCTAGTTCCGCTAATGTTGGAGGTTCCTGATATGCAATTTCCTCGAGTCAATGCTTTTATATTTTGAGTTTTACCCGCATCTCTTTACTTTATGGGGATCTCGGGTTTTGTAGAAAACGGAGTCGGTGCTGGTTGAACTATTTATCCTCCATTATCTACTTTTTCTTATCATGGGATGTGTATAGATCTGGCTATTTTGAGACTTCATTTACCCGGTATTAGGTCAATTTTTAGTTCGATCAATTTTATAGTGACTATTAAAAATATGCGTTCTGTAGATGGCCACTTGCTAAGGCTATTTCCGTGATCAATCAAGGTAACTTCTTTTTTGCTGCTGACAACTTTGCCTGTATTAGCCGGAGGTCTTACTATGCTTTTAACATACCGGCACTTTAACACCT
>JQ027287.1 Saccostrea sp. 1 STH-2012 voucher FIRM10003D-567 cytochrome oxidase subunit I (COI) gene, partial cds; mitochondrial
TTGATTCGGTGAAGGCTTTTCAATCCGGGAGCTAAGTTTCTAGACCCCGTTTGTTACAATGCTGTAGTAACCATGCATGCCTTGGTAATAATTTTTTTCTTTGTAATACCAGTCATAATCGGGGGGTTTGGGAACTGGCTAATTCCGCTAATGTTGGAGGTTCCTGATATGCAATTTCCTCGAGTCAATGCTTTTAGATTTTGAGTTTTACCCGCATCTCTTTACTTTATGGGGATCTCGGGTTTTGTAGAAAACGGAGTCGGTGCTGGTTGAACTATTTATCCTCCATTATCTACTTTTTCGTATCATGGGATGTGTATAGATCTGGCTATTTTGAGACTTCATTTAGCCGGTATTAGGTCAATTTTTAGTTCGATCAATTTTATAGTGACTATTAAAAATATGCGTTCTGTAGATGGCCACTTGCTAAGGCTATTTCCGTGATCAATCAAGGTAACTTCTTTTTTGCTGCTGACAACTTTGCCTGTATTAGCCGGAGGTCTTACTATGCTTTTAACAGACCGGCACTTTAACACCT
>KU947218.1 Saccostrea cucullata complex sp. SC-10 cytochrome oxidase subunit I (COI) gene, partial cds; mitochondrial
TTGATTCGGTGAAGGCTTTTCAATCCGGGAGCTAAGTTTCTAGACCCCGTTTGTTACAATGCTGTAGTAACCATGCATGCCTTGGTAATAATTTTTTTCTTTGTAATACCAGTCATAATCGGGGGGTTTGGGAACTGGCTAGTTCCGCTAATGTTGGAGGTTCCTGATATGCAATTTCCTCGAGTCAATGCTTTTAGATTTTGAGTTTTACCCGCATCTCTTTACTTTATGGGGATCTCGGGTTTTGTAGAAAACGGAGTCGGTGCTGGTTGAACTATTTATCCTCCATTATCTACTTTTTCGTATCATGGGATGTGTATAGATCTGGCTATTTTGAGACTTCATTTAGCCGGTATTAGGTCAATTTTTAGTTCGATCAATTTTATAGTGACTATTAAAAATATGCGTTCTGTAGATGGCCACTTGCTAAGGCTATTTCCGTGATCAATCAAGGTAACTTCTTTTTTGCTGCTGACAACTTTGCCTGTATTAGCCGGAGGTCTTACTATGCTTTTAACAGACCGGCACTTTAACACCT
>JQ027286.1 Saccostrea sp. 1 STH-2012 voucher FIRM10003D-269 cytochrome oxidase subunit I (COI) gene, partial cds; mitochondrial
TTGATTCGGTGAAGGCTTTTCAATCCGGGAGCTAAGTTTCTAGACCCCGTTTGTTACAATGCTGTAGTAACCATGCATGCCTTGGTAATAATTTTTTTCTTTGTAATACCAGTCATAATCGGGGGGTTTGGGAACTGGCTAGTTCCGCTAATGTTGGAGGTTCCTGATATGCAATTTCCTCGAGTCAATGCTTTTAGATTTTGAGTTTTACCCGCATCTCTTTACTTTATGGGGATCTCGGGTTTTGTAGAAAACGGAGTCGGTGCTGGTTGAACTATTTATCCTCCATTATCTACTTTTTCGTATCATGGGATGTGTATAGATCTGGCTATTTTGAGACTTCATTTAGCCGGTATTAGGTCAATTTTTAGTTCGATCAATTTTATAGTGACTATTAAAAATATGCGTTCTGTAGATGGCCACTTGCTAAGGCTATTTCCGTGATCAATCAAGGTAACTTCTTTTTTGCTGCTGACAACTTTGCCTGTATTAGCCGGAGGTCTTACTATGCTTTTAACAGACCGGCACTTTAACACCT
>KT317557.1 Saccostrea palmula bio-material CSUF_DNA_DE2305 cytochrome oxidase subunit I (COI) gene, partial cds; mitochondrial
TTAATTCGATGAAGACTATTCAATCCGGGAGCTAAGTTTTTAGACCCCGTTTGTTACAATGCTGTAGTAACTATGCATGCCTTAGTAATGATTTTTTTCTTCGTAATGCCAGTTATGATTGGGGGGTTTGGGAATTGGTTAGTCCCACTAATGCTAGAGGTCCCTGATATGCAGTTTCCTCGAGTGAACGCTTTTAGGTTTTGGGTTTTACCCGCATCTCTCTATTTTATGGGAATCTCAGGGTTTGTAGAAAACGGGGTTGGTGCTGGTTGGACTATCTACCCTCCGTTATCCACTTTCTCGTATCACGGGATGTGTATGGATCTGGCTATTTTGAGGCTTCATTTAGCCGGTATTAGTTCAATTTTTAGTTCAATTAATTTTATAGTAACTATTAAAAATATGCGTTCTGTAGACGGTCACTTATTAAGGTTGTTTCCGTGATCAATTAAAGTAACTTCTTTCTTGTTGCTTACAACTTTGCCTGTATTAGCGGGGGGTCTTACTATACTTTTAACAGACCGGCATTTTAATACTT
>KT317531.1 Saccostrea palmula bio-material CSUF_DNA_DE1735 cytochrome oxidase subunit I (COI) gene, partial cds; mitochondrial
TTAATTCGATGAAGACTGTTCAATCCGGGAGCTAAGTTTTTAGACCCCGTTTGTTATAATGCTGTAGTAACTATGCATGCCTTAGTAATGATTTTTTTCTTCGTAATGCCAGTTATAATTGGGGGGTTTGGGAATTGGTTAGTCCCACTAATGCTAGAGGTCCCTGATATGCAGTTTCCTCGAGTGAACGCTTTTAGGTTTTGGGTTTTACCCGCATCTCTCTATTTTATGGGAATCTCAGGATTTGTAGAAAACGGGGTTGGTGCTGGTTGGACTATCTACCCTCCGTTATCCACTTTCTCGTATCACGGGATGTGTATGGATCTGGCTATTTTGAGGCTTCATTTAGCCGGTATTAGTTCAATTTTTAGTTCAATTAATTTTATAGTAACTATTAAAAATATGCGTTCTGTAGACGGTCACTTATTAAGGTTGTTTCCGTGATCAATTAAAGTAACTTCTTTCTTGTTGCTTACAACTTTGCCTGTATTAGCGGGGGGTCTTACTATACTTTTAACAGACCGGCATTTTAACACTT
>KT317550.1 Saccostrea palmula bio-material CSUF_DNA_DE2357 cytochrome oxidase subunit I (COI) gene, partial cds; mitochondrial
TTAATTCGATGAAGACTGTTCAATCCGGGAGCTAAGTTTTTAGACCCCGTTTGTTATAATGCTGTAGTAACTATGCATGCCTTAGTAATGATTTTTTTCTTCGTAATGCCAGTTATAATTGGGGGGTTTGGGAATTGGCTAGTCCCACTAATGCTAGAGGTCCCTGATATGCAGTTTCCTCGAGTGAACGCTTTTAGGTTTTGGGTTTTACCCGCATCTCTCTATTTTATGGGAATCTCAGGGTTTGTAGAAAACGGGGTTGGTGCTGGTTGGACTATCTACCCTCCGTTATCCACTTTCTCGTATCACGGGATGTGTATGGATCTGGCTATTTTGAGGCTTCATTTAGCCGGTATTAGTTCAATTTTTAGTTCAATTAATTTTATAGTAACTATTAAAAATATGCGTTCTGTAGACGGTCACTTATTAAGGTTGTTTCCGTGATCAATTAAAGTAACTTCTTTCTTGTTGCTTACAACTTTGCCTGTATTAGCGGGGGGTCTTACTATACTTTTAACAGACCGGCATTTTAATACTT
>KT317543.1 Saccostrea palmula bio-material CSUF_DNA_DE1760 cytochrome oxidase subunit I (COI) gene, partial cds; mitochondrial
TTAATTCGATGAAGACTGTTCAATCCGGGAGCTAAGTTTTTAGACCCCGTTTGTTATAATGCTGTAGTAACTATGCATGCCTTAGTAATGATTTTTTTCTTCGTAATGCCAGTCATAATTGGGGGGTTTGGGAATTGGTTAGTCCCACTAATGCTAGAGGTCCCTGATATGCAGTTTCCTCGAGTGAACGCTTTTAGGTTTTGGGTTTTACCCGCATCTCTCTATTTTATGGGAATCTCAGGGTTTGTAGAAAACGGGGTTGGTGCTGGTTGGACTATCTACCCTCCGTTATCCACTTTCTCGTATCACGGGATGTGTATGGATCTGGCTATTTTGAGGCTTCATTTAGCCGGTATTAGTTCAATTTTTAGTTCAATTAATTTTATAGTAACTATTAAAAATATGCGTTCTGTAGACGGTCACTTATTAAGGTTGTTTCCGTGATCAATTAAAGTAACTTCTTTCTTGTTGCTTACAACTTTGCCTGTATTAGCGGGGGGTCTTACTATACTTTTAACAGACCGGCATTTTAATACTT
>KT317597.1 Saccostrea palmula bio-material CSUF_DNA_DE1887 cytochrome oxidase subunit I (COI) gene, partial cds; mitochondrial
TTAATTCGATGAAGACTGTTCAATCCGGGAGCTAAGTTTTTAGACCCCGTTTGTTATAATGCTGTAGTAACTATGCATGCCTTAGTAATGATTTTTTTCTTCGTAATGCCAGTTATAATTGGGGGGTTTGGGAATTGGTTAGTCCCACTAATGCTAGAGGTCCCTGATATGCAGTTTCCTCGAGTGAACGCTTTTAGGTTTTGGGTTTTACCCGCATCTCTCTATTTTATGGGAATCTCAGGGTTTGTAGAAAACGGGGTTGGTGCTGGTTGGACTATCTACCCTCCGTTATCCACTTTCTCGTATCACGGGATGTGTATGGATCTGGCTATTTTGAGGCTTCATTTAGCCGGTATTAGTTCAATTTTTAGTTCAATTAATTTTATAGTAACTATTAAAAATATGCGTTCTGTAGACGGTCACTTATTAAGGTTGTTTCCGTGATCAATTAAAGTAACTTCTTTCCTGTTGCTTACAACTTTGCCTGTATTAGCGGGGGGTCTTACTATACTTTTAACAGACCGGCATTTTAATACTT
>KT317579.1 Saccostrea palmula bio-material CSUF_DNA_DE1914 cytochrome oxidase subunit I (COI) gene, partial cds; mitochondrial
TTAATTCGATGAAGACTGTTCAATCCGGGAGCTAAGTTTTTAGACCCCGTTTGTTATAATGCTGTAGTAACTATGCATGCCTTAGTAATGATTTTTTTCTTCGTAATGCCAGTTATAATCGGGGGGTTTGGGAATTGGTTAGTCCCACTAATGCTAGAGGTCCCTGATATGCAGTTTCCTCGAGTGAACGCTTTTAGGTTTTGGGTTTTACCCGCATCTCTCTATTTTATGGGAATCTCAGGGTTTGTAGAAAACGGGGTTGGTGCTGGTTGGACTATCTACCCTCCGTTATCCACTTTCTCGTATCACGGGATGTGTATGGATTTGGCTATTTTGAGGCTTCATTTAGCCGGTATTAGTTCAATTTTTAGTTCAATTAATTTTATAGTAACTATTAAAAATATGCGTTCTGTAGACGGTCACTTATTAAGGTTGTTTCCGTGATCAATTAAAGTAACTTCTTTCTTGTTGCTTACAACTTTGCCTGTATTAGCGGGGGGTCTTACTATACTTTTAACAGACCGGCATTTTAATACTT
>KP455049.1 Saccostrea palmula isolate 16_01 cytochrome oxidase subunit I (COI) gene, partial cds; mitochondrial
TTAATTCGATGAAGACTGTTCAATCCGGGAGCTAAGTTTTTAGACCCCGTTTGTTATAATGCTGTAGTAACTATGCATGCCTTAGTAATGATTTTTTTCTTCGTAATGCCAGTTATAATTGGGGGGTTTGGGAATTGGTTAGTCCCACTAATGTTAGAGGTCCCTGATATGCAGTTTCCTCGAGTGAACGCTTTTAGGTTTTGGGTTTTACCCGCATCTCTCTATTTTATGGGAATCTCAGGGTTTGTAGAAAACGGGGTTGGTGCTGGTTGGACTATCTACCCTCCGTTATCCACTTTCTCGTATCACGGGATGTGTATGGATCTGGCTATTTTGAGGCTTCATTTAGCCGGTATTAGTTCAATTTTTAGTTCAATTAATTTTATAGTAACTATTAAAAATATGCGTTCTGTAGACGGTCACTTATTAAGGTTGTTTCCGTGATCAATTAAAGTAACTTCTTTCTTGTTGCTTACAACTTTGCCTGTATTAGCGGGGGGTCTTACTATACTTTTAACAGACCGGCATTTTAATACTT
>KT317594.1 Saccostrea palmula bio-material CSUF_DNA_DE1817 cytochrome oxidase subunit I (COI) gene, partial cds; mitochondrial
TTAATTCGATGAAGACTGTTCAATCCGGGAGCTAAGTTTTTAGACCCCGTTTGTTATAATGCTGTAGTAACTATGCATGCCTTAGTAATGATTTTTTTCTTCGTAATGCCAGTTATAATTGGGGGGTTTGGGAATTGATTAGTCCCACTAATGCTAGAGGTCCCTGATATGCAGTTTCCTCGAGTGAACGCTTTTAGGTTTTGGGTTTTACCCGCATCTCTCTATTTTATGGGAATCTCAGGGTTTGTAGAAAACGGGGTTGGTGCTGGTTGGACTATCTACCCTCCGTTATCCACTTTCTCGTATCACGGGATGTGTATGGATCTGGCTATTTTGAGGCTTCATTTAGCCGGTATTAGTTCAATTTTTAGTTCAATTAATTTTATAGTAACTATTAAAAATATGCGTTCTGTAGACGGTCACTTATTAAGGTTGTTTCCGTGATCAATTAAAGTAACTTCTTTCTTGTTGCTTACAACTTTGCCTGTATTAGCGGGGGGTCTTACTATACTTTTAACAGACCGGCATTTTAATACTT
>KT317593.1 Saccostrea palmula bio-material CSUF_DNA_DE1781 cytochrome oxidase subunit I (COI) gene, partial cds; mitochondrial
TTAATTCGATGAAGACTGTTCAATCCGGGAGCTAAGTTTTTAGACCCCGTTTGTTATAATGCTGTAGTAACTATGCATGCCTTAGTAATGATTTTTTTCTTCGTAATGCCAGTTATAATTGGGGGGTTTGGGAATTGGTTAGTCCCACTAATGCTAGAGGTCCCTGATATGCAGTTTCCTCGAGTGAACGCTTTTAGGTTTTGGGTTTTACCCGCATCTCTCTATTTTATGGGAATCTCAGGGTTTGTAGAAAACGGGGTTGGTGCTGGTTGGACTATTTACCCTCCGTTATCCACTTTCTCGTATCACGGGATGTGTATGGATCTGGCTATTTTGAGGCTTCATTTAGCCGGTATTAGTTCAATTTTTAGTTCAATTAATTTTATAGTAACTATTAAAAATATGCGTTCTGTAGACGGTCACTTATTAAGGTTGTTTCCGTGATCAATTAAAGTAACTTCTTTCTTGTTGCTTACAACTTTGCCCGTATTAGCGGGGGGTCTTACTATACTTTTAACAGACCGGCATTTTAATACTT
>KT317592.1 Saccostrea palmula bio-material CSUF_DNA_DE1780 cytochrome oxidase subunit I (COI) gene, partial cds; mitochondrial
TTAATTCGATGAAGACTGTTCAATCCGGGAGCTAAGTTTTTAGACCCCGTTTGTTATAATGCTGTAGTAACTATGCATGCCTTAGTAATGATTTTTTTCTTCGTAATGCCAGTTATAATTGGGGGGTTTGGGAATTGGTTAGTCCCACTAATGCTAGAGGTCCCTGATATGCAGTTTCCTCGAGTGAACGCTTTTAGGTTTTGGGTTTTACCCGCATCTCTCTATTTTATGGGAATCTCAGGGTTTGTAGAAAACGGGGTTGGTGCTGGTTGGACTATCTACCCTCCGTTATCCACTTTCTCATATCACGGGATGTGTATGGATCTGGCTATTTTGAGGCTTCATTTAGCCGGTATTAGTTCAATTTTTAGTTCAATTAATTTTATAGTAACTATTAAAAATATGCGTTCTGTAGACGGTCACTTATTAAGGTTGTTTCCGTGATCAATCAAAGTAACTTCTTTCTTGTTGCTTACAACTTTGCCTGTATTAGCGGGGGGTCTTACTATACTTTTAACAGACCGGCATTTTAATACTT
>KT317585.1 Saccostrea palmula bio-material CSUF_DNA_DE2271 cytochrome oxidase subunit I (COI) gene, partial cds; mitochondrial
TTAATTCGATGAAGACTGTTCAATCCGGGAGCTAAGTTTTTAGACCCCGTTTGTTATAATGCTGTAGTAACTATGCATGCCTTAGTAATGATTTTTTTCTTCGTAATGCCAGTTATAATTGGGGGGTTTGGGAACTGGTTAGTCCCACTAATGCTAGAGGTCCCTGATATGCAGTTTCCTCGAGTGAACGCTTTTAGGTTTTGGGTTTTACCCGCATCTCTCTATTTTATGGGAATCTCAGGGTTTGTAGAAAACGGGGTTGGTGCTGGTTGGACTATCTACCCTCCGTTATCCACTTTCTCATATCACGGGATGTGTATGGATCTGGCTATTTTGAGGCTTCATTTAGCCGGTATTAGTTCAATTTTTAGTTCAATTAATTTTATAGTAACTATTAAGAATATGCGTTCTGTAGACGGTCACTTATTAAGGTTGTTTCCGTGATCAATTAAAGTAACTTCTTTCTTGTTGCTTACAACTTTGCCTGTATTAGCGGGGGGTCTTACTATACTTTTAACAGACCGGCATTTTAATACTT
>KT317571.1 Saccostrea palmula bio-material CSUF_DNA_DE1764 cytochrome oxidase subunit I (COI) gene, partial cds; mitochondrial
TTAATTCGATGAAGACTGTTCAATCCGGGAGCTAAGTTTTTAGACCCCGTTTGTTATAATGCTGTAGTAACTATGCATGCCTTAGTAATGATTTTTTTCTTCGTAATGCCAGTTATAATTGGGGGGTTTGGGAATTGGTTAGTCCCACTAATGCTAGAGGTCCCTGATATGCAGTTTCCTCGAGTGAACGCTTTTAGGTTTTGGGTTTTACCCGCATCTCTCTATTTTATGGGAATCTCAGGGTTTGTAGAAAACGGGGTTGGTGCTGGTTGGACTATCTACCCTCCGTTATCCACTTTCTCGTATCACGGGATGTGTATGGATCTGGCCATTTTGAGGCTTCATTTAGCCGGTATTAGTTCAATTTTTAGTTCAATTAATTTTATAGTAACTATTAAAAATATGCGTTCTGTAGACGGTCACTTATTAAGGTTGTTTCCGTGATCAATTAAAGTAACTTCTTTCTTGTTGCTTACAACTTTGCCTGTATTAGCGGGGGGTCTTACTATACTTTTAACAGACCGGCATTTTAATACTT
>KT317566.1 Saccostrea palmula bio-material CSUF_DNA_DE2318 cytochrome oxidase subunit I (COI) gene, partial cds; mitochondrial
TTAATTCGATGAAGACTGTTCAATCCGGGAGCTAAGTTTTTAGACCCCGTTTGTTATAATGCTGTAGTAACTATGCATGCCTTAGTAATGATTTTTTTCTTCGTAATGCCAGTTATAATTGGGGGGTTTGGGAATTGGTTAGTCCCACTAATGCTAGAGGTCCCTGATATGCAGTTTCCTCGAGTGAACGCTTTTAGGTTTTGGGTTTTACCCGCATCTCTCTATTTTATGGGAATCTCAGGGTTTGTAGAAAACGGGGTTGGTGCTGGTTGGACTATCTACCCCCCGTTATCCACTTTCTCGTATCACGGGATGTGTATGGATCTGGCTATTTTGAGGCTTCATTTAGCCGGTATTAGTTCAATTTTTAGCTCAATTAATTTTATAGTAACTATTAAGAATATGCGTTCTGTAGACGGTCACTTATTAAGGTTGTTTCCGTGATCAATTAAAGTAACTTCTTTCTTGTTGCTTACAACTTTGCCTGTATTAGCGGGGGGTCTTACTATACTTTTAACAGACCGGCATTTTAATACTT
>KT317553.1 Saccostrea palmula bio-material CSUF_DNA_DE2773 cytochrome oxidase subunit I (COI) gene, partial cds; mitochondrial
TTAATTCGATGAAGACTGTTCAATCCGGGAGCTAAGTTTTTAGACCCCGTTTGTTATAATGCTGTAGTAACTATGCATGCCTTAGTAATGATTTTTTTCTTCGTAATGCCAGTTATAATTGGGGGGTTTGGGAATTGGTTAGTCCCACTAATGCTAGAGGTCCCTGATATGCAGTTTCCTCGAGTGAACGCTTTTAGGTTTTGGGTTTTACCCGCATCTCTCTATTTTATGGGAATCTCAGGGTTTGTAGAAAACGGGGTTGGTGCTGGTTGGACTATCTACCCYCCGTTATCCACTTTCTCGTATCACGGGATGTGTATGGATCTGGCTATTTTGAGGCTTCATTTAGCCGGTATTAGTTCRATTTTTAGTTCAATTAATTTTATAGTAACTATTAAAAATATGCGTTCTGTAGACGGTCACTTATTAAGGTTGTTTCCGTGATCAATTAAAGTAACTTCTTTCTTGTTGCTTACAACTTTGCCTGTATTAGCGGGGGGTCTTACTATACTTTTAACAGACCGGCATTTTAATACTT
>KT317548.1 Saccostrea palmula bio-material CSUF_DNA_DE2350 cytochrome oxidase subunit I (COI) gene, partial cds; mitochondrial
TTAATTCGATGAAGACTGTTCAATCCGGGAGCTAAGTTTTTAGACCCCGTTTGTTATAATGCTGTAGTAACTATGCACGCCTTAGTAATGATTTTTTTCTTCGTAATGCCAGTTATAATTGGGGGGTTTGGGAATTGGTTAGTCCCACTAATGCTAGAGGTCCCTGATATGCAGTTTCCTCGAGTGAACGCTTTTAGGTTTTGGGTTTTACCCGCATCTCTCTATTTTATGGGAATCTCAGGGTTTGTAGAAAACGGGGTTGGCGCTGGTTGGACTATCTACCCTCCGTTATCCACTTTCTCGTATCACGGGATGTGTATGGATCTGGCTATTTTGAGGCTTCATTTAGCCGGTATTAGCTCAATTTTTAGTTCAATTAATTTTATAGTAACTATTAAAAATATGCGTTCTGTAGACGGTCACTTATTAAGGTTGTTTCCGTGATCAATTAAAGTAACTTCTTTCTTGTTGCTTACAACTTTGCCTGTATTAGCGGGGGGTCTTACTATACTTTTAACAGACCGGCATTTTAATACTT
>KP455056.1 Saccostrea palmula isolate 11_05 cytochrome oxidase subunit I (COI) gene, partial cds; mitochondrial
TTAATTCGATGAAGACTGTTCAATCCGGGAGCTAAGTTTTTAGACCCCGTTTGTTACAATGCTGTAGTAACTATGCATGCCTTAGTAATGATTTTTTTCTTCGTAATGCCAGTTATAATTGGGGGGTTTGGGAATTGGTTAGTCCCACTAATGCTAGAGGTCCCTGATATGCAGTTTCCTCGAGTGAACGCTTTTAGGTTTTGGGTTTTACCCGCATCTCTCTATTTTATGGGAATCTCAGGGTTTGTAGAAAACGGGGTTGGTGCTGGTTGGACTATCTACCCTCCGTTATCCACTTTCTCGTATCACGGGATGTGTATGGATCTGGCTATTTTGAGGCTTCATTTAGCCGGTATTAGTTCAATTTTTAGTTCAATTAATTTTATAGTAACTATTAAGAATATGCGTTCTGTAGACGGTCACTTATTAAGGTTGTTTCCGTGATCAATTAAAGTAACTTCTTTCTTGTTGCTTACAACTTTGCCTGTATTAGCGGGGGGTCTTACTATACTTTTAACAGACCGGCATTTTAATACTT
>KP455013.1 Saccostrea palmula isolate Contig4_Case8_16 cytochrome oxidase subunit I (COI) gene, partial cds; mitochondrial
TTAATTCGATGAAGACTGTTCAATCCGGGAGCTAAGTTTTTAGACCCCGTTTGTTATAATGCTGTAGTAACTATGCATGCCTTAGTAATGATTTTTTTCTTCGTAATGCCAGTTATAATTGGGGGGTTTGGGAATTGGCTAGTCCCACTAATGCTAGAGGTCCCTGATATGCAGTTTCCTCGAGTGAACGCTTTTAGGTTTTGGGTTTTACCCGCATCTCTCTATTTTATGGGAATCTCAGGGTTTGTAGAAAACGGGGTTGGTGCTGGTTGGACTATCTACCCTCCGTTATCCACTTTCTCGTATCACGGGATGTGTATGGATCTGGCTATTTTGAGGCTTCATTTAGCCGGTATTAGTTCAATTTTTAGTTCAATTAATTTTATAGTAACTATTAAGAATATGCGTTCTGTAGACGGTCACTTATTAAGGTTGTTTCCGTGATCAATTAAAGTAACTTCTTTCTTGTTGCTTACAACTTTGCCTGTATTAGCGGGGGGTCTTACTATACTTTTAACAGACCGGCATTTTAATACTT
>KT317547.1 Saccostrea palmula bio-material CSUF_DNA_DE1908 cytochrome oxidase subunit I (COI) gene, partial cds; mitochondrial
TTAATTCGATGAAGACTGTTCAATCCGGGAGCTAAGTTTTTAGACCCCGTTTGTTATAATGCTGTAGTAACTATGCATGCCTTAGTAATGATTTTTTTCTTCGTAATGCCAGTTATAATTGGGGGGTTTGGGAATTGGCTAGTCCCACTAATGCTAGAGGTCCCTGATATGCAGTTTCCTCGAGTGAACGCTTTTAGGTTTTGGGTTTTACCCGCATCTCTCTATTTTATGGGAATCTCAGGGTTTGTAGAAAACGGGGTTGGTGCTGGTTGGACTATCTACCCTCCGTTATCCACTTTCTCGTATCACGGGATGTGTATGGATCTGGCTATTTTGAGGCTTCATTTAGCCGGTATTAGTTCAATTTTTAGTTCAATTAATTTTATAGTAACTATTAAGAATATGCGTTCTGTAGACGGTCACTTATTAAGGTTGTTTCCGTGATCAATTAAAGTAACTTCTTTCTTGTTGCTTACAACTTTGCCTGTATTAGCGGGGGGTCTTACTATACTTTTAACAGACCGGCATTTTAATACTT
>KP455048.1 Saccostrea palmula isolate 16_05 cytochrome oxidase subunit I (COI) gene, partial cds; mitochondrial
TTAATTCGATGAAGACTGTTCAATCCGGGAGCTAAGTTTTTAGACCCCGTTTGTTATAATGCTGTAGTAACTATGCATGCCTTAGTAATGATTTTTTTCTTCGTAATGCCAGTTATAATTGGGGGGTTTGGGAATTGGTTAGTCCCACTAATGCTAGAGGTCCCTGATATGCAGTTTCCTCGAGTGAACGCTTTTAGGTTTTGGGTTTTACCCGCATCTCTCTATTTTATGGGAATCTCAGGGTTTGTAGAAAACGGGGTTGGTGCTGGTTGGACTATCTACCCTCCGTTATCCACTTTCTCGTATCACGGGATGTGTATGGATCTGGCTATTTTGAGGCTTCATTTAGCCGGTATTAGTTCAATTTTTAGTTCAATTAATTTTATAGTAACTATTAAGAATATGCGTTCTGTAGACGGTCACTTATTAAGGTTGTTTCCGTGATCAATTAAAGTAACTTCTTTCTTGTTGCTTACAACTTTGCCTGTATTAGCGGGGGGTCTTACTATACTTTTAACAGACCGGCATTTTAATACTT
>KT317601.1 Saccostrea palmula bio-material CSUF_DNA_DE1906 cytochrome oxidase subunit I (COI) gene, partial cds; mitochondrial
TTAATTCGATGAAGACTGTTCAATCCGGGAGCTAAGTTTTTAGACCCCGTTTGTTATAATGCTGTAGTAACTATGCATGCCTTAGTAATGATTTTTTTCTTCGTAATGCCAGTTATAATTGGGGGGTTTGGGAATTGGTTAGTCCCACTAATGCTAGAGGTCCCTGATATGCAGTTTCCTCGAGTGAACGCTTTTAGGTTTTGGGTTTTACCCGCATCTCTCTATTTTATGGGAATCTCAGGGTTTGTAGAAAACGGGGTTGGTGCTGGTTGGACTATCTACCCTCCGTTATCCACTTTCTCGTATCACGGGATGTGTATGGATCTGGCTATTTTGAGGCTTCATTTAGCCGGTATTAGTTCAATTTTTAGTTCAATTAATTTTATAGTAACTATTAAGAATATGCGTTCTGTAGACGGTCACTTATTAAGGTTGTTTCCGTGATCAATTAAAGTAACTTCTTTCTTGTTGCTTACAACTTTGCCTGTATTAGCGGGGGGTCTTACTATACTTTTAACAGACCGGCATTTTAATACTT
>KT317584.1 Saccostrea palmula bio-material CSUF_DNA_DE2270 cytochrome oxidase subunit I (COI) gene, partial cds; mitochondrial
TTAATTCGATGAAGACTGTTCAATCCGGGAGCTAAGTTTTTAGACCCCGTTTGTTATAATGCTGTAGTAACTATGCATGCCTTAGTAATGATTTTTTTCTTCGTAATGCCAGTTATAATTGGGGGGTTTGGGAATTGGTTAGTCCCACTAATGCTAGAGGTCCCTGATATGCAGTTTCCTCGAGTGAACGCTTTTAGGTTTTGGGTTTTACCCGCATCTCTCTATTTTATGGGAATCTCAGGGTTTGTAGAAAACGGGGTTGGTGCTGGTTGGACTATCTACCCTCCGTTATCCACTTTCTCGTATCACGGGATGTGTATGGATCTGGCTATTTTGAGGCTTCATTTAGCCGGTATTAGTTCAATTTTTAGTTCAATTAATTTTATAGTAACTATTAAGAATATGCGTTCTGTAGACGGTCACTTATTAAGGTTGTTTCCGTGATCAATTAAAGTAACTTCTTTCTTGTTGCTTACAACTTTGCCTGTATTAGCGGGGGGTCTTACTATACTTTTAACAGACCGGCATTTTAATACTT
>KT317582.1 Saccostrea palmula bio-material CSUF_DNA_DE3055 cytochrome oxidase subunit I (COI) gene, partial cds; mitochondrial
TTAATTCGATGAAGACTGTTCAATCCGGGAGCTAAGTTTTTAGACCCCGTTTGTTATAATGCTGTAGTAACTATGCATGCCTTAGTAATGATTTTTTTCTTCGTAATGCCAGTTATAATTGGGGGGTTTGGGAATTGGTTAGTCCCACTAATGCTAGAGGTCCCTGATATGCAGTTTCCTCGAGTGAACGCTTTTAGGTTTTGGGTTTTACCCGCATCTCTCTATTTTATGGGAATCTCAGGGTTTGTAGAAAACGGGGTTGGTGCTGGTTGGACTATCTACCCTCCGTTATCCACTTTCTCGTATCACGGGATGTGTATGGATCTGGCTATTTTGAGGCTTCATTTAGCCGGTATTAGTTCAATTTTTAGTTCAATTAATTTTATAGTAACTATTAAGAATATGCGTTCTGTAGACGGTCACTTATTAAGGTTGTTTCCGTGATCAATTAAAGTAACTTCTTTCTTGTTGCTTACAACTTTGCCTGTATTAGCGGGGGGTCTTACTATACTTTTAACAGACCGGCATTTTAATACTT
>KT317581.1 Saccostrea palmula bio-material CSUF_DNA_DE2355 cytochrome oxidase subunit I (COI) gene, partial cds; mitochondrial
TTAATTCGATGAAGACTGTTCAATCCGGGAGCTAAGTTTTTAGACCCCGTTTGTTATAATGCTGTAGTAACTATGCATGCCTTAGTAATGATTTTTTTCTTCGTAATGCCAGTTATAATTGGGGGGTTTGGGAATTGGTTAGTCCCACTAATGCTAGAGGTCCCTGATATGCAGTTTCCTCGAGTGAACGCTTTTAGGTTTTGGGTTTTACCCGCATCTCTCTATTTTATGGGAATCTCAGGGTTTGTAGAAAACGGGGTTGGTGCTGGTTGGACTATCTACCCTCCGTTATCCACTTTCTCGTATCACGGGATGTGTATGGATCTGGCTATTTTGAGGCTTCATTTAGCCGGTATTAGTTCAATTTTTAGTTCAATTAATTTTATAGTAACTATTAAGAATATGCGTTCTGTAGACGGTCACTTATTAAGGTTGTTTCCGTGATCAATTAAAGTAACTTCTTTCTTGTTGCTTACAACTTTGCCTGTATTAGCGGGGGGTCTTACTATACTTTTAACAGACCGGCATTTTAATACTT
>KT317556.1 Saccostrea palmula bio-material CSUF_DNA_DE2205 cytochrome oxidase subunit I (COI) gene, partial cds; mitochondrial
TTAATTCGATGAAGACTGTTCAATCCGGGAGCTAAGTTTTTAGACCCCGTTTGTTATAATGCTGTAGTAACTATGCATGCCTTAGTAATGATTTTTTTCTTCGTAATGCCAGTTATAATTGGGGGGTTTGGGAATTGGTTAGTCCCACTAATGCTAGAGGTCCCTGATATGCAGTTTCCTCGAGTGAACGCTTTTAGGTTTTGGGTTTTACCCGCATCTCTCTATTTTATGGGAATCTCAGGGTTTGTAGAAAACGGGGTTGGTGCTGGTTGGACTATCTACCCTCCGTTATCCACTTTCTCGTATCACGGGATGTGTATGGATCTGGCTATTTTGAGGCTTCATTTAGCCGGTATTAGTTCAATTTTTAGTTCAATTAATTTTATAGTAACTATTAAGAATATGCGTTCTGTAGACGGTCACTTATTAAGGTTGTTTCCGTGATCAATTAAAGTAACTTCTTTCTTGTTGCTTACAACTTTGCCTGTATTAGCGGGGGGTCTTACTATACTTTTAACAGACCGGCATTTTAATACTT
>KT317549.1 Saccostrea palmula bio-material CSUF_DNA_DE2352 cytochrome oxidase subunit I (COI) gene, partial cds; mitochondrial
TTAATTCGATGAAGACTGTTCAATCCGGGAGCTAAGTTTTTAGACCCCGTTTGTTATAATGCTGTAGTAACTATGCATGCCTTAGTAATGATTTTTTTCTTCGTAATGCCAGTTATAATTGGGGGGTTTGGGAATTGGTTAGTCCCACTAATGCTAGAGGTCCCTGATATGCAGTTTCCTCGAGTGAACGCTTTTAGGTTTTGGGTTTTACCCGCATCTCTCTATTTTATGGGAATCTCAGGGTTTGTAGAAAACGGGGTTGGTGCTGGTTGGACTATCTACCCTCCGTTATCCACTTTCTCGTATCACGGGATGTGTATGGATCTGGCTATTTTGAGGCTTCATTTAGCCGGTATTAGTTCAATTTTTAGTTCAATTAATTTTATAGTAACTATTAAGAATATGCGTTCTGTAGACGGTCACTTATTAAGGTTGTTTCCGTGATCAATTAAAGTAACTTCTTTCTTGTTGCTTACAACTTTGCCTGTATTAGCGGGGGGTCTTACTATACTTTTAACAGACCGGCATTTTAATACTT
>KT317545.1 Saccostrea palmula bio-material CSUF_DNA_DE1762 cytochrome oxidase subunit I (COI) gene, partial cds; mitochondrial
TTAATTCGATGAAGACTGTTCAATCCGGGAGCTAAGTTTTTAGACCCCGTTTGTTATAATGCTGTAGTAACTATGCATGCCTTAGTAATGATTTTTTTCTTCGTAATGCCAGTTATAATTGGGGGGTTTGGGAATTGGTTAGTCCCACTAATGCTAGAGGTCCCTGATATGCAGTTTCCTCGAGTGAACGCTTTTAGGTTTTGGGTTTTACCCGCATCTCTCTATTTTATGGGAATCTCAGGGTTTGTAGAAAACGGGGTTGGTGCTGGTTGGACTATCTACCCTCCGTTATCCACTTTCTCGTATCACGGGATGTGTATGGATCTGGCTATTTTGAGGCTTCATTTAGCCGGTATTAGTTCAATTTTTAGTTCAATTAATTTTATAGTAACTATTAAGAATATGCGTTCTGTAGACGGTCACTTATTAAGGTTGTTTCCGTGATCAATTAAAGTAACTTCTTTCTTGTTGCTTACAACTTTGCCTGTATTAGCGGGGGGTCTTACTATACTTTTAACAGACCGGCATTTTAATACTT
>KT317542.1 Saccostrea palmula bio-material CSUF_DNA_DE1759 cytochrome oxidase subunit I (COI) gene, partial cds; mitochondrial
TTAATTCGATGAAGACTGTTCAATCCGGGAGCTAAGTTTTTAGACCCCGTTTGTTATAATGCTGTAGTAACTATGCATGCCTTAGTAATGATTTTTTTCTTCGTAATGCCAGTTATAATTGGGGGGTTTGGGAATTGGTTAGTCCCACTAATGCTAGAGGTCCCTGATATGCAGTTTCCTCGAGTGAACGCTTTTAGGTTTTGGGTTTTACCCGCATCTCTCTATTTTATGGGAATCTCAGGGTTTGTAGAAAACGGGGTTGGTGCTGGTTGGACTATCTACCCTCCGTTATCCACTTTCTCGTATCACGGGATGTGTATGGATCTGGCTATTTTGAGGCTTCATTTAGCCGGTATTAGTTCAATTTTTAGTTCAATTAATTTTATAGTAACTATTAAGAATATGCGTTCTGTAGACGGTCACTTATTAAGGTTGTTTCCGTGATCAATTAAAGTAACTTCTTTCTTGTTGCTTACAACTTTGCCTGTATTAGCGGGGGGTCTTACTATACTTTTAACAGACCGGCATTTTAATACTT
>KT317604.1 Saccostrea palmula bio-material CSUF_DNA_DE1889 cytochrome oxidase subunit I (COI) gene, partial cds; mitochondrial
TTAATTCGATGAAGACTGTTCAATCCGGGAGCTAAGTTTTTAGACCCTGTTTGTTATAATGCTGTAGTAACTATGCATGCCTTAGTAATGATTTTTTTCTTCGTAATGCCAGTTATAATTGGGGGGTTTGGGAATTGGTTAGTCCCACTAATGCTAGAGGTCCCTGATATGCAGTTCCCTCGAGTGAACGCTTTTAGGTTTTGGGTTTTACCCGCATCTCTCTATTTTATGGGAATCTCAGGGTTTGTAGAAAACGGGGTTGGTGCTGGTTGGACTATCTACCCTCCGTTATCCACTTTCTCGTATCACGGGATGTGTATGGATCTGGCTATTTTGAGGCTTCATTTAGCCGGTATTAGTTCAATTTTTAGTTCAATTAATTTTATAGTAACTATTAAAAATATGCGTTCTGTAGACGGTCACTTATTAAGGTTGTTTCCGTGATCAATTAAAGTAACTTCTTTCTTGTTGCTTACAACTTTGCCTGTATTAGCGGGGGGTCTTACTATACTTTTAACAGACCGGCATTTTAATACTT
>KT317587.1 Saccostrea palmula bio-material CSUF_DNA_DE2249 cytochrome oxidase subunit I (COI) gene, partial cds; mitochondrial
TTAATTCGATGAAGACTGTTCAATCCGGGAGCTAAGTTTTTAGACCCCGTTTGTTATAATGCTGTAGTAACTATGCATGCCTTAGTAATGATTTTTTTCTTCGTAATGCCAGTTATAATTGGGGGGTTTGGGAATTGGCTAGTCCCACTAATGCTAGAGGTCCCTGATATGCAGTTCCCTCGAGTGAACGCTTTTAGGTTTTGGGTTTTACCCGCATCTCTCTATTTTATGGGAATCTCAGGGTTTGTAGAAAACGGGGTTGGTGCTGGTTGGACTATCTACCCTCCGTTATCCACTTTCTCGTATCACGGGATGTGTATGGATCTGGCTATTTTGAGGCTTCATTTAGCCGGTATTAGTTCAATTTTTAGTTCAATTAATTTTATAGTAACTATTAAAAATATGCGTTCTGTAGACGGTCACTTATTAAGGTTGTTTCCGTGATCAATTAAAGTAACTTCTTTCTTGTTGCTTACAACTTTGCCTGTATTAGCGGGGGGTCTTACTATACTTTTAACAGACCGGCATTTTAATACTT
>KT317586.1 Saccostrea palmula bio-material CSUF_DNA_DE2245 cytochrome oxidase subunit I (COI) gene, partial cds; mitochondrial
TTAATTCGATGAAGACTGTTCAATCCGGGAGCTAAGTTTTTAGACCCCGTTTGTTATAATGCTGTAGTAACTATGCATGCCTTAGTAATGATTTTTTTCTTCGTAATGCCAGTTATAATTGGGGGGTTTGGGAATTGGTTAGTCCCACTAATGCTAGAGGTCCCTGATATGCAGTTCCCTCGAGTGAACGCTTTTAGGTTTTGGGTTTTACCCGCATCTCTCTATTTTATGGGAATCTCAGGGTTTGTAGAAAACGGGGTTGGTGCTGGTTGGACTATCTACCCTCCGTTATCCACTTTCTCGTATCACGGGATGTGTATGGATCTGGCTATTTTGAGGCTTCATTTAGCCGGTATTAGTTCAATTTTTAGTTCAATTAATTTTATAGTAACTATTAAAAATATGCGTTCTGTAGACGGTCACTTATTAAGGTTGTTTCCGTGATCAATTAAAGTAACTTCTTTCTTGTTGCTCACAACTTTGCCTGTATTAGCGGGGGGTCTTACTATACTTTTAACAGACCGGCATTTTAATACTT
>KP455047.1 Saccostrea palmula isolate 16_06 cytochrome oxidase subunit I (COI) gene, partial cds; mitochondrial
TTAATTCGATGAAGACTGTTCAATCCGGGAGCTAAGTTTTTAGACCCCGTTTGTTATAATGCTGTAGTAACTATGCATGCCTTAGTAATGATTTTTTTCTTCGTAATGCCAGTTATAATTGGGGGGTTTGGGAATTGGTTAGTCCCACTAATGCTAGAGGTCCCTGATATGCAGTTCCCTCGAGTGAACGCTTTTAGGTTTTGGGTTTTACCCGCATCTCTCTATTTTATGGGAATCTCAGGGTTTGTAGAAAACGGGGTTGGTGCTGGTTGGACTATCTACCCTCCGTTATCCACTTTCTCGTATCACGGGATGTGTATGGATCTGGCTATTTTGAGGCTTCATTTAGCCGGTATTAGTTCAATTTTTAGTTCAATTAATTTTATAGTAACTATTAAAAATATGCGTTCTGTAGACGGTCACTTATTAAGGTTGTTTCCGTGATCAATTAAAGTAACTTCTTTCTTGTTGCTTACAACTTTGCCTGTATTAGCGGGGGGTCTTACTATACTTTTAACAGACCGGCATTTTAATACTT
>KT317602.1 Saccostrea palmula bio-material CSUF_DNA_DE1787 cytochrome oxidase subunit I (COI) gene, partial cds; mitochondrial
TTAATTCGATGAAGACTGTTCAATCCGGGAGCTAAGTTTTTAGACCCCGTTTGTTATAATGCTGTAGTAACTATGCATGCCTTAGTAATGATTTTTTTCTTCGTAATGCCAGTTATAATTGGGGGGTTTGGGAATTGGTTAGTCCCACTAATGCTAGAGGTCCCTGATATGCAGTTCCCTCGAGTGAACGCTTTTAGGTTTTGGGTTTTACCCGCATCTCTCTATTTTATGGGAATCTCAGGGTTTGTAGAAAACGGGGTTGGTGCTGGTTGGACTATCTACCCTCCGTTATCCACTTTCTCGTATCACGGGATGTGTATGGATCTGGCTATTTTGAGGCTTCATTTAGCCGGTATTAGTTCAATTTTTAGTTCAATTAATTTTATAGTAACTATTAAAAATATGCGTTCTGTAGACGGTCACTTATTAAGGTTGTTTCCGTGATCAATTAAAGTAACTTCTTTCTTGTTGCTTACAACTTTGCCTGTATTAGCGGGGGGTCTTACTATACTTTTAACAGACCGGCATTTTAATACTT
>KT317589.1 Saccostrea palmula bio-material CSUF_DNA_DE2258 cytochrome oxidase subunit I (COI) gene, partial cds; mitochondrial
TTAATTCGATGAAGACTGTTCAATCCGGGAGCTAAGTTTTTAGACCCCGTTTGTTATAATGCTGTAGTAACTATGCATGCCTTAGTAATGATTTTTTTCTTCGTAATGCCAGTTATAATTGGGGGGTTTGGGAATTGGTTAGTCCCACTAATGCTAGAGGTCCCTGATATGCAGTTCCCTCGAGTGAACGCTTTTAGGTTTTGGGTTTTACCCGCATCTCTCTATTTTATGGGAATCTCAGGGTTTGTAGAAAACGGGGTTGGTGCTGGTTGGACTATCTACCCTCCGTTATCCACTTTCTCGTATCACGGGATGTGTATGGATCTGGCTATTTTGAGGCTTCATTTAGCCGGTATTAGTTCAATTTTTAGTTCAATTAATTTTATAGTAACTATTAAAAATATGCGTTCTGTAGACGGTCACTTATTAAGGTTGTTTCCGTGATCAATTAAAGTAACTTCTTTCTTGTTGCTTACAACTTTGCCTGTATTAGCGGGGGGTCTTACTATACTTTTAACAGACCGGCATTTTAATACTT
>KT317578.1 Saccostrea palmula bio-material CSUF_DNA_DE1912 cytochrome oxidase subunit I (COI) gene, partial cds; mitochondrial
TTAATTCGATGAAGACTGTTCAATCCGGGAGCTAAGTTTTTAGACCCCGTTTGTTATAATGCTGTAGTAACTATGCATGCCTTAGTAATGATTTTTTTCTTCGTAATGCCAGTTATAATTGGGGGGTTTGGGAATTGGTTAGTCCCACTAATGCTAGAGGTCCCTGATATGCAGTTCCCTCGAGTGAACGCTTTTAGGTTTTGGGTTTTACCCGCATCTCTCTATTTTATGGGAATCTCAGGGTTTGTAGAAAACGGGGTTGGTGCTGGTTGGACTATCTACCCTCCGTTATCCACTTTCTCGTATCACGGGATGTGTATGGATCTGGCTATTTTGAGGCTTCATTTAGCCGGTATTAGTTCAATTTTTAGTTCAATTAATTTTATAGTAACTATTAAAAATATGCGTTCTGTAGACGGTCACTTATTAAGGTTGTTTCCGTGATCAATTAAAGTAACTTCTTTCTTGTTGCTTACAACTTTGCCTGTATTAGCGGGGGGTCTTACTATACTTTTAACAGACCGGCATTTTAATACTT
>KT317563.1 Saccostrea palmula bio-material CSUF_DNA_DE2314 cytochrome oxidase subunit I (COI) gene, partial cds; mitochondrial
TTAATTCGATGAAGACTGTTCAATCCGGGAGCTAAGTTTTTAGACCCCGTTTGTTATAATGCTGTAGTAACTATGCATGCCTTAGTAATGATTTTTTTCTTCGTAATGCCAGTTATAATTGGGGGGTTTGGGAATTGGTTAGTCCCACTAATGCTAGAGGTCCCTGATATGCAGTTCCCTCGAGTGAACGCTTTTAGGTTTTGGGTTTTACCCGCATCTCTCTATTTTATGGGAATCTCAGGGTTTGTAGAAAACGGGGTTGGTGCTGGTTGGACTATCTACCCTCCGTTATCCACTTTCTCGTATCACGGGATGTGTATGGATCTGGCTATTTTGAGGCTTCATTTAGCCGGTATTAGTTCAATTTTTAGTTCAATTAATTTTATAGTAACTATTAAAAATATGCGTTCTGTAGACGGTCACTTATTAAGGTTGTTTCCGTGATCAATTAAAGTAACTTCTTTCTTGTTGCTTACAACTTTGCCTGTATTAGCGGGGGGTCTTACTATACTTTTAACAGACCGGCATTTTAATACTT
>KT317562.1 Saccostrea palmula bio-material CSUF_DNA_DE2312 cytochrome oxidase subunit I (COI) gene, partial cds; mitochondrial
TTAATTCGATGAAGACTGTTCAATCCGGGAGCTAAGTTTTTAGACCCCGTTTGTTATAATGCTGTAGTAACTATGCATGCCTTAGTAATGATTTTTTTCTTCGTAATGCCAGTTATAATTGGGGGGTTTGGGAATTGGTTAGTCCCACTAATGCTAGAGGTCCCTGATATGCAGTTCCCTCGAGTGAACGCTTTTAGGTTTTGGGTTTTACCCGCATCTCTCTATTTTATGGGAATCTCAGGGTTTGTAGAAAACGGGGTTGGTGCTGGTTGGACTATCTACCCTCCGTTATCCACTTTCTCGTATCACGGGATGTGTATGGATCTGGCTATTTTGAGGCTTCATTTAGCCGGTATTAGTTCAATTTTTAGTTCAATTAATTTTATAGTAACTATTAAAAATATGCGTTCTGTAGACGGTCACTTATTAAGGTTGTTTCCGTGATCAATTAAAGTAACTTCTTTCTTGTTGCTTACAACTTTGCCTGTATTAGCGGGGGGTCTTACTATACTTTTAACAGACCGGCATTTTAATACTT
>KT317561.1 Saccostrea palmula bio-material CSUF_DNA_DE2311 cytochrome oxidase subunit I (COI) gene, partial cds; mitochondrial
TTAATTCGATGAAGACTGTTCAATCCGGGAGCTAAGTTTTTAGACCCCGTTTGTTATAATGCTGTAGTAACTATGCATGCCTTAGTAATGATTTTTTTCTTCGTAATGCCAGTTATAATTGGGGGGTTTGGGAATTGGTTAGTCCCACTAATGCTAGAGGTCCCTGATATGCAGTTCCCTCGAGTGAACGCTTTTAGGTTTTGGGTTTTACCCGCATCTCTCTATTTTATGGGAATCTCAGGGTTTGTAGAAAACGGGGTTGGTGCTGGTTGGACTATCTACCCTCCGTTATCCACTTTCTCGTATCACGGGATGTGTATGGATCTGGCTATTTTGAGGCTTCATTTAGCCGGTATTAGTTCAATTTTTAGTTCAATTAATTTTATAGTAACTATTAAAAATATGCGTTCTGTAGACGGTCACTTATTAAGGTTGTTTCCGTGATCAATTAAAGTAACTTCTTTCTTGTTGCTTACAACTTTGCCTGTATTAGCGGGGGGTCTTACTATACTTTTAACAGACCGGCATTTTAATACTT
>KT317559.1 Saccostrea palmula bio-material CSUF_DNA_DE2309 cytochrome oxidase subunit I (COI) gene, partial cds; mitochondrial
TTAATTCGATGAAGACTGTTCAATCCGGGAGCTAAGTTTTTAGACCCCGTTTGTTATAATGCTGTAGTAACTATGCATGCCTTAGTAATGATTTTTTTCTTCGTAATGCCAGTTATAATTGGGGGGTTTGGGAATTGGTTAGTCCCACTAATGCTAGAGGTCCCTGATATGCAGTTCCCTCGAGTGAACGCTTTTAGGTTTTGGGTTTTACCCGCATCTCTCTATTTTATGGGAATCTCAGGGTTTGTAGAAAACGGGGTTGGTGCTGGTTGGACTATCTACCCTCCGTTATCCACTTTCTCGTATCACGGGATGTGTATGGATCTGGCTATTTTGAGGCTTCATTTAGCCGGTATTAGTTCAATTTTTAGTTCAATTAATTTTATAGTAACTATTAAAAATATGCGTTCTGTAGACGGTCACTTATTAAGGTTGTTTCCGTGATCAATTAAAGTAACTTCTTTCTTGTTGCTTACAACTTTGCCTGTATTAGCGGGGGGTCTTACTATACTTTTAACAGACCGGCATTTTAATACTT
>KT317554.1 Saccostrea palmula bio-material CSUF_DNA_DE2774 cytochrome oxidase subunit I (COI) gene, partial cds; mitochondrial
TTAATTCGATGAAGACTGTTCAATCCGGGAGCTAAGTTTTTAGACCCCGTTTGTTATAATGCTGTAGTAACTATGCATGCCTTAGTAATGATTTTTTTCTTCGTAATGCCAGTTATAATTGGGGGGTTTGGGAATTGGTTAGTCCCACTAATGCTAGAGGTCCCTGATATGCAGTTCCCTCGAGTGAACGCTTTTAGGTTTTGGGTTTTACCCGCATCTCTCTATTTTATGGGAATCTCAGGGTTTGTAGAAAACGGGGTTGGTGCTGGTTGGACTATCTACCCTCCGTTATCCACTTTCTCGTATCACGGGATGTGTATGGATCTGGCTATTTTGAGGCTTCATTTAGCCGGTATTAGTTCAATTTTTAGTTCAATTAATTTTATAGTAACTATTAAAAATATGCGTTCTGTAGACGGTCACTTATTAAGGTTGTTTCCGTGATCAATTAAAGTAACTTCTTTCTTGTTGCTTACAACTTTGCCTGTATTAGCGGGGGGTCTTACTATACTTTTAACAGACCGGCATTTTAATACTT
>KT317552.1 Saccostrea palmula bio-material CSUF_DNA_DE2772 cytochrome oxidase subunit I (COI) gene, partial cds; mitochondrial
TTAATTCGATGAAGACTGTTCAATCCGGGAGCTAAGTTTTTAGACCCCGTTTGTTATAATGCTGTAGTAACTATGCATGCCTTAGTAATGATTTTTTTCTTCGTAATGCCAGTTATAATTGGGGGGTTTGGGAATTGGTTAGTCCCACTAATGCTAGAGGTCCCTGATATGCAGTTCCCTCGAGTGAACGCTTTTAGGTTTTGGGTTTTACCCGCATCTCTCTATTTTATGGGAATCTCAGGGTTTGTAGAAAACGGGGTTGGTGCTGGTTGGACTATCTACCCTCCGTTATCCACTTTCTCGTATCACGGGATGTGTATGGATCTGGCTATTTTGAGGCTTCATTTAGCCGGTATTAGTTCAATTTTTAGTTCAATTAATTTTATAGTAACTATTAAAAATATGCGTTCTGTAGACGGTCACTTATTAAGGTTGTTTCCGTGATCAATTAAAGTAACTTCTTTCTTGTTGCTTACAACTTTGCCTGTATTAGCGGGGGGTCTTACTATACTTTTAACAGACCGGCATTTTAATACTT
>KT317544.1 Saccostrea palmula bio-material CSUF_DNA_DE1761 cytochrome oxidase subunit I (COI) gene, partial cds; mitochondrial
TTAATTCGATGAAGACTGTTCAATCCGGGAGCTAAGTTTTTAGACCCCGTTTGTTATAATGCTGTAGTAACTATGCATGCCTTAGTAATGATTTTTTTCTTCGTAATGCCAGTTATAATTGGGGGGTTTGGGAATTGGTTAGTCCCACTAATGCTAGAGGTCCCTGATATGCAGTTCCCTCGAGTGAACGCTTTTAGGTTTTGGGTTTTACCCGCATCTCTCTATTTTATGGGAATCTCAGGGTTTGTAGAAAACGGGGTTGGTGCTGGTTGGACTATCTACCCTCCGTTATCCACTTTCTCGTATCACGGGATGTGTATGGATCTGGCTATTTTGAGGCTTCATTTAGCCGGTATTAGTTCAATTTTTAGTTCAATTAATTTTATAGTAACTATTAAAAATATGCGTTCTGTAGACGGTCACTTATTAAGGTTGTTTCCGTGATCAATTAAAGTAACTTCTTTCTTGTTGCTTACAACTTTGCCTGTATTAGCGGGGGGTCTTACTATACTTTTAACAGACCGGCATTTTAATACTT
>KT317546.1 Saccostrea palmula bio-material CSUF_DNA_DE1858 cytochrome oxidase subunit I (COI) gene, partial cds; mitochondrial
TTAATTCGATGAAGACTGTTCAATCCGGGAGCTAAGTTTTTAGACCCCGTTTGTTATAATGCTGTAGTAACTATGCATGCCTTAGTAATGATTTTTTTCTTCGTAATGCCAGTTATAATTGGGGGGTTTGGGAATTGGTTAGTCCCACTAATGCTAGAGGTCCCTGATATGCAGTTCCCTCGAGTGAACGCTTTTAGGTTTTGGGTTTTACCTGCATCTCTCTATTTTATGGGAATCTCAGGGTTTGTAGAAAACGGGGTTGGTGCTGGTTGGACTATCTACCCTCCGTTATCCACTTTCTCGTATCACGGGATGTGTATGGATCTGGCTATTTTGAGGCTTCATTTAGCCGGTATTAGTTCAATTTTTAGTTCAATTAATTTTATAGTAACTATTAAAAATATGCGTTCTGTAGACGGTCACTTATTAAGGTTGTTTCCGTGATCAATTAAAGTAACTTCTTTCTTGTTGCTTACAACTTTGCCTGTATTAGCGGGGGGTCTTACTATACTTTTAACAGACCGGCATTTTAATACTT
>KT317540.1 Saccostrea palmula bio-material CSUF_DNA_DE1745 cytochrome oxidase subunit I (COI) gene, partial cds; mitochondrial
TTAATTCGATGAAGACTGTTCAATCCGGGAGCTAAGTTTTTAGACCCCGTTTGTTATAATGCTGTAGTAACTATGCATGCCTTAGTAATGATTTTTTTCTTCGTAATGCCAGTTATAATTGGGGGGTTTGGGAATTGGTTAGTCCCACTAATGCTAGAGGTCCCTGATATGCAGTTTCCTCGAGTGAACGCTTTTAGATTTTGGGTTTTACCCGCATCTCTCTATTTTATGGGAATCTCAGGGTTTGTAGAAAACGGGGTTGGTGCTGGTTGGACTATCTACCCTCCGTTATCCACTTTCTCGTATCACGGGATGTGTATGGATCTGGCTATTTTGAGGCTTCATTTAGCCGGTATTAGYTCAATTTTTAGTTCAATTAATTTTATAGTAACTATTAAAAATATGCGTTCTGTAGACGGTCACTTATTAAGGTTGTTTCCGTGATCAATTAAAGTAACTTCTTTCTTGTTGCTTACAACTTTGCCTGTATTAGCGGGGGGTCTTACTATACTTTTAACAGACCGGCATTTTAATACTT
>KT317539.1 Saccostrea palmula bio-material CSUF_DNA_DE1744 cytochrome oxidase subunit I (COI) gene, partial cds; mitochondrial
TTAATTCGATGAAGACTGTTCAATCCGGGAGCTAAGTTTTTAGACCCCGTTTGTTATAATGCTGTAGTAACTATGCATGCCTTAGTAATGATTTTTTTCTTCGTAATGCCAGTTATAATTGGGGGGTTTGGGAATTGGTTAGTCCCACTAATGCTAGAGGTCCCTGATATGCAGTTTCCTCGAGTGAACGCTTTTAGATTTTGGGTTTTACCCGCATCTCTCTATTTTATGGGAATCTCAGGGTTTGTAGAAAACGGGGTTGGTGCTGGTTGGACTATCTACCCTCCGTTATCCACTTTCTCGTATCACGGGATGTGTATGGATCTGGCTATTTTGAGGCTTCATTTAGCCGGTATTAGCTCAATTTTTAGTTCAATTAATTTTATAGTAACTATTAAAAATATGCGTTCTGTAGACGGTCACTTATTAAGGTTGTTTCCGTGATCAATTAAAGTAACTTCTTTCTTGTTGCTTACAACTTTGCCTGTATTAGCGGGGGGTCTTACTATACTTTTAACAGACCGGCATTTTAATACTT
>KP455058.1 Saccostrea palmula isolate 8_05 cytochrome oxidase subunit I (COI) gene, partial cds; mitochondrial
TTAATTCGATGAAGACTGTTCAATCCGGGAGCTAAGTTTTTAGACCCCGTTTGTTATAATGCTGTAGTAACTATGCATGCTTTAGWAATGATTTTTTTCTTCGTAATGCCAGTTATAATTGGGGGGTTTGGGAATTGGTTAGTCCCACTAATGCTAGAGGTCCCTGATATGCAGTTTCCTCGAGTGAACGCTTTTAGGTTTTGGGTTTTACCCGCATCTCTCTATTTTATGGGAATCTCAGGGTTTGTAGAAAACGGGGTTGGTGCTGGTTGGACTATCTACCCTCCGTTATCCACTTTCTCGTATCACGGGATGTGTATGGATCTGGCTATTTTGAGGCTTCATTTAGCCGGTATTAGTTCAATTTTTAGTTCAATTAATTTTATAGTAACTATTAAAAATATGCGTTCTGTAGACGGTCACTTATTAAGGTTGTTTCCGTGATCAATTAAAGTAACTTCTTTCTTGTTGCTTACAACTTTGCCTGTATTAGCGGGGGGTCTTACTATACTTTTAACAGACCGGCATTTTAATACTT
>KT317538.1 Saccostrea palmula bio-material CSUF_DNA_DE1742 cytochrome oxidase subunit I (COI) gene, partial cds; mitochondrial
TTAATTCGATGAAGACTGTTCAATCCGGGAGCTAAGTTTTTAGACCCCGTTTGTTATAATGCTGTAGTAACTATGCATGCCTTAGTAATGATTTTTTTCTTCGTAATGCCAGTTATAATTGGGGGGTTTGGGAATTGGTTAGTCCCACTAATGCTAGAGGTCCCTGATATGCAGTTTCCTCGAGTGAACGCTTTTAGGTTTTGGGTTTTACCCGCATCTCTCTATTTTATGGGAATCTCAGGGTTTGTAGAAAACGGGGTTGGTGCTGGTTGGACTATCTACCCTCCGTTATCCACTTTCTCGTATCACGGGATGTGTATGGATCTGGCTATTTTGAGGCTTCATTTAGCCGGTATTAGTTCAATTTTTAGTTCAATTAATTTTATAGTAACTATTAAAAATATGCGTTCTGTAGACGGTCACTTATTAAGGTTGTTTCCGTGATCAATTAAAGTAACTTCTTTCTTGTTGCTTACAACTTTGCCTGTATTAGCGGGGGGTCTTACTATACTTTTAACAGACCGGCATTTTAATACTT
>KT317603.1 Saccostrea palmula bio-material CSUF_DNA_DE1794 cytochrome oxidase subunit I (COI) gene, partial cds; mitochondrial
TTAATTCGATGAAGACTGTTCAATCCGGGAGCTAAGTTTTTAGACCCCGTTTGTTATAATGCTGTAGTAACTATGCATGCCTTAGTAATGATTTTTTTCTTCGTAATGCCAGTTATAATTGGGGGGTTTGGGAATTGGTTAGTCCCACTAATGCTAGAGGTCCCTGATATGCAGTTTCCTCGAGTGAACGCTTTTAGGTTTTGGGTTTTACCCGCATCTCTCTATTTTATGGGAATCTCAGGGTTTGTAGAAAACGGGGTTGGTGCTGGTTGGACTATCTACCCTCCGTTATCCACTTTCTCGTATCACGGGATGTGTATGGATCTGGCTATTTTGAGGCTTCATTTAGCCGGTATTAGTTCAATTTTTAGTTCAATTAATTTTATAGTAACTATTAAAAATATGCGTTCTGTAGATGGTCACTTATTAAGGTTGTTTCCGTGATCAATTAAAGTAACTTCTTTCTTGTTGCTTACAACTTTGCCTGTATTAGCGGGGGGTCTTACTATACTTTTAACAGACCGGCATTTTAATACTT
>KT317599.1 Saccostrea palmula bio-material CSUF_DNA_DE1905 cytochrome oxidase subunit I (COI) gene, partial cds; mitochondrial
TTAATTCGATGAAGACTGTTCAATCCGGGAGCTAAGTTTTTAGACCCCGTTTGTTATAATGCTGTAGTAACTATGCATGCCTTAGTAATGATTTTTTTCTTCGTAATGCCAGTTATAATTGGGGGGTTTGGGAATTGGTTAGTCCCACTAATGCTAGAGGTCCCTGATATGCAGTTTCCTCGAGTGAACGCTTTTAGGTTTTGGGTTTTACCCGCATCTCTCTATTTTATGGGAATCTCAGGGTTTGTAGAAAACGGGGTTGGTGCTGGTTGGACTATCTACCCTCCGTTATCCACTTTCTCGTATCACGGGATGTGTATGGATCTGGCTATTTTGAGGCTTCATTTAGCTGGTATTAGTTCAATTTTTAGTTCAATTAATTTTATAGTAACTATTAAAAATATGCGTTCTGTAGACGGTCACTTATTAAGGTTGTTTCCGTGATCAATTAAAGTAACTTCTTTCTTGTTGCTTACAACTTTGCCTGTATTAGCGGGGGGTCTTACTATACTTTTAACAGACCGGCATTTTAATACTT
>KT317590.1 Saccostrea palmula bio-material CSUF_DNA_DE1754 cytochrome oxidase subunit I (COI) gene, partial cds; mitochondrial
TTAATTCGATGAAGACTGTTCAACCCGGGAGCTAAGTTTTTAGACCCCGTTTGTTATAATGCTGTAGTAACTATGCATGCCTTAGTAATGATTTTTTTCTTCGTAATGCCAGTTATAATTGGGGGGTTTGGGAATTGGTTAGTCCCACTAATGCTAGAGGTCCCTGATATGCAGTTTCCTCGAGTGAACGCTTTTAGGTTTTGGGTTTTACCCGCATCTCTCTATTTTATGGGAATCTCAGGGTTTGTAGAAAACGGGGTTGGTGCTGGTTGGACTATCTACCCTCCGTTATCCACTTTCTCGTATCACGGGATGTGTATGGATCTGGCTATTTTGAGGCTTCATTTAGCCGGTATTAGTTCAATTTTTAGTTCAATTAATTTTATAGTAACTATTAAAAATATGCGTTCTGTAGACGGTCACTTATTAAGGTTGTTTCCGTGATCAATTAAAGTAACTTCTTTCTTGTTGCTTACAACTTTGCCTGTATTAGCGGGGGGTCTTACTATACTTTTAACAGACCGGCATTTTAATACTT
>KT317580.1 Saccostrea palmula bio-material CSUF_DNA_DE1917 cytochrome oxidase subunit I (COI) gene, partial cds; mitochondrial
TTAATTCGATGAAGACTGTTCAATCCGGGAGCTAAGTTTTTAGACCCCGTTTGTTATAATGCTGTAGTAACTATGCATGCCTTAGTAATGATTTTTTTCTTCGTAATGCCAGTTATAATTGGGGGGTTTGGGAATTGGTTAGTCCCACTAATGCTAGAGGTCCCTGATATGCAGTTTCCTCGAGTGAACGCTTTTAGGTTTTGGGTTTTACCCGCATCTCTCTATTTTATGGGAATCTCAGGGTTTGTAGAAAACGGGGTTGGTGCTGGTTGGACTATCTACCCTCCGTTATCTACTTTCTCGTATCACGGGATGTGTATGGATCTGGCTATTTTGAGGCTTCATTTAGCCGGTATTAGTTCAATTTTTAGTTCAATTAATTTTATAGTAACTATTAAAAATATGCGTTCTGTAGACGGTCACTTATTAAGGTTGTTTCCGTGATCAATTAAAGTAACTTCTTTCTTGTTGCTTACAACTTTGCCTGTATTAGCGGGGGGTCTTACTATACTTTTAACAGACCGGCATTTTAATACTT
>KT317536.1 Saccostrea palmula bio-material CSUF_DNA_DE1740 cytochrome oxidase subunit I (COI) gene, partial cds; mitochondrial
TTAATTCGATGAAGACTGTTCAATCCGGGAGCTAAGTTTTTAGACCCCGTTTGTTATAATGCTGTAGTAACTATGCATGCCTTAGTAATGATTTTTTTCTTCGTAATGCCAGTTATAATTGGGGGGTTTGGGAATTGGTTAGTCCCACTAATGCTAGAGGTCCCTGATATGCAGTTTCCTCGAGTGAACGCTTTTAGGTTTTGGGTTTTACCCGCATCTCTCTATTTTATGGGAATCTCAGGGTTTGTAGAAAACGGGGTTGGTGCTGGTTGGACTATCTACCCTCCGTTATCCACTTTCTCGTATCACGGGATGTGTATGGATCTGGCTATTTTGAGGCTTCATTTAGCCGGTATTAGTTCAATTTTTAGTTCAATTAATTTTATAGTAACTATTAAAAATATGCGTTCTGTAGACGGTCACTTATTAAGGCTGTTTCCGTGATCAATTAAAGTAACTTCTTTCTTGTTGCTTACAACTTTGCCTGTATTAGCGGGGGGTCTTACTATACTTTTAACAGACCGGCATTTTAATACTT
>KT317534.1 Saccostrea palmula bio-material CSUF_DNA_DE1738 cytochrome oxidase subunit I (COI) gene, partial cds; mitochondrial
TTAATTCGATGAAGACTGTTCAATCCGGGAGCTAAGTTTTTAGACCCCGTTTGTTATAATGCTGTAGTAACTATGCATGCCTTAGTAATGATTTTTTTCTTCGTAATGCCAGTTATAATTGGGGGGTTTGGAAATTGGTTAGTCCCACTAATGCTAGAGGTCCCTGATATGCAGTTTCCTCGAGTGAACGCTTTTAGGTTTTGGGTTTTACCCGCATCTCTCTATTTTATGGGAATCTCAGGGTTTGTAGAAAACGGGGTTGGTGCTGGTTGGACTATCTACCCTCCGTTATCCACTTTCTCGTATCACGGGATGTGTATGGATCTGGCTATTTTGAGGCTTCATTTAGCCGGTATTAGTTCAATTTTTAGTTCAATTAATTTTATAGTAACTATTAAAAATATGCGTTCTGTAGACGGTCACTTATTAAGGTTGTTTCCGTGATCAATTAAAGTAACTTCTTTCTTGTTGCTTACAACTTTGCCTGTATTAGCGGGGGGTCTTACTATACTTTTAACAGACCGGCATTTTAATACTT
>KT317600.1 Saccostrea palmula bio-material CSUF_DNA_DE1878 cytochrome oxidase subunit I (COI) gene, partial cds; mitochondrial
TTAATTCGATGAAGACTGTTCAATCCGGGAGCTAAGTTTTTAGACCCCGTTTGTTATAATGCTGTAGTAACTATGCATGCCTTAGTAATGATTTTTTTCTTCGTAATGCCAGTTATAATTGGGGGGTTTGGGAATTGGTTAGTCCCACTAATGCTAGAGGTCCCTGATATGCAGTTTCCTCGAGTGAACGCTTTTAGGTTTTGGGTTTTACCCGCATCTCTCTATTTTATAGGAATCTCAGGGTTTGTAGAAAACGGGGTTGGTGCTGGTTGGACTATCTACCCTCCGTTATCCACTTTCTCGTATCACGGGATGTGTATGGATCTGGCTATTTTGAGGCTTCATTTAGCCGGTATTAGCTCAATTTTTAGTTCAATTAATTTTATAGTAACTATTAAAAATATGCGTTCTGTAGACGGTCACTTATTAAGGTTGTTTCCGTGATCAATTAAAGTAACTTCTTTCTTGTTGCTTACAACTTTGCCTGTATTAGCGGGGGGTCTTACTATACTTTTAACAGACCGGCATTTTAATACTT
>KT317596.1 Saccostrea palmula bio-material CSUF_DNA_DE1869 cytochrome oxidase subunit I (COI) gene, partial cds; mitochondrial
TTAATTCGATGAAGACTGTTCAATCCGGGAGCTAAGTTTTTAGACCCCGTTTGTTATAATGCTGTAGTAACTATGCATGCCTTAGTAATGATTTTTTTCTTCGTAATGCCAGTTATAATTGGGGGGTTTGGGAACTGGTTAGTCCCACTAATGCTAGAGGTCCCTGATATGCAGTTTCCTCGAGTGAACGCTTTTAGGTTTTGGGTTTTACCCGCATCTCTCTATTTTATGGGAATCTCAGGGTTTGTAGAAAACGGGGTTGGTGCTGGTTGGACTATCTACCCTCCGTTATCCACTTTCTCGTATCACGGGATGTGTATGGATCTGGCTATTTTGAGGCTTCATTTAGCCGGTATTAGCTCAATTTTTAGTTCAATTAATTTTATAGTAACTATTAAAAATATGCGTTCTGTAGACGGTCACTTATTAAGGTTGTTTCCGTGATCAATTAAAGTAACTTCTTTCTTGTTGCTTACAACTTTGCCTGTATTAGCGGGGGGTCTTACTATACTTTTAACAGACCGGCATTTTAATACTT
>KT317570.1 Saccostrea palmula bio-material CSUF_DNA_DE1763 cytochrome oxidase subunit I (COI) gene, partial cds; mitochondrial
TTAATTCGATGAAGACTGTTCAATCCGGGAGCTAAGTTTTTAGACCCCGTTTGTTATAATGCTGTAGTAACTATGCATGCCTTAGTAATGATTTTTTTCTTCGTAATGCCAGTTATAATTGGGGGGTTTGGGAATTGGTTAGTCCCACTAATGCTAGAGGTCCCTGATATGCAGTTTCCTCGAGTGAACGCTTTTAGGTTTTGGGTTTTACCCGCATCTCTCTATTTTATGGGAATCTCAGGGTTTGTAGAAAACGGGGTTGGTGCTGGTTGGACTATCTACCCTCCGTTATCCACTTTCTCGTATCACGGGATGTGTATGGATCTGGCTATTTTGAGGCTTCACTTAGCCGGTATTAGCTCAATTTTTAGTTCAATTAATTTTATAGTAACTATTAAAAATATGCGTTCTGTAGACGGTCACTTATTAAGGTTGTTTCCGTGATCAATTAAAGTAACTTCTTTCTTGTTGCTTACAACTTTGCCTGTATTAGCGGGGGGTCTTACTATACTTTTAACAGACCGGCATTTTAATACTT
>KP455057.1 Saccostrea palmula isolate 8_09 cytochrome oxidase subunit I (COI) gene, partial cds; mitochondrial
TTAATTCGATGAAGACTGTTCAATCCGGGAGCTAAGTTTTTAGACCCCGTTTGTTATAATGCTGTAGTAACTATGCATGCCTTAGTAATGATTTTTTTCTTCGTAATGCCAGTTATAATTGGGGGGTTTGGGAATTGGTTAGTCCCACTAATGCTAGAGGTCCCTGATATGCAGTTTCCTCGAGTGAACGCTTTTAGGTTTTGGGTTTTACCCGCATCTCTCTATTTTATGGGAATCTCAGGGTTTGTAGAAAACGGGGTTGGTGCTGGTTGGACTATCTACCCTCCGTTATCCACTTTCTCGTATCACGGGATGTGTATGGATCTGGCTATTTTGAGGCTTCATTTAGCCGGTATTAGTTCAATTTTTAGTTCAATTAATTTTATAGTAACTATTAAAAATATGCGTTCTGTAGACGGTCACTTATTAAGGTTGTTTCCGTGATCAATTAAAGTAACTTCTTTCTTGTTGCTTACAACTTTGCCTGTATTAGCGGGGGGTCTTACTATACTTTTAACAGACCGGCATTTTAATACTT
>KT317564.1 Saccostrea palmula bio-material CSUF_DNA_DE2316 cytochrome oxidase subunit I (COI) gene, partial cds; mitochondrial
TTAATTCGATGAAGACTGTTCAATCCGGGAGCTAAGTTTTTAGACCCCGTTTGTTATAATGCTGTAGTAACTATGCATGCCTTAGTAATGATTTTTTTCTTCGTAATGCCAGTTATAATTGGGGGGTTTGGGAATTGGTTAGTCCCACTAATGCTAGAGGTCCCTGATATGCAGTTTCCTCGAGTGAACGCTTTTAGGTTTTGGGTTTTACCCGCATCTCTCTATTTTATGGGAATCTCAGGGTTTGTAGAAAACGGGGTTGGTGCTGGTTGGACTATCTACCCTCCGTTATCCACTTTCTCGTATCACGGGATGTGTATGGATCTGGCTATTTTGAGGCTTCATTTAGCCGGTATTAGTTCAATTTTTAGTTCAATTAATTTTATAGTAACTATTAAAAATATGCGTTCTGTAGACGGTCACTTATTAAGGTTGTTTCCGTGATCAATTAAAGTAACTTCTTTCTTGTTGCTTACAACTTTGCCTGTATTAGCGGGGGGTCTTACTATACTTTTAACAGACCGGCATTTTAATACTT
>KT317595.1 Saccostrea palmula bio-material CSUF_DNA_DE1852 cytochrome oxidase subunit I (COI) gene, partial cds; mitochondrial
TTAATTCGATGAAGACTGTTCAATCCGGGAGCTAAGTTTTTAGACCCCGTTTGTTACAATGCTGTAGTAACTATGCATGCCTTAGTAATGATTTTTTTCTTCGTAATGCCAGTTATAATTGGGGGGTTTGGGAATTGGTTAGTCCCACTAATGCTAGAGGTCCCTGATATGCAGTTTCCTCGAGTGAACGCTTTTAGGTTTTGGGTTTTACCCGCATCTCTCTATTTTATGGGAATCTCAGGGTTTGTAGAAAACGGGGTTGGTGCTGGTTGGACTATCTACCCTCCGTTATCCACTTTCTCGTATCACGGGATGTGTATGGATCTGGCTATTTTGAGGCTTCATTTAGCCGGTATTAGTTCAATTTTTAGTTCAATTAATTTTATAGTAACTATTAAAAATATGCGTTCTGTAGACGGTCACTTATTAAGGTTGTTTCCGTGATCAATTAAAGTAACTTCTTTCTTGTTGCTTACAACTTTGCCTGTATTAGCGGGGGGTCTTACTATACTTTTAACAGACCGGCATTTTAATACTT
>KT317541.1 Saccostrea palmula bio-material CSUF_DNA_DE1751 cytochrome oxidase subunit I (COI) gene, partial cds; mitochondrial
TTAATTCGATGAAGACTGTTCAATCCGGGAGCTAAGTTTTTAGACCCCGTTTGTTACAATGCTGTAGTAACTATGCATGCCTTAGTAATGATTTTTTTCTTCGTAATGCCAGTTATAATTGGGGGGTTTGGGAATTGGTTAGTCCCACTAATGCTAGAGGTCCCTGATATGCAGTTTCCTCGAGTGAACGCTTTTAGGTTTTGGGTTTTACCCGCATCTCTCTATTTTATGGGAATCTCAGGGTTTGTAGAAAACGGGGTTGGTGCTGGTTGGACTATCTACCCTCCGTTATCCACTTTCTCGTATCACGGGATGTGTATGGATCTGGCTATTTTGAGGCTTCATTTAGCCGGTATTAGTTCAATTTTTAGTTCAATTAATTTTATAGTAACTATTAAAAATATGCGTTCTGTAGACGGTCACTTATTAAGGTTGTTTCCGTGATCAATTAAAGTAACTTCTTTCTTGTTGCTTACAACTTTGCCTGTATTAGCGGGGGGTCTTACTATACTTTTAACAGACCGGCATTTTAATACTT
>KT317569.1 Saccostrea palmula bio-material CSUF_DNA_DE1750 cytochrome oxidase subunit I (COI) gene, partial cds; mitochondrial
TTAATTCGATGAAGACTGTTCAATCCGGGAGCTAAGTTTTTAGACCCCGTTTGTTATAATGCTGTAGTAACTATGCATGCCTTAGTAATGATTTTTTTCTTCGTAATGCCAGTTATAATTGGGGGGTTTGGGAATTGGTTAGTCCCACTAATGCTAGAGGTCCCTGATATGCAGTTTCCTCGAGTGAACGCTTTTAGGTTTTGGGTTTTACCCGCATCTCTCTATTTTATGGGAATCTCAGGGTTTGTAGAAAACGGGGTTGGTGCTGGTTGGACTATCTACCCTCCGTTATCCACTTTCTCGTATCACGGGATGTGTATGGATCTGGCTATTTTGAGGCTTCATTTAGCCGGTATTAGTTCAATTTTTAGTTCAATTAATTTTATAGTAACTATTAAAAATATGCGTTCTGTAGACGGTCACTTATTAAGGTTGTTTCCTTGATCAATTAAAGTAACTTCTTTCTTGTTGCTTACAACTTTGCCTGTATTAGCGGGGGGTCTTACTATACTTTTAACAGACCGGCATTTTAATACTT
>KT317560.1 Saccostrea palmula bio-material CSUF_DNA_DE2310 cytochrome oxidase subunit I (COI) gene, partial cds; mitochondrial
TTAATTCGATGAAGACTGTTCAATCCGGGAGCTAAGTTTTTAGACCCCGTTTGTTATAATGCTGTAGTAACTATGCATGCCTTAGTAATGATTTTTTTCTTCGTAATGCCAGTTATAATTGGGGGGTTTGGGAATTGGTTAGTCCCACTAATGCTAGAGGTCCCTGATATGCAGTTTCCTCGAGTGAACGCTTTTAGGTTTTGGGTTTTACCCGCATCTCTCTATTTTATGGGAATCTCAGGGTTTGTAGAAAACGGGGTTGGTGCTGGTTGGACTATCTACCCTCCGTTATCCACTTTCTCGTATCACGGGATGTGTATGGATCTGGCTATTTTGAGGCTTCATTTAGCCGGTATTAGTTCAATTTTTAGTTCAATTAATTTTATAGTAACTATTAAAAATATGCGTTCTGTAGACGGTCACTTATTAAGGTTGTTTCCTTGATCAATTAAAGTAACTTCTTTCTTGTTGCTTACAACTTTGCCTGTATTAGCGGGGGGTCTTACTATACTTTTAACAGACCGGCATTTTAATACTT
>KT317567.1 Saccostrea palmula bio-material CSUF_DNA_DE2321 cytochrome oxidase subunit I (COI) gene, partial cds; mitochondrial
TTAATTCGATGAAGACTGTTCAATCCGGGAGCTAAGTTTTTAGACCCCGTTTGTTATAATGCTGTAGTAACTATGCATGCTTTAGTAATGATTTTTTTCTTCGTAATGCCAGTTATAATTGGGGGGTTTGGGAATTGGTTAGTCCCACTAATGCTAGAGGTCCCTGATATGCAGTTTCCTCGAGTGAACGCTTTTAGGTTTTGGGTTTTACCCGCATCTCTCTATTTTATGGGAATCTCAGGGTTTGTAGAAAACGGGGTTGGTGCTGGTTGGACTATCTACCCTCCGTTATCCACTTTCTCGTATCACGGGATGTGTATGGATCTGGCTATTTTGAGGCTTCATTTAGCCGGTATTAGTTCAATTTTTAGTTCAATTAATTTTATAGTAACTATTAAAAATATGCGTTCTGTAGACGGTCACTTATTAAGGTTGTTTCCGTGATCAATTAAAGTAACTTCTTTCTTGTTGCTTACAACTTTGCCTGTATTAGCGGGGGGTCTTACTATACTTTTAACAGACCGGCATTTTAATACTT
>KT317565.1 Saccostrea palmula bio-material CSUF_DNA_DE2317 cytochrome oxidase subunit I (COI) gene, partial cds; mitochondrial
TTAATTCGATGAAGACTGTTCAATCCGGGAGCTAAGTTTTTAGACCCCGTTTGTTATAATGCTGTAGTAACTATGCATGCTTTAGTAATGATTTTTTTCTTCGTAATGCCAGTTATAATTGGGGGGTTTGGGAATTGGTTAGTCCCACTAATGCTAGAGGTCCCTGATATGCAGTTTCCTCGAGTGAACGCTTTTAGGTTTTGGGTTTTACCCGCATCTCTCTATTTTATGGGAATCTCAGGGTTTGTAGAAAACGGGGTTGGTGCTGGTTGGACTATCTACCCTCCGTTATCCACTTTCTCGTATCACGGGATGTGTATGGATCTGGCTATTTTGAGGCTTCATTTAGCCGGTATTAGTTCAATTTTTAGTTCAATTAATTTTATAGTAACTATTAAAAATATGCGTTCTGTAGACGGTCACTTATTAAGGTTGTTTCCGTGATCAATTAAAGTAACTTCTTTCTTGTTGCTTACAACTTTGCCTGTATTAGCGGGGGGTCTTACTATACTTTTAACAGACCGGCATTTTAATACTT
>KT317533.1 Saccostrea palmula bio-material CSUF_DNA_DE1737 cytochrome oxidase subunit I (COI) gene, partial cds; mitochondrial
TTAATTCGATGAAGACTGTTCAATCCGGGAGCTAAGTTTTTAGACCCCGTTTGTTATAATGCTGTAGTAACTATGCATGCTTTAGTAATGATTTTTTTCTTCGTAATGCCAGTTATAATTGGGGGGTTTGGGAATTGGTTAGTCCCACTAATGCTAGAGGTCCCTGATATGCAGTTTCCTCGAGTGAACGCTTTTAGGTTTTGGGTTTTACCCGCATCTCTCTATTTTATGGGAATCTCAGGGTTTGTAGAAAACGGGGTTGGTGCTGGTTGGACTATCTACCCTCCGTTATCCACTTTCTCGTATCACGGGATGTGTATGGATCTGGCTATTTTGAGGCTTCATTTAGCCGGTATTAGTTCAATTTTTAGTTCAATTAATTTTATAGTAACTATTAAAAATATGCGTTCTGTAGACGGTCACTTATTAAGGTTGTTTCCGTGATCAATTAAAGTAACTTCTTTCTTGTTGCTTACAACTTTGCCTGTATTAGCGGGGGGTCTTACTATACTTTTAACAGACCGGCATTTTAATACTT
>KP455012.1 Saccostrea palmula isolate Contig3_Case8_16 cytochrome oxidase subunit I (COI) gene, partial cds; mitochondrial
TTAATTCGATGAAGACTGTTCAATCCGGGAGCTAAGTTTTTAGACCCCGTTTGTTATAATGCTGTAGTAACTATGCATGCCTTAGTAATGATTTTTTTCTTCGTAATGCCAGTTATAATTGGGGGGTTTGGGAATTGGTTAGTCCCACTAATGCTAGAGGTCCCTGATATGCAGTTTCCTCGAGTGAACGCTTTTAGGTTTTGGGTTTTACCCGCATCTCTCTATTTTATGGGAATCTCAGGGTTTGTAGAAAACGGGGTTGGTGCTGGTTGGACTATCTACCCTCCGTTATCCACTTTCTCGTATCACGGGATGTGTATGGATCTGGCTATTTTGAGGCTTCATTTAGCCGGTATTAGTTCAATTTTTAGTTCAATTAATTTTATAGTAACTATTAAAAATATGCGTTCTGTAGACGGTCACTTATTAAGGTTGTTTCCGTGATCAATTAAAGTAACTTCTTTCTTGTTGCTTACAACTTTGCCTGTATTAGCGGGGGGTCTTACTATACTTTTAACAGACCGGCATTTTAATACTT
>KT317598.1 Saccostrea palmula bio-material CSUF_DNA_DE1894 cytochrome oxidase subunit I (COI) gene, partial cds; mitochondrial
TTAATTCGATGAAGACTGTTCAATCCGGGAGCTAAGTTTTTAGACCCCGTTTGTTATAATGCTGTAGTAACTATGCATGCCTTAGTAATGATTTTTTTCTTCGTAATGCCAGTTATAATTGGGGGGTTTGGGAATTGGTTAGTCCCACTAATGCTAGAGGTCCCTGATATGCAGTTTCCTCGAGTGAACGCTTTTAGGTTTTGGGTTTTACCCGCATCTCTCTATTTTATGGGAATCTCAGGGTTTGTAGAAAACGGGGTTGGTGCTGGTTGGACTATCTACCCTCCGTTATCCACTTTCTCGTATCACGGGATGTGTATGGATCTGGCTATTTTGAGGCTTCATTTAGCCGGTATTAGTTCAATTTTTAGTTCAATTAATTTTATAGTAACTATTAAAAATATGCGTTCTGTAGACGGTCACTTATTAAGGTTGTTTCCGTGATCAATTAAAGTAACTTCTTTCTTGTTGCTTACAACTTTGCCTGTATTAGCGGGGGGTCTTACTATACTTTTAACAGACCGGCATTTTAATACTT
>KT317583.1 Saccostrea palmula bio-material CSUF_DNA_DE3056 cytochrome oxidase subunit I (COI) gene, partial cds; mitochondrial
TTAATTCGATGAAGACTGTTCAATCCGGGAGCTAAGTTTTTAGACCCCGTTTGTTATAATGCTGTAGTAACTATGCATGCCTTAGTAATGATTTTTTTCTTCGTAATGCCAGTTATAATTGGGGGGTTTGGGAATTGGTTAGTCCCACTAATGCTAGAGGTCCCTGATATGCAGTTTCCTCGAGTGAACGCTTTTAGGTTTTGGGTTTTACCCGCATCTCTCTATTTTATGGGAATCTCAGGGTTTGTAGAAAACGGGGTTGGTGCTGGTTGGACTATCTACCCTCCGTTATCCACTTTCTCGTATCACGGGATGTGTATGGATCTGGCTATTTTGAGGCTTCATTTAGCCGGTATTAGTTCAATTTTTAGTTCAATTAATTTTATAGTAACTATTAAAAATATGCGTTCTGTAGACGGTCACTTATTAAGGTTGTTTCCGTGATCAATTAAAGTAACTTCTTTCTTGTTGCTTACAACTTTGCCTGTATTAGCGGGGGGTCTTACTATACTTTTAACAGACCGGCATTTTAATACTT
>KT317577.1 Saccostrea palmula bio-material CSUF_DNA_DE1880 cytochrome oxidase subunit I (COI) gene, partial cds; mitochondrial
TTAATTCGATGAAGACTGTTCAATCCGGGAGCTAAGTTTTTAGACCCCGTTTGTTATAATGCTGTAGTAACTATGCATGCCTTAGTAATGATTTTTTTCTTCGTAATGCCAGTTATAATTGGGGGGTTTGGGAATTGGTTAGTCCCACTAATGCTAGAGGTCCCTGATATGCAGTTTCCTCGAGTGAACGCTTTTAGGTTTTGGGTTTTACCCGCATCTCTCTATTTTATGGGAATCTCAGGGTTTGTAGAAAACGGGGTTGGTGCTGGTTGGACTATCTACCCTCCGTTATCCACTTTCTCGTATCACGGGATGTGTATGGATCTGGCTATTTTGAGGCTTCATTTAGCCGGTATTAGTTCAATTTTTAGTTCAATTAATTTTATAGTAACTATTAAAAATATGCGTTCTGTAGACGGTCACTTATTAAGGTTGTTTCCGTGATCAATTAAAGTAACTTCTTTCTTGTTGCTTACAACTTTGCCTGTATTAGCGGGGGGTCTTACTATACTTTTAACAGACCGGCATTTTAATACTT
>KT317574.1 Saccostrea palmula bio-material CSUF_DNA_DE1838 cytochrome oxidase subunit I (COI) gene, partial cds; mitochondrial
TTAATTCGATGAAGACTGTTCAATCCGGGAGCTAAGTTTTTAGACCCCGTTTGTTATAATGCTGTAGTAACTATGCATGCCTTAGTAATGATTTTTTTCTTCGTAATGCCAGTTATAATTGGGGGGTTTGGGAATTGGTTAGTCCCACTAATGCTAGAGGTCCCTGATATGCAGTTTCCTCGAGTGAACGCTTTTAGGTTTTGGGTTTTACCCGCATCTCTCTATTTTATGGGAATCTCAGGGTTTGTAGAAAACGGGGTTGGTGCTGGTTGGACTATCTACCCTCCGTTATCCACTTTCTCGTATCACGGGATGTGTATGGATCTGGCTATTTTGAGGCTTCATTTAGCCGGTATTAGTTCAATTTTTAGTTCAATTAATTTTATAGTAACTATTAAAAATATGCGTTCTGTAGACGGTCACTTATTAAGGTTGTTTCCGTGATCAATTAAAGTAACTTCTTTCTTGTTGCTTACAACTTTGCCTGTATTAGCGGGGGGTCTTACTATACTTTTAACAGACCGGCATTTTAATACTT
>KT317573.1 Saccostrea palmula bio-material CSUF_DNA_DE1771 cytochrome oxidase subunit I (COI) gene, partial cds; mitochondrial
TTAATTCGATGAAGACTGTTCAATCCGGGAGCTAAGTTTTTAGACCCCGTTTGTTATAATGCTGTAGTAACTATGCATGCCTTAGTAATGATTTTTTTCTTCGTAATGCCAGTTATAATTGGGGGGTTTGGGAATTGGTTAGTCCCACTAATGCTAGAGGTCCCTGATATGCAGTTTCCTCGAGTGAACGCTTTTAGGTTTTGGGTTTTACCCGCATCTCTCTATTTTATGGGAATCTCAGGGTTTGTAGAAAACGGGGTTGGTGCTGGTTGGACTATCTACCCTCCGTTATCCACTTTCTCGTATCACGGGATGTGTATGGATCTGGCTATTTTGAGGCTTCATTTAGCCGGTATTAGTTCAATTTTTAGTTCAATTAATTTTATAGTAACTATTAAAAATATGCGTTCTGTAGACGGTCACTTATTAAGGTTGTTTCCGTGATCAATTAAAGTAACTTCTTTCTTGTTGCTTACAACTTTGCCTGTATTAGCGGGGGGTCTTACTATACTTTTAACAGACCGGCATTTTAATACTT
>KT317572.1 Saccostrea palmula bio-material CSUF_DNA_DE1765 cytochrome oxidase subunit I (COI) gene, partial cds; mitochondrial
TTAATTCGATGAAGACTGTTCAATCCGGGAGCTAAGTTTTTAGACCCCGTTTGTTATAATGCTGTAGTAACTATGCATGCCTTAGTAATGATTTTTTTCTTCGTAATGCCAGTTATAATTGGGGGGTTTGGGAATTGGTTAGTCCCACTAATGCTAGAGGTCCCTGATATGCAGTTTCCTCGAGTGAACGCTTTTAGGTTTTGGGTTTTACCCGCATCTCTCTATTTTATGGGAATCTCAGGGTTTGTAGAAAACGGGGTTGGTGCTGGTTGGACTATCTACCCTCCGTTATCCACTTTCTCGTATCACGGGATGTGTATGGATCTGGCTATTTTGAGGCTTCATTTAGCCGGTATTAGTTCAATTTTTAGTTCAATTAATTTTATAGTAACTATTAAAAATATGCGTTCTGTAGACGGTCACTTATTAAGGTTGTTTCCGTGATCAATTAAAGTAACTTCTTTCTTGTTGCTTACAACTTTGCCTGTATTAGCGGGGGGTCTTACTATACTTTTAACAGACCGGCATTTTAATACTT
>KT317558.1 Saccostrea palmula bio-material CSUF_DNA_DE2308 cytochrome oxidase subunit I (COI) gene, partial cds; mitochondrial
TTAATTCGATGAAGACTGTTCAATCCGGGAGCTAAGTTTTTAGACCCCGTTTGTTATAATGCTGTAGTAACTATGCATGCCTTAGTAATGATTTTTTTCTTCGTAATGCCAGTTATAATTGGGGGGTTTGGGAATTGGTTAGTCCCACTAATGCTAGAGGTCCCTGATATGCAGTTTCCTCGAGTGAACGCTTTTAGGTTTTGGGTTTTACCCGCATCTCTCTATTTTATGGGAATCTCAGGGTTTGTAGAAAACGGGGTTGGTGCTGGTTGGACTATCTACCCTCCGTTATCCACTTTCTCGTATCACGGGATGTGTATGGATCTGGCTATTTTGAGGCTTCATTTAGCCGGTATTAGTTCAATTTTTAGTTCAATTAATTTTATAGTAACTATTAAAAATATGCGTTCTGTAGACGGTCACTTATTAAGGTTGTTTCCGTGATCAATTAAAGTAACTTCTTTCTTGTTGCTTACAACTTTGCCTGTATTAGCGGGGGGTCTTACTATACTTTTAACAGACCGGCATTTTAATACTT
>KT317555.1 Saccostrea palmula bio-material CSUF_DNA_DE2775 cytochrome oxidase subunit I (COI) gene, partial cds; mitochondrial
TTAATTCGATGAAGACTGTTCAATCCGGGAGCTAAGTTTTTAGACCCCGTTTGTTATAATGCTGTAGTAACTATGCATGCCTTAGTAATGATTTTTTTCTTCGTAATGCCAGTTATAATTGGGGGGTTTGGGAATTGGTTAGTCCCACTAATGCTAGAGGTCCCTGATATGCAGTTTCCTCGAGTGAACGCTTTTAGGTTTTGGGTTTTACCCGCATCTCTCTATTTTATGGGAATCTCAGGGTTTGTAGAAAACGGGGTTGGTGCTGGTTGGACTATCTACCCTCCGTTATCCACTTTCTCGTATCACGGGATGTGTATGGATCTGGCTATTTTGAGGCTTCATTTAGCCGGTATTAGTTCAATTTTTAGTTCAATTAATTTTATAGTAACTATTAAAAATATGCGTTCTGTAGACGGTCACTTATTAAGGTTGTTTCCGTGATCAATTAAAGTAACTTCTTTCTTGTTGCTTACAACTTTGCCTGTATTAGCGGGGGGTCTTACTATACTTTTAACAGACCGGCATTTTAATACTT
>KT317537.1 Saccostrea palmula bio-material CSUF_DNA_DE1741 cytochrome oxidase subunit I (COI) gene, partial cds; mitochondrial
TTAATTCGATGAAGACTGTTCAATCCGGGAGCTAAGTTTTTAGACCCCGTTTGTTATAATGCTGTAGTAACTATGCATGCCTTAGTAATGATTTTTTTCTTCGTAATGCCAGTTATAATTGGGGGGTTTGGGAATTGGTTAGTCCCACTAATGCTAGAGGTCCCTGATATGCAGTTTCCTCGAGTGAACGCTTTTAGGTTTTGGGTTTTACCCGCATCTCTCTATTTTATGGGAATCTCAGGGTTTGTAGAAAACGGGGTTGGTGCTGGTTGGACTATCTACCCTCCGTTATCCACTTTCTCGTATCACGGGATGTGTATGGATCTGGCTATTTTGAGGCTTCATTTAGCCGGTATTAGTTCAATTTTTAGTTCAATTAATTTTATAGTAACTATTAAAAATATGCGTTCTGTAGACGGTCACTTATTAAGGTTGTTTCCGTGATCAATTAAAGTAACTTCTTTCTTGTTGCTTACAACTTTGCCTGTATTAGCGGGGGGTCTTACTATACTTTTAACAGACCGGCATTTTAATACTT
>KT317535.1 Saccostrea palmula bio-material CSUF_DNA_DE1739 cytochrome oxidase subunit I (COI) gene, partial cds; mitochondrial
TTAATTCGATGAAGACTGTTCAATCCGGGAGCTAAGTTTTTAGACCCCGTTTGTTATAATGCTGTAGTAACTATGCATGCCTTAGTAATGATTTTTTTCTTCGTAATGCCAGTTATAATTGGGGGGTTTGGGAATTGGTTAGTCCCACTAATGCTAGAGGTCCCTGATATGCAGTTTCCTCGAGTGAACGCTTTTAGGTTTTGGGTTTTACCCGCATCTCTCTATTTTATGGGAATCTCAGGGTTTGTAGAAAACGGGGTTGGTGCTGGTTGGACTATCTACCCTCCGTTATCCACTTTCTCGTATCACGGGATGTGTATGGATCTGGCTATTTTGAGGCTTCATTTAGCCGGTATTAGTTCAATTTTTAGTTCAATTAATTTTATAGTAACTATTAAAAATATGCGTTCTGTAGACGGTCACTTATTAAGGTTGTTTCCGTGATCAATTAAAGTAACTTCTTTCTTGTTGCTTACAACTTTGCCTGTATTAGCGGGGGGTCTTACTATACTTTTAACAGACCGGCATTTTAATACTT
>KT317532.1 Saccostrea palmula bio-material CSUF_DNA_DE1736 cytochrome oxidase subunit I (COI) gene, partial cds; mitochondrial
TTAATTCGATGAAGACTGTTCAATCCGGGAGCTAAGTTTTTAGACCCCGTTTGTTATAATGCTGTAGTAACTATGCATGCCTTAGTAATGATTTTTTTCTTCGTAATGCCAGTTATAATTGGGGGGTTTGGGAATTGGTTAGTCCCACTAATGCTAGAGGTCCCTGATATGCAGTTTCCTCGAGTGAACGCTTTTAGGTTTTGGGTTTTACCCGCATCTCTCTATTTTATGGGAATCTCAGGGTTTGTAGAAAACGGGGTTGGTGCTGGTTGGACTATCTACCCTCCGTTATCCACTTTCTCGTATCACGGGATGTGTATGGATCTGGCTATTTTGAGGCTTCATTTAGCCGGTATTAGTTCAATTTTTAGTTCAATTAATTTTATAGTAACTATTAAAAATATGCGTTCTGTAGACGGTCACTTATTAAGGTTGTTTCCGTGATCAATTAAAGTAACTTCTTTCTTGTTGCTTACAACTTTGCCTGTATTAGCGGGGGGTCTTACTATACTTTTAACAGACCGGCATTTTAATACTT
>KT317530.1 Saccostrea palmula bio-material CSUF_DNA_DE2295 cytochrome oxidase subunit I (COI) gene, partial cds; mitochondrial
TTAATTCGATGAAGACTGTTCAATCCGGGAGCTAAGTTTTTAGACCCCGTTTGTTATAATGCTGTAGTAACTATGCATGCCTTAGTAATGATTTTTTTCTTCGTAATGCCAGTTATAATTGGGGGGTTTGGGAATTGGTTAGTCCCACTAATGCTAGAGGTCCCTGATATGCAGTTTCCTCGAGTGAACGCTTTTAGGTTTTGGGTTTTACCCGCATCTCTCTATTTTATGGGAATCTCAGGGTTTGTAGAAAACGGGGTTGGTGCTGGTTGGACTATCTACCCTCCGTTATCCACTTTCTCGTATCACGGGATGTGTATGGATCTGGCTATTTTGAGGCTTCATTTAGCCGGTATTAGTTCAATTTTTAGTTCAATTAATTTTATAGTAACTATTAAAAATATGCGTTCTGTAGACGGTCACTTATTAAGGTTGTTTCCGTGATCAATTAAAGTAACTTCTTTCTTGTTGCTTACAACTTTGCCTGTATTAGCGGGGGGTCTTACTATACTTTTAACAGACCGGCATTTTAATACTT
>KT317591.1 Saccostrea palmula bio-material CSUF_DNA_DE1755 cytochrome oxidase subunit I (COI) gene, partial cds; mitochondrial
TTAATTCGATGAAGACTGTTCAATCCGGGAGCTAAGTTTTTAGACCCCGTTTGTTATAATGCTGTAGTAACTATGCATGCCTTAGTAATGATTTTTTTCTTCGTAATGCCAGTTATAATTGGGGGGTTTGGGAATTGGTTAGTCCCACTAATGCTAGAGGTCCCTGATATGCAGTTTCCTCGAGTGAACGCTTTTAGGTTTTGGGTTTTACCCGCATCTCTCTATTTTATGGGAATCTCAGGGTTTGTAGAAAACGGGGTTGGTGCTGGTTGGACTATCTACCCTCCGTTATCCACTTTCTCGTATCACGGGATGTGTATGGATCTGGCTATTTTGAGGCTTCATTTAGCCGGTATTAGCTCAATTTTTAGTTCAATTAATTTTATAGTAACTATTAAAAATATGCGTTCTGTAGACGGTCACTTATTAAGGTTGTTTCCGTGATCAATTAAAGTAACTTCTTTCTTGTTGCTTACAACTTTGCCTGTATTAGCGGGGGGTCTTACTATACTTTTAACAGACCGGCATTTTAATACTT
>KT317588.1 Saccostrea palmula bio-material CSUF_DNA_DE2256 cytochrome oxidase subunit I (COI) gene, partial cds; mitochondrial
TTAATTCGATGAAGACTGTTCAATCCGGGAGCTAAGTTTTTAGACCCCGTTTGTTATAATGCTGTAGTAACTATGCATGCCTTAGTAATGATTTTTTTCTTCGTAATGCCAGTTATAATTGGGGGGTTTGGGAATTGGTTAGTCCCACTAATGCTAGAGGTCCCTGATATGCAGTTTCCTCGAGTGAACGCTTTTAGGTTTTGGGTTTTACCCGCATCTCTCTATTTTATGGGAATCTCAGGGTTTGTAGAAAACGGGGTTGGTGCTGGTTGGACTATCTACCCTCCGTTATCCACTTTCTCGTATCACGGGATGTGTATGGATCTGGCTATTTTGAGGCTTCATTTAGCCGGTATTAGCTCAATTTTTAGTTCAATTAATTTTATAGTAACTATTAAAAATATGCGTTCTGTAGACGGTCACTTATTAAGGTTGTTTCCGTGATCAATTAAAGTAACTTCTTTCTTGTTGCTTACAACTTTGCCTGTATTAGCGGGGGGTCTTACTATACTTTTAACAGACCGGCATTTTAATACTT
>KT317576.1 Saccostrea palmula bio-material CSUF_DNA_DE1879 cytochrome oxidase subunit I (COI) gene, partial cds; mitochondrial
TTAATTCGATGAAGACTGTTCAATCCGGGAGCTAAGTTTTTAGACCCCGTTTGTTATAATGCTGTAGTAACTATGCATGCCTTAGTAATGATTTTTTTCTTCGTAATGCCAGTTATAATTGGGGGGTTTGGGAATTGGTTAGTCCCACTAATGCTAGAGGTCCCTGATATGCAGTTTCCTCGAGTGAACGCTTTTAGGTTTTGGGTTTTACCCGCATCTCTCTATTTTATGGGAATCTCAGGGTTTGTAGAAAACGGGGTTGGTGCTGGTTGGACTATCTACCCTCCGTTATCCACTTTCTCGTATCACGGGATGTGTATGGATCTGGCTATTTTGAGGCTTCATTTAGCCGGTATTAGCTCAATTTTTAGTTCAATTAATTTTATAGTAACTATTAAAAATATGCGTTCTGTAGACGGTCACTTATTAAGGTTGTTTCCGTGATCAATTAAAGTAACTTCTTTCTTGTTGCTTACAACTTTGCCTGTATTAGCGGGGGGTCTTACTATACTTTTAACAGACCGGCATTTTAATACTT
>KT317568.1 Saccostrea palmula bio-material CSUF_DNA_DE2322 cytochrome oxidase subunit I (COI) gene, partial cds; mitochondrial
TTAATTCGATGAAGACTGTTCAATCCGGGAGCTAAGTTTTTAGACCCCGTTTGTTATAATGCTGTAGTAACTATGCATGCCTTAGTAATGATTTTTTTCTTCGTAATGCCAGTTATAATTGGGGGGTTTGGGAATTGGTTAGTCCCACTAATGCTAGAGGTCCCTGATATGCAGTTTCCTCGAGTGAACGCTTTTAGGTTTTGGGTTTTACCCGCATCTCTCTATTTTATGGGAATCTCAGGGTTTGTAGAAAACGGGGTTGGTGCTGGTTGGACTATCTACCCTCCGTTATCCACTTTCTCGTATCACGGGATGTGTATGGATCTGGCTATTTTGAGGCTTCATTTAGCCGGTATTAGCTCAATTTTTAGTTCAATTAATTTTATAGTAACTATTAAAAATATGCGTTCTGTAGACGGTCACTTATTAAGGTTGTTTCCGTGATCAATTAAAGTAACTTCTTTCTTGTTGCTTACAACTTTGCCTGTATTAGCGGGGGGTCTTACTATACTTTTAACAGACCGGCATTTTAATACTT
>JF915512.1 Saccostrea sp. 2 MS-2011 isolate Sebatu_15 cytochrome oxidase subunit I (COI) gene, partial cds; mitochondrial
CTAATTCGATGAAGATTATTTAATCCGGGGGCTAAGTTTTTAGATCCTGTTTGTTATAATGCTGTAGTAACTATACACGCTTTAGTAATGATTTTCTTCTTCGTAATGCCCGTTATAATTGGAGGTTTTGGGAACTGGCTAGTCCCACTAATGTTAGAGGTTCCTGATATGCAGTTTCCTCGAGTTAACGCTTTTAGGTTTTGGGTTTTGCCTGCATCTCTTTATTTTATGGGAATATCGGGATTTGTAGAAAATGGAGTTGGTGCTGGTTGAACTATTTACCCCCCATTGTCTACTTTTTCTTATCATGGAATGTGTATAGACTTAGCTATTTTAAGGCTTCACTTAGCTGGTCTTAGTTCAATTTTTAGTTCAATCAATTTTATAGTAACTATTAAAAACATGCGTTCTGTAGACGGTCACTTATTAAGGTTATTTCCGTGATCAATTAAAGTAACTTCTTTTTTATTACTAACAACTTTGCCTGTGTTAGCAGGGGGTCTTACCATGCTTTTGACAGATCGACATTTTAACACTT
>EU816084.1 Saccostrea cuccullata isolate STH1 cytochrome oxidase subunit I gene, partial cds; mitochondrial
CTAATTCGATGAAGATTATTTAATCCGGGGGCTAAGTTTTTAGATCCTGTTTGTTATAATGCTGTAGTAACTATACACGCTTTAGTAATGATTTTCTTCTTCGTAATGCCCGTTATAATTGGAGGTTTTGGGAACTGGCTAGTCCCACTAATGTTAGAGGTTCCTGATATGCAGTTTCCTCGAGTTAACGCTTTTAGGTTTTGGGTTTTGCCTGCATCTCTTTATTTTATGGGAATATCGGGATTTGTAGAAAATGGAGTTGGTGCTGGTTGAACTATTTACCCCCCATTGTCTACTTTTTCTTATCATGGAATGTGTATAGACTTAGCTATTTTAAGGCTTCACTTAGCTGGTCTTAGTTCAATTTTTAGTTCAATCAATTTTATAGTAACTATTAAAAACATGCGTTCTGTAGACGGTCACTTATTAAGGTTATTTCCGTGATCAATTAAAGTAACTTCTTTTTTATTACTAACAACTTTGCCTGTGTTAGCAGGGGGTCTTACCATGCTTTTGACAGATCGACATTTTAACACTT
>KU947203.1 Saccostrea cucullata complex sp. LJ-7 cytochrome oxidase subunit I (COI) gene, partial cds; mitochondrial
TTAATTCGATGAAGACTATTTAATCCGGGGGCTAAGTTTTTAGATCCTGTTTGTTATAATGCTGTAGTAACTATACACGCTTTAGTAATGATTTTCTTCTTTGTAATGCCCGTTATAATTGGAGGTTTTGGGAACTGGCTAGTCCCACTAATGCTAGAGGTTCCTGATATGCAGTTTCCTCGAGTTAACGCTTTTAGGTTTTGGGTTTTGCCTGCATCTCTTTATTTTATGGGAATATCGGGATTTGTAGAAAATGGAGTTGGTGCTGGTTGAACTATTTACCCCCCATTGTCTACTTTTTCTTATCATGGAATGTGTATAGACTTGGCTATTTTAAGGCTTCACTTAGCTGGTCTTAGTTCAATTTTTAGTTCAATCAATTTTATAGTAACTATTAAGAACATGCGTTCTGTAGACGGTCACTTATTAAGATTATTCCCGTGATCAATCAAAGTAACTTCTTTTCTATTACTAACAACTTTGCCTGTATTAGCAGGGGGTCTTACCATGCTTTTGACAGATCGACATTTTAACACTT
>EU816081.1 Saccostrea cuccullata isolate HS6 cytochrome oxidase subunit I gene, partial cds; mitochondrial
TTAATTCGATGAAGACTATTTAATCCGGGGGCTAAGTTTTTAGATCCTGTTTGTTATAATGCTGTAGTAACTATACACGCTTTAGTAATGATTTTCTTCTTTGTAATGCCCGTTATAATTGGAGGTTTTGGGAACTGGCTAGTCCCGCTAATGCTAGAGGTTCCTGATATGCAGTTTCCTCGGGTTAACGCTTTTAGGTTTTGGGTTTTGCCTGCATCTCTTTATTTTATGGGAATATCGGGATTTGTAGAAAATGGAGTTGGTGCTGGTTGAACTATTTACCCCCCATTGTCTACTTTTTCTTATCATGGAATGTGTATAGACTTAGCTATTTTAAGGCTTCACTTAGCTGGTCTTAGTTCAATTTTTAGTTCAATCAATTTTATAGTAACTATTAAAAACATGCGTTCTGTAGACGGTCACTTATTAAGATTATTTCCGTGATCAATCAAAGTAACTTCTTTTCTATTACTAACAACTTTGCCTGTGTTAGCAGGGGGTCTTACCATGCTTTTGACAGATCGACATTTTAACACTT
>KU947207.1 Saccostrea cucullata complex sp. LJ-13 cytochrome oxidase subunit I (COI) gene, partial cds; mitochondrial
TTAATTCGATGAAGACTATTTAATCCGGGGGCTAAGTTTTTAGATCCTGTTTGTTATAATGCTGTAGTAACTATACACGCTTTAGTAATGATTTTCTTCTTTGTAATGCCCGTTATAATTGGAGGTTTTGGGAACTGGCTAGTCCCGCTAATGCTAGAGGTTCCTGATATGCAGTTTCCTCGGGTTAACGCTTTTAGGTTTTGGGTTTTGCCTGCATCTCTTTATTTTATGGGAATATCGGGATTTGTAGAAAATGGAGTTGGTGCTGGTTGAACTATTTACCCCCCATTGTCTACTTTTTCTTATCATGGAATGTGTATAGACTTAGCTATTTTAAGGCTTCACTTAGCTGGTCTTAGTTCAATTTTTAGTTCAATCAATTTTATAGTAACTATTAAAAACATGCGTTCTGTAGACGGTCACTTATTAAGATTATTTCCGTGATCAATCAAAGTAACTTCTTTTCTATTATTAACAACTTTGCCTGTGTTAGCAGGGGGTCTTACCATGCTTTTGACAGATCGACATTTTAACACTT
>KU947206.1 Saccostrea cucullata complex sp. LJ-12 cytochrome oxidase subunit I (COI) gene, partial cds; mitochondrial
TTAATTCGATGAAGACTATTTAATCCGGGGGCTAAGTTTTTAGATCCTGTTTGTTATAATGCTGTAGTAACTATACACGCTTTAGTAATGATTTTCTTCTTTGTAATGCCCGTTATAATTGGAGGTTTTGGGAACTGGCTAGTCCCACTAATGCTAGAGGTTCCTGATATGCAGTTTCCTCGAGTTAACGCTTTTAGGTTTTGGGTTTTGCCTGCATCTCTTTATTTTATGGGAATATCGGGATTTGTAGAAAATGGAGTTGGTGCTGGTTGAACTATTTACCCCCCATTGTCTACTTTTTCTTATCATGGAATGTGTATAGACTTAGCTATTTTAAGGCTTCATTTAGCTGGTCTTAGTTCAATTTTTAGTTCAATCAATTTTATAGTAACTATTAAAAACATGCGTTCTGTAGACGGTCACTTATTAAGATTATTTCCGTGATCAATCAAAGTAACTTCTTTTTTATTACTAACAACTTTGCCTGTGTTAGCAGGGGGTCTTACCATGCTTTTGACAGATCGACATTTTAACACTT
>KU947200.1 Saccostrea cucullata complex sp. DS-7 cytochrome oxidase subunit I (COI) gene, partial cds; mitochondrial
TTAATTCGATGAAGACTATTTAATCCGGGGGCTAAGTTTTTAGATCCTGTTTGTTATAATGCTGTAGTAACTATACACGCTTTAGTAATGATTTTTTTCTTTGTAATGCCCGTTATAATTGGAGGTTTTGGGAACTGGCTAGTCCCACTAATGCTAGAGGTTCCTGATATGCAGTTTCCTCGAGTTAACGCTTTTAGGTTTTGGGTTTTGCCTGCATCTCTTTATTTTATGGGAATATCGGGATTTGTAGAAAATGGAGTTGGTGCTGGTTGAACTATTTACCCCCCATTGTCTACTTTTTCTTATCATGGAATGTGTATAGACTTAGCTATTTTAAGGCTTCACTTAGCTGGTCTTAGTTCAATTTTTAGTTCAATCAATTTTATAGTAACTATTAAAAACATGCGTTCTGTAGACGGTCACTTATTAAGATTATTTCCGTGATCAATCAAAGTAACTTCTTTTCTATTACTAACAACTTTGCCTGTGTTAGCAGGGGGTCTTACCATGCTTTTGACAGATCGACATTTTAACACTT
>KC683512.1 Saccostrea echinata haplotype 1 cytochrome c oxidase subunit I (COXI) gene, partial cds; mitochondrial
TTAATTCGATGAAGACTATTTAATCCGGGGGCTAAGTTTTTAGATCCTGTTTGTTATAATGCTGTAGTAACTATACACGCTTTAGTAATGATTTTCTTCTTTGTAATGCCCGTTATAATTGGAGGTTTTGGGAACTGGCTAGTCCCACTAATGCTAGAGGTTCCTGATATGCAGTTTCCTCGAGTTAACGCTTTTAGGTTTTGGGTTTTGCCTGCATCTCTTTATTTTATGGGAATATCGGGATTTGTAGAAAATGGAGTTGGTGCTGGTTGAACTATTTACCCCCCATTGTCTACTTTTTCTTATCATGGAATGTGTATAGACTTAGCTATTTTAAGGCTTCACTTAGCTGGTCTTAGTTCAATTTTTAGTTCAATCAATTTTATAGTAACTATTAAAAACATGCGTTCTGTAGACGGTCACTTATTAAGATTATTTCCGTGATCAATCAAAGTAACTTCTTTTCTATTACTAACAACTTTGCCTGTGTTAGCAGGGGGTCTTACCATGCTTTTGACAGATCGACATTTTAACACTT
>KC683514.1 Saccostrea echinata haplotype 3 cytochrome c oxidase subunit I (COXI) gene, partial cds; mitochondrial
TTAATTCGATGAAGACTATTTAATCCGGGGGCTAAGTTTTTAGATCCTGTTTGTTATAATGCTGTAGTAACTATACACGCTTTAGTAATGATTTTCTTCTTTGTAATGCCCGTTATAATTGGAGGTTTTGGGAACTGGCTAGTCCCACTAATGCTAGAGGTTCCTGATATGCAGTTTCCTCGAGTTAACGCTTTTAGGTTTTGGGTTTTGCCTGCATCTCTTTATTTTATGGGAATATCGGGATTTGTAGAAAATGGAGTCGGTGCTGGTTGAACTATTTACCCCCCATTGTCTACTTTTTCTTATCATGGAATGTGTATAGACTTAGCTATTTTAAGGCTTCACTTAGCTGGTCTTAGTTCAATTTTTAGTTCAATCAATTTTATAGTAACTATTAAAAACATGCGTTCTGTAGACGGTCACTTATTAAGATTATTTCCGTGATCAATCAAAGTAACTTCTTTTCTATTACTAACAACTTTGCCTGTATTAGCAGGGGGTCTTACCATGCTTTTGACAGATCGACATTTTAACACTT
>KU947213.1 Saccostrea cucullata complex sp. YM-15 cytochrome oxidase subunit I (COI) gene, partial cds; mitochondrial
TTAATTCGATGAAGACTATTTAATCCGGGGGCTAAGTTTTTAGATCCTGTTTGTTATAATGCTGTAGTAACTATACACGCTTTAGTAATGATTTTCTTCTTTGTAATGCCCGTTATAATTGGAGGTTTTGGGAACTGGCTAGTCCCACTAATGCTAGAGGTTCCTGATATGCAGTTTCCTCGAGTTAACGCTTTTAGGTTTTGGGTTTTGCCTGCATCTCTTTATTTTATGGGAATATCGGGATTTGTAGAAAATGGAGTCGGTGCTGGTTGAACTATTTACCCCCCATTGTCTACTTTTTCTTATCATGGAATGTGTATAGACTTAGCTATTTTAAGGCTTCACTTAGCTGGTCTTAGTTCAATTTTTAGTTCAATCAATTTTATAGTGACTATTAAAAACATGCGTTCTGTAGACGGTCACTTATTAAGATTATTTCCGTGATCAATTAAAGTAACTTCTTTTCTATTACTAACAACTTTGCCTGTGTTAGCAGGGGGTCTTACCATGCTTTTGACAGATCGACATTTTAACACTT
>KC683513.1 Saccostrea echinata haplotype 2 cytochrome c oxidase subunit I (COXI) gene, partial cds; mitochondrial
TTAATTCGATGAAGACTATTTAATCCGGGGGCTAAGTTTTTAGATCCTGTTTGTTATAATGCTGTAGTAACTATACACGCTTTAGTAATGATTTTCTTCTTTGTAATGCCCGTTATAATTGGAGGTTTTGGGAACTGGCTAGTCCCACTAATGCTAGAGGTTCCTGATATGCAGTTTCCTCGAGTTAACGCTTTTAGGTTTTGGGTTTTGCCTGCATCTCTTTATTTTATGGGAATATCGGGATTTGTAGAAAATGGAGTCGGTGCTGGTTGAACTATTTACCCCCCATTGTCTACTTTTTCTTATCATGGAATGTGTATAGACTTAGCTATTTTAAGGCTTCACTTAGCTGGTCTTAGTTCAATTTTTAGTTCAATCAATTTTATAGTGACTATTAAAAACATGCGTTCTGTAGACGGTCACTTATTAAGATTATTTCCGTGATCAATCAAAGTAACTTCTTTTCTATTACTAACAACTTTGCCTGTGTTAGCAGGGGGTCTTACCATGCTTTTGACAGATCGACATTTTAACACTT
>JF915508.1 Saccostrea sp. 2 MS-2011 isolate Sebatu_01 cytochrome oxidase subunit I (COI) gene, partial cds; mitochondrial
CTAATTCGATGAAGACTATTTAATCCGGGGGCTAAGTTTTTAGATCCTGTTTGTTATAATGCTGTAGTAACTATACACGCTTTAGTAATGATTTTCTTCTTTGTAATGCCCGTTATAATTGGAGGTTTTGGGAACTGGCTAGTCCCACTAATGCTAGAAGTTCCTGATATGCAGTTTCCTCGAGTTAACGCTTTTAGATTTTGGGTTTTGCCTGCATCTCTTTATTTTATGGGAATATCGGGATTTGTAGAAAATGGAGTTGGTGCTGGTTGAACTATTTACCCCCCATTGTCTACTTTTTCTTATCATGGAATGTGTATAGACTTAGCTATTTTAAGGCTTCACTTAGCTGGTCTTAGTTCAATTTTTAGTTCAATCAATTTCATAGTAACTATTAAAAACATGCGTTCTGTAGACGGTCACTTATTAAGGTTATTTCCGTGATCAATTAAAGTAACTTCTTTTCTATTACTAACAACTTTGCCTGTGTTAGCAGGGGGTCTTACCATGCTTTTGACAGATCGACATTTTAACACTT
>EU816083.1 Saccostrea cuccullata isolate CS8 cytochrome oxidase subunit I gene, partial cds; mitochondrial
CTAATTCGATGAAGACTATTTAATCCGGGGGCTAAGTTTTTAGATCCTGTTTGTTATAATGCTGTAGTAACTATACACGCTTTAGTAATGATTTTCTTCTTTGTAATGCCCGTTATAATTGGAGGTTTTGGGAACTGGCTAGTCCCACTAATGCTAGAAGTTCCTGATATGCAGTTTCCTCGAGTTAACGCTTTTAGGTTTTGGGTTTTGCCTGCATCTCTTTATTTTATGGGAATATCGGGATTTGTAGAAAATGGAGTTGGTGCTGGTTGAACTATTTACCCCCCATTGTCTACTTTTTCTTATCATGGAATGTGTATAGACTTAGCTATTTTAAGGCTTCACTTAGCTGGTCTTAGTTCAATTTTTAGTTCAATCAATTTCATAGTAACTATTAAAAACATGCGTTCTGTAGACGGTCACTTATTAAGGTTATTTCCGTGATCAATTAAAGTAACTTCTTTTCTATTATTAACAACTTTGCCTGTGTTAGCAGGGGGTCTTACCATGCTTTTGACAGATCGACATTTTAACACTT
>KU947197.1 Saccostrea cucullata complex sp. SC-2 cytochrome oxidase subunit I (COI) gene, partial cds; mitochondrial
CTAATTCGGTGAAGACTATTTAATCCGGGGGCTAAGTTTTTAGATCCTGTTTGTTATAATGCTGTAGTAACTATACACGCTTTAGTAATGATTTTCTTCTTTGTAATGCCCGTTATAATTGGAGGTTTTGGGAACTGGCTAGTCCCACTAATGCTAGAAGTTCCTGATATGCAGTTTCCTCGAGTTAACGCTTTTAGGTTTTGGGTTTTGCCTGCATCTCTTTATTTTATGGGAATATCGGGATTTGTAGAAAATGGAGTTGGTGCTGGTTGAACTATTTACCCCCCATTGTCCACTTTTTCTTATCATGGAATGTGTATAGACTTAGCTATTTTAAGGCTTCACTTAGCTGGTCTTAGTTCAATTTTTAGTTCAATCAATTTCATAGTAACTATTAAAAACATGCGTTCTGTAGACGGTCACTTATTAAGGTTATTTCCGTGATCAATTAAAGTAACTTCTTTTCTATTATTAACAACTTTGCCTGTGTTAGCAGGGGGTCTTACCATGCTTTTGACAGATCGACATTTTAACACTT
>EU816086.1 Saccostrea cuccullata isolate STH4 cytochrome oxidase subunit I gene, partial cds; mitochondrial
CTAATTCGATGAAGACTATTTAATCCGGGGGCTAAGTTTTTAGATCCTGTTTGTTATAATGCTGTAGTAACTATACACGCTTTAGTAATGATTTTCTTCTTTGTAATGCCCGTTATAATTGGAGGTTTTGGGAACTGGCTAGTCCCACTAATGCTAGAGGTTCCTGATATGCAGTTTCCTCGAGTTAACGCTTTTAGGTTTTGGGTTTTGCCTGCATCTCTTTATTTTATGGGAATATCGGGATTTGTAGAAAATGGAGTTGGTGCTGGTTGAACTATTTACCCCCCATTGTCTACTTTTTCTTATCATGGAATGTGTATAGACTTAGCTATTTTAAGGCTTCACTTAGCTGGTCTTAGTTCAATTTTTAGTTCAATCAATTTTATAGTAACTATTAAAAACATGCGTTCTGTAGACGGTCACTTATTAAGGTTATTTCCGTGGTCAATTAAAGTAACTTCTTTTCTATTACTAACAACTTTGCCTGTGTTAGCAGGGGGTCTTACCATGCTTTTGACAGATCGACATTTTAACACTT
>EU816080.1 Saccostrea cuccullata isolate HS5 cytochrome oxidase subunit I gene, partial cds; mitochondrial
CTAATTCGATGAAGACTATTTAATCCGGGGGCTAAGTTTTTAGATCCTGTTTGTTATAATGCTGTAGTAACTATACACGCTTTAGTAATGATTTTCTTCTTTGTAATGCCCGTTATAATTGGAGGTTTTGGGAACTGGCTAGTCCCACTAATGCTAGAGGTTCCTGATATGCAGTTTCCTCGAGTTAACGCTTTTAGGTTTTGGGTTTTGCCTGCATCTCTTTATTTTATGGGAATATCGGGATTTGTAGAAAATGGAGTTGGTGCTGGTTGAACTATTTACCCCCCATTGTCTACTTTTTCTTATCATGGAATGTGTATAGACTTAGCTATTTTAAGGCTTCACTTAGCTGGTCTTAGTTCAATTTTTAGTTCAATCAATTTTATAGTAACTATTAAAAACATGCGTTCTGTAGACGGTCACTTATTAAGGTTATTTCCGTGATCAATTAAAGTAACTTCTTTTCTATTACTAACAACTTTGCCTGTGTTAGCAGGGGGTCTTACCATGCTTTTGACAGATCGGCATTTTAACACTT
>EU816079.1 Saccostrea cuccullata isolate HS2 cytochrome oxidase subunit I gene, partial cds; mitochondrial
CTAATTCGATGAAGACTATTTAATCCGGGGGCTAAGTTTTTAGATCCTGTTTGTTATAATGCTGTAGTAACTATACACGCTTTAGTAATGATTTTCTTCTTTGTAATGCCCGTTATAATTGGAGGTTTTGGGAACTGGCTAGTCCCACTAATGCTAGAGGTTCCTGATATGCAGTTTCCTCGAGTTAACGCTTTTAGGTTTTGGGTTTTGCCTGCATCTCTTTATTTTATGGGAATATCGGGATTTGTAGAAAATGGAGTTGGTGCTGGTTGAACTATTTACCCCCCATTGTCTACTTTTTCTTATCATGGAATGTGTATAGACTTAGCTATTTTAAGGCTTCACTTAGCTGGTCTTAGTTCAATTTTTAGTTCAATCAATTTTATAGTAACTATTAAAAACATGCGTTCTGTAGACGGTCACTTATTAAGGTTATTTCCGTGATCAATTAAAGTAACTTCTTTTCTATTACTAACAACTTTGCCTGTGTTAGCAGGGGGTCTTACCATGCTTTTGACAGATCGACATTTTAACACTT
>KU947198.1 Saccostrea cucullata complex sp. SC-4 cytochrome oxidase subunit I (COI) gene, partial cds; mitochondrial
CTAATTCGATGAAGACTATTTAATCCGGGGGCTAAGTTTTTAGATCCTGTTTGTTATAATGCTGTAGTAACTATACACGCTTTAGTAATGATTTTCTTCTTTGTAATGCCCGTTATAATTGGAGGTTTTGGGAACTGGCTAGTTCCACTAATGCTAGAGGTTCCTGATATGCAGTTTCCTCGAGTTAACGCTTTTAGGTTTTGGGTTTTGCCTGCATCTCTTTATTTTATAGGAATATCGGGATTTGTAGAAAATGGAGTTGGTGCTGGCTGAACTATTTACCCCCCATTGTCTACTTTTTCTTATCATGGAATGTGTATAGACTTAGCTATTTTAAGGCTTCACTTAGCTGGTCTTAGTTCAATTTTTAGTTCAATCAATTTTATAGTAACTATTAAAAACATGCGTTCTGTAGACGGTCATTTATTAAGGTTATTTCCGTGATCAATTAAAGTAACTTCTTTTCTATTACTAACAACTTTGCCTGTGTTAGCAGGGGGTCTTACCATGCTTTTGACAGATCGACATTTTAACACTT
>EU816085.1 Saccostrea cuccullata isolate STH3 cytochrome oxidase subunit I gene, partial cds; mitochondrial
CTAATTCGATGAAGACTATTTAATCCGGGGGCTAAGTTTTTAGATCCTGTTTGTTATAATGCTGTAGTAACTATACACGCTTTAGTAATGATTTTCTTCTTTGTAATGCCCGTTATAATTGGAGGTTTTGGGAACTGGCTAGTCCCACTAATGCTAGAGGTTCCTGATATGCAGTTTCCTCGAGTTAACGCTTTTAGGTTTTGGGTTTTGCCTGCATCTCTTTATTTTATAGGAATATCGGGATTTGTAGAAAATGGAGTTGGTGCTGGCTGAACTATTTACCCCCCATTGTCTACTTTTTCTTATCATGGAATGTGTATAGATTTAGCTATTTTAAGGCTTCACTTAGCTGGTCTTAGTTCAATTTTTAGTTCAATCAATTTTATAGTAACTATTAAAAACATGCGTTCTGTAGACGGTCACTTATTAAGGTTATTTCCGTGATCAATTAAAGTAACTTCTTTTCTATTACTAACAACTTTGCCTGTGTTAGCAGGGGGTCTTACCATGCTTTTGACAGATCGACATTTTAACACTT
>EU816082.1 Saccostrea cuccullata isolate CS2 cytochrome oxidase subunit I gene, partial cds; mitochondrial
CTAATTCGATGAAGACTATTTAATCCGGGGGCTAAGTTTTTAGATCCTGTTTGTTATAATGCTGTAGTAACTATACACGCTTTAGTAATGATTTTCTTCTTTGTAATGCCCGTTATAATTGGAGGTTTTGGGAACTGGTTAGTCCCACTAATGCTAGAGGTTCCTGATATGCAGTTTCCTCGAGTTAACGCTTTTAGGTTTTGGGTTTTGCCTGCATCTCTTTATTTTATAGGAATATCGGGATTTGTAGAAAATGGAGTTGGTGCTGGCTGAACTATTTACCCCCCATTGTCTACTTTTTCTTATCATGGAATGTGTATAGACTTAGCTATTTTAAGGCTTCACTTAGCTGGTCTTAGTTCAATTTTTAGTTCAATCAATTTTATAGTAACTATTAAAAACATGCGTTCTGTAGACGGTCACTTATTAAGGTTATTTCCGTGATCAATTAAAGTAACTTCTTTTCTATTACTAACAACTTTGCCTGTGTTAGCAGGGGGTCTTACCATGCTTTTGACAGATCGACATTTTAACACTT
>EU816077.1 Saccostrea cuccullata isolate CS10 cytochrome oxidase subunit I gene, partial cds; mitochondrial
CTAATTCGATGAAGACTATTTAATCCGGGGGCTAAGTTTTTAGATCCTGTTTGTTATAATGCTGTAGTAACTATACACGCTTTAGTAATGATTTTCTTCTTTGTAATGCCCGTTATAATTGGAGGTTTTGGGAACTGGCTAGTTCCACTAATGCTAGAGGTTCCTGATATGCAGTTTCCTCGAGTTAACGCTTTTAGGTTTTGGGTTTTGCCTGCATCTCTTTATTTTATAGGAATATCGGGATTTGTAGAAAATGGAGTTGGTGCTGGCTGAACTATTTACCCCCCATTGTCTACTTTTTCTTATCATGGAATGTGTATAGACTTAGCTATTTTAAGGCTTCACTTAGCTGGTCTTAGTTCAATTTTTAGTTCAATCAATTTTATAGTAACTATTAAAAACATGCGTTCTGTAGACGGTCACTTATTAAGGTTATTTCCGTGATCAATTAAAGTAACTTCTTTTCTATTACTAACAACTTTGCCTGTGTTAGCAGGGGGTCTTACCATGCTTTTGACAGATCGACATTTTAACACTT
>HQ661031.1 Saccostrea sp. 2 JL-2011 isolate 41 cytochrome c oxidase subunit I (COI) gene, partial cds; mitochondrial
CTAATTCGATGAAGACTATTTAATCCGGGGGCTAAGTTTTTAGATCCTGTTTGTTATAATGCTGTAGTAACTATACACGCTTTAGTAATGATTTTCTTCTTTGTAATGCCCGTTATAATTGGAGGTTTTGGGAACTGGCTAGTCCCACTAATGCTAGAGGTTCCTGATATGCAGTTTCCTCGAGTTAACGCTTTTAGGTTTTGGGTTTTGCCTGCATCTCTTTATTTTATAGGAATATCGGGATTTGTAGAAAATGGAGTTGGTGCTGGCTGAACTATTTACCCCCCATTGTCTACTTTTTCTTATCATGGAATGTGTATAGACTTAGCTATTTTAAGGCTTCACTTAGCTGGTCTTAGTTCAATTTTTAGTTCAATCAATTTTATAGTAACTATTAAAAACATGCGTTCTGTAGACGGTCACTTATTAAGGTTATTTCCGTGATCAATTAAAGTAACTTCTTTTCTATTATTAACAACTTTGCCTGTGTTAGCAGGGGGTCTTACCATGCTTTTGACAGATCGACATTTTAACACTT
>KU947211.1 Saccostrea cucullata complex sp. XL-16 cytochrome oxidase subunit I (COI) gene, partial cds; mitochondrial
CTAATTCGATGAAGACTATTTAATCCGGGGGCTAAGTTTTTAGATCCTGTTTGTTATAATGCTGTAGTAACTATACACGCTTTAGTAATGATTTTCTTCTTTGTAATGCCCGTTATAATTGGAGGTTTTGGGAACTGGCTAGTCCCACTAATGCTAGAGGTTCCTGATATGCAGTTTCCTCGAGTTAACGCTTTTAGGTTTTGGGTTTTGCCTGCATCTCTTTATTTTATAGGAATATCGGGATTTGTAGAAAATGGAGTTGGTGCTGGCTGAACTATTTACCCCCCATTGTCTACTTTTTCTTATCATGGAATGTGTATAGACTTAGCTATTTTAAGGCTTCACTTAGCTGGTCTTAGTTCAATTTTTAGTTCAATCAATTTTATAGTAACTATTAAAAACATGCGTTCTGTAGACGGTCACTTATTAAGGTTATTTCCGTGATCAATTAAAGTAACTTCTTTTCTATTACTAACAACTTTGCCTGTGTTAGCAGGGGGTCTTACCATGCTTTTGACAGATCGACATTTTAACACTT
>JQ027303.1 Saccostrea sp. 6 STH-2012 voucher FIRM10008D-549 cytochrome oxidase subunit I (COI) gene, partial cds; mitochondrial
CTAATTCGATGAAGACTATTTAATCCGGGGGCTAAGTTTTTAGATCCTGTTTGTTATAATGCTGTAGTAACTATACACGCTTTAGTAATGATTTTCTTCTTTGTAATGCCCGTTATAATTGGAGGTTTTGGGAACTGGCTAGTCCCACTAATGCTAGAGGTTCCTGATATGCAGTTTCCTCGAGTTAACGCTTTTAGGTTTTGGGTTTTGCCTGCATCTCTTTATTTTATAGGAATATCGGGATTTGTAGAAAATGGAGTTGGTGCTGGCTGAACTATTTACCCCCCATTGTCTACTTTTTCTTATCATGGAATGTGTATAGACTTAGCTATTTTAAGGCTTCACTTAGCTGGTCTTAGTTCAATTTTTAGTTCAATCAATTTTATAGTAACTATTAAAAACATGCGTTCTGTAGACGGTCACTTATTAAGGTTATTTCCGTGATCAATTAAAGTAACTTCTTTTCTATTACTAACAACTTTGCCTGTGTTAGCAGGGGGTCTTACCATGCTTTTGACAGATCGACATTTTAACACTT
>JQ027304.1 Saccostrea sp. 6 STH-2012 voucher FIRM10008D-554 cytochrome oxidase subunit I (COI) gene, partial cds; mitochondrial
CTAATTCGATGAAGACTATTTAATCCGGGGGCTAAGTTTTTAGATCCTGTTTGTTATAATGCTGTAGTAACTATACACGCTTTAGTAATGATTTTCTTCTTTGTAATGCCCGTTATAATTGGAGGTTTTGGGAACTGGCTAGTCCCACTAATGCTAGAGGTTCCTGATATGCAGTTTCCTCGAGTTAACGCTTTTAGGTTTTGGGTTTTGCCTGCATCTCTTTATTTTATAGGAATATCGGGATTTGTAGAAAATGGAGTTGGTGCTGGCTGAACTATTTACCCCCCATTGTCTACTTTTTCTTATCATGGAATGTGTATAGACTTAGCTATTTTAAGGCTTCACTTAGCTGGTCTTAGTTCAATTTTTAGTTCAATCAATTTTATAGTAACTATTAAAAACATGCGTTCTGTAGACGGTCACTTATTAAGGTTATTTCCGTGATCAATTAAAGTAACTTCTTTTCTATTACTAACAACTTTGCCTGTGTTAGCAGGGGGTCTTACCATGCTTTTGACAGATCGACATTTTAACACTT
>JQ027305.1 Saccostrea sp. 6 STH-2012 voucher FIRM10008D-560 cytochrome oxidase subunit I (COI) gene, partial cds; mitochondrial
CTAATTCGATGAAGACTATTTAATCCGGGGGCTAAGTTTTTAGATCCTGTTTGTTATAATGCTGTAGTAACTATACACGCTTTAGTAATGATTTTCTTCTTTGTAATGCCCGTTATAATTGGAGGTTTTGGGAACTGGCTAGTCCCACTAATGCTAGAGGTTCCTGATATGCAGTTTCCTCGAGTTAACGCTTTTAGGTTTTGGGTTTTGCCTGCATCTCTTTATTTTATAGGAATATCGGGATTTGTAGAAAATGGAGTTGGTGCTGGCTGAACTATTTACCCCCCATTGTCTACTTTTTCTTATCATGGAATGTGTATAGACTTAGCTATTTTAAGGCTTCACTTAGCTGGTCTTAGTTCAATTTTTAGTTCAATCAATTTTATAGTAACTATTAAAAACATGCGTTCTGTAGACGGTCACTTATTAAGGTTATTTCCGTGATCAATTAAAGTAACTTCTTTTCTATTACTAACAACTTTGCCTGTGTTAGCAGGGGGTCTTACCATGCTTTTGACAGATCGACATTTTAACACTT
>EU816078.1 Saccostrea cuccullata isolate HS1 cytochrome oxidase subunit I gene, partial cds; mitochondrial
CTAATTCGATGAAGACTATTTAATCCGGGGGCTAAGTTTTTAGATCCTGTTTGTTATAATGCTGTAGTAACTATACACGCTTTAGTAATGATTTTCTTCTTTGTAATGCCCGTTATAATTGGAGGTTTTGGGAACTGGCTAGTCCCACTAATGCTAGAGGTTCCTGATATGCAGTTTCCTCGAGTTAACGCTTTTAGGTTTTGGGTTTTGCCTGCATCTCTTTATTTTATAGGAATATCGGGATTTGTAGAAAATGGAGTTGGTGCTGGCTGAACTATTTACCCCCCATTGTCTACTTTTTCTTATCATGGAATGTGTATAGACTTAGCTATTTTAAGGCTTCACTTAGCTGGTCTTAGTTCAATTTTTAGTTCAATCAATTTTATAGTAACTATTAAAAACATGCGTTCTGTAGACGGTCACTTATTAAGGTTATTTCCGTGATCAATTAAAGTAACTTCTTTTCTATTACTAACAACTTTGCCTGTGTTAGCAGGGGGTCTTACCATGCTTTTGACAGATCGACATTTTAACACTT
>KU947199.1 Saccostrea cucullata complex sp. SC-7 cytochrome oxidase subunit I (COI) gene, partial cds; mitochondrial
CTAATTCGATGAAGACTATTTAATCCGGGGGCTAAGTTTTTAGATCCTGTTTGTTATAATGCTGTAGTAACTATACACGCTTTAGTAATGATTTTCTTCTTTGTAATGCCCGTTATAATTGGAGGTTTTGGGAACTGGCTAGTCCCACTAATGCTAGAGGTTCCTGATATGCAGTTTCCTCGAGTTAACGCTTTTAGGTTTTGGGTTTTGCCTGCATCTCTTTATTTTATAGGAATATCGGGATTTGTAGAAAATGGAGTTGGTGCTGGCTGAACTATTTACCCCCCATTGTCTACTTTTTCTTATCATGGAATGTGTATAGACTTAGCTATTTTAAGGCTTCACTTAGCTGGTCTTAGTTCAATTTTTAGTTCAATCAATTTTATAGTAACTATTAAAAACATGCGTTCTGTAGACGGTCACTTATTAAGGTTATTTCCGTGATCAATTAAAGTAACTTCTTTTCTATTACTAACAACTTTGCCTGTGTTAGCAGGGGGTCTTACCATGCTTTTGACAGATCGACATTTTAACACTT
>KU947201.1 Saccostrea cucullata complex sp. DS-8 cytochrome oxidase subunit I (COI) gene, partial cds; mitochondrial
CTAATTCGATGAAGACTATTTAATCCGGGGGCTAAGTTTTTAGATCCTGTTTGTTATAATGCTGTAGTAACTATACACGCTTTAGTAATGATTTTCTTCTTTGTAATGCCCGTTATAATTGGAGGTTTTGGGAACTGGCTAGTCCCACTAATGCTAGAGGTTCCTGATATGCAGTTTCCTCGAGTTAACGCTTTTAGGTTTTGGGTTTTGCCTGCATCTCTTTATTTTATAGGAATATCGGGATTTGTAGAAAATGGAGTTGGTGCTGGCTGAACTATTTACCCCCCATTGTCTACTTTTTCTTATCATGGAATGTGTATAGACTTAGCTATTTTAAGGCTTCACTTAGCTGGTCTTAGTTCAATTTTTAGTTCAATCAATTTTATAGTAACTATTAAAAACATGCGTTCTGTAGACGGTCACTTATTAAGGTTATTTCCGTGATCAATTAAAGTAACTTCTTTTCTATTACTAACAACTTTGCCTGTGTTAGCAGGGGGTCTTACCATGCTTTTGACAGATCGACATTTTAACACTT
>KU947202.1 Saccostrea cucullata complex sp. LJ-1 cytochrome oxidase subunit I (COI) gene, partial cds; mitochondrial
CTAATTCGATGAAGACTATTTAATCCGGGGGCTAAGTTTTTAGATCCTGTTTGTTATAATGCTGTAGTAACTATACACGCTTTAGTAATGATTTTCTTCTTTGTAATGCCCGTTATAATTGGAGGTTTTGGGAACTGGCTAGTCCCACTAATGCTAGAGGTTCCTGATATGCAGTTTCCTCGAGTTAACGCTTTTAGGTTTTGGGTTTTGCCTGCATCTCTTTATTTTATAGGAATATCGGGATTTGTAGAAAATGGAGTTGGTGCTGGCTGAACTATTTACCCCCCATTGTCTACTTTTTCTTATCATGGAATGTGTATAGACTTAGCTATTTTAAGGCTTCACTTAGCTGGTCTTAGTTCAATTTTTAGTTCAATCAATTTTATAGTAACTATTAAAAACATGCGTTCTGTAGACGGTCACTTATTAAGGTTATTTCCGTGATCAATTAAAGTAACTTCTTTTCTATTACTAACAACTTTGCCTGTGTTAGCAGGGGGTCTTACCATGCTTTTGACAGATCGACATTTTAACACTT
>KU947204.1 Saccostrea cucullata complex sp. LJ-8 cytochrome oxidase subunit I (COI) gene, partial cds; mitochondrial
CTAATTCGATGAAGACTATTTAATCCGGGGGCTAAGTTTTTAGATCCTGTTTGTTATAATGCTGTAGTAACTATACACGCTTTAGTAATGATTTTCTTCTTTGTAATGCCCGTTATAATTGGAGGTTTTGGGAACTGGCTAGTCCCACTAATGCTAGAGGTTCCTGATATGCAGTTTCCTCGAGTTAACGCTTTTAGGTTTTGGGTTTTGCCTGCATCTCTTTATTTTATAGGAATATCGGGATTTGTAGAAAATGGAGTTGGTGCTGGCTGAACTATTTACCCCCCATTGTCTACTTTTTCTTATCATGGAATGTGTATAGACTTAGCTATTTTAAGGCTTCACTTAGCTGGTCTTAGTTCAATTTTTAGTTCAATCAATTTTATAGTAACTATTAAAAACATGCGTTCTGTAGACGGTCACTTATTAAGGTTATTTCCGTGATCAATTAAAGTAACTTCTTTTCTATTACTAACAACTTTGCCTGTGTTAGCAGGGGGTCTTACCATGCTTTTGACAGATCGACATTTTAACACTT
>KU947205.1 Saccostrea cucullata complex sp. LJ-11 cytochrome oxidase subunit I (COI) gene, partial cds; mitochondrial
CTAATTCGATGAAGACTATTTAATCCGGGGGCTAAGTTTTTAGATCCTGTTTGTTATAATGCTGTAGTAACTATACACGCTTTAGTAATGATTTTCTTCTTTGTAATGCCCGTTATAATTGGAGGTTTTGGGAACTGGCTAGTCCCACTAATGCTAGAGGTTCCTGATATGCAGTTTCCTCGAGTTAACGCTTTTAGGTTTTGGGTTTTGCCTGCATCTCTTTATTTTATAGGAATATCGGGATTTGTAGAAAATGGAGTTGGTGCTGGCTGAACTATTTACCCCCCATTGTCTACTTTTTCTTATCATGGAATGTGTATAGACTTAGCTATTTTAAGGCTTCACTTAGCTGGTCTTAGTTCAATTTTTAGTTCAATCAATTTTATAGTAACTATTAAAAACATGCGTTCTGTAGACGGTCACTTATTAAGGTTATTTCCGTGATCAATTAAAGTAACTTCTTTTCTATTACTAACAACTTTGCCTGTGTTAGCAGGGGGTCTTACCATGCTTTTGACAGATCGACATTTTAACACTT
>KU947208.1 Saccostrea cucullata complex sp. LJ-15 cytochrome oxidase subunit I (COI) gene, partial cds; mitochondrial
CTAATTCGATGAAGACTATTTAATCCGGGGGCTAAGTTTTTAGATCCTGTTTGTTATAATGCTGTAGTAACTATACACGCTTTAGTAATGATTTTCTTCTTTGTAATGCCCGTTATAATTGGAGGTTTTGGGAACTGGCTAGTCCCACTAATGCTAGAGGTTCCTGATATGCAGTTTCCTCGAGTTAACGCTTTTAGGTTTTGGGTTTTGCCTGCATCTCTTTATTTTATAGGAATATCGGGATTTGTAGAAAATGGAGTTGGTGCTGGCTGAACTATTTACCCCCCATTGTCTACTTTTTCTTATCATGGAATGTGTATAGACTTAGCTATTTTAAGGCTTCACTTAGCTGGTCTTAGTTCAATTTTTAGTTCAATCAATTTTATAGTAACTATTAAAAACATGCGTTCTGTAGACGGTCACTTATTAAGGTTATTTCCGTGATCAATTAAAGTAACTTCTTTTCTATTACTAACAACTTTGCCTGTGTTAGCAGGGGGTCTTACCATGCTTTTGACAGATCGACATTTTAACACTT
>KU947209.1 Saccostrea cucullata complex sp. XL-5 cytochrome oxidase subunit I (COI) gene, partial cds; mitochondrial
CTAATTCGATGAAGACTATTTAATCCGGGGGCTAAGTTTTTAGATCCTGTTTGTTATAATGCTGTAGTAACTATACACGCTTTAGTAATGATTTTCTTCTTTGTAATGCCCGTTATAATTGGAGGTTTTGGGAACTGGCTAGTCCCACTAATGCTAGAGGTTCCTGATATGCAGTTTCCTCGAGTTAACGCTTTTAGGTTTTGGGTTTTGCCTGCATCTCTTTATTTTATAGGAATATCGGGATTTGTAGAAAATGGAGTTGGTGCTGGCTGAACTATTTACCCCCCATTGTCTACTTTTTCTTATCATGGAATGTGTATAGACTTAGCTATTTTAAGGCTTCACTTAGCTGGTCTTAGTTCAATTTTTAGTTCAATCAATTTTATAGTAACTATTAAAAACATGCGTTCTGTAGACGGTCACTTATTAAGGTTATTTCCGTGATCAATTAAAGTAACTTCTTTTCTATTACTAACAACTTTGCCTGTGTTAGCAGGGGGTCTTACCATGCTTTTGACAGATCGACATTTTAACACTT
>KU947210.1 Saccostrea cucullata complex sp. XL-6 cytochrome oxidase subunit I (COI) gene, partial cds; mitochondrial
CTAATTCGATGAAGACTATTTAATCCGGGGGCTAAGTTTTTAGATCCTGTTTGTTATAATGCTGTAGTAACTATACACGCTTTAGTAATGATTTTCTTCTTTGTAATGCCCGTTATAATTGGAGGTTTTGGGAACTGGCTAGTCCCACTAATGCTAGAGGTTCCTGATATGCAGTTTCCTCGAGTTAACGCTTTTAGGTTTTGGGTTTTGCCTGCATCTCTTTATTTTATAGGAATATCGGGATTTGTAGAAAATGGAGTTGGTGCTGGCTGAACTATTTACCCCCCATTGTCTACTTTTTCTTATCATGGAATGTGTATAGACTTAGCTATTTTAAGGCTTCACTTAGCTGGTCTTAGTTCAATTTTTAGTTCAATCAATTTTATAGTAACTATTAAAAACATGCGTTCTGTAGACGGTCACTTATTAAGGTTATTTCCGTGATCAATTAAAGTAACTTCTTTTCTATTACTAACAACTTTGCCTGTGTTAGCAGGGGGTCTTACCATGCTTTTGACAGATCGACATTTTAACACTT
>KU947212.1 Saccostrea cucullata complex sp. YM-2 cytochrome oxidase subunit I (COI) gene, partial cds; mitochondrial
CTAATTCGATGAAGACTATTTAATCCGGGGGCTAAGTTTTTAGATCCTGTTTGTTATAATGCTGTAGTAACTATACACGCTTTAGTAATGATTTTCTTCTTTGTAATGCCCGTTATAATTGGAGGTTTTGGGAACTGGCTAGTCCCACTAATGCTAGAGGTTCCTGATATGCAGTTTCCTCGAGTTAACGCTTTTAGGTTTTGGGTTTTGCCTGCATCTCTTTATTTTATAGGAATATCGGGATTTGTAGAAAATGGAGTTGGTGCTGGCTGAACTATTTACCCCCCATTGTCTACTTTTTCTTATCATGGAATGTGTATAGACTTAGCTATTTTAAGGCTTCACTTAGCTGGTCTTAGTTCAATTTTTAGTTCAATCAATTTTATAGTAACTATTAAAAACATGCGTTCTGTAGACGGTCACTTATTAAGGTTATTTCCGTGATCAATTAAAGTAACTTCTTTTCTATTACTAACAACTTTGCCTGTGTTAGCAGGGGGTCTTACCATGCTTTTGACAGATCGACATTTTAACACTT
>AY038077.1 Crassostrea belcheri cytochrome oxidase subunit I (COI) gene, partial cds; mitochondrial gene for mitochondrial product
CTTATTCGTTGAAGGTTGTATAACCCAGGAGCTAAGTTTTTAGATCCTGTTACTTATAACGCAGTTGTAACTAGTCATGCATTAGTTATGATTTTTTTCTTTGTTATGCCAGTGATAATTGGCGGGTTCGGTAATTGACTTATTCCTCTAATGCTTCAAGTTGCGCATATGCAATTTCCTCGACTTAATGCATTTAGGTTCTGAGTATTACCGGGATCGCTTTATCTTATACTTATATCTAATCTTGTAGAAAATGGGGTGGGGGCAGGATGAACAATCTACCCTTCTCTATCAACTTACTCCTATCACGGGGTTTGCATGGATCTTGCAATTTTGAGACTACATCTGGCGGGTATTAGTTCTATTTTCAGATCAATTAACTTCATAGTAACCATACTGAATATGCGATCTGTAGGGGGCCACCTGTTAGCACTATTCCCATGGTCTATTAAAGTTACTTCATTTCTGCTTTTAACCACTCTTCCAGTTTTAGCTGGGGGCCTTACGATGCTTTTAACTGACCCGCATTTTAATACAT
>AY038078.1 Crassostrea iredalei cytochrome oxidase subunit I (COI) gene, partial cds; mitochondrial gene for mitochondrial product
CTTATTCGCTGAAGGCTGTATAACCCGGGGGCTAAGTTCTTAGATCCTGTGACATATAATGCAGTAGTAACAAGCCACGCATTAGTTATGATTTTCTTCTTTGTTATACCAGTTATAATTGGGGGATTTGGTAATTGATTAATTCCATTAATACTTCAAGTTGCAGATATGCAGTTTCCTCGCTTAAATGCATTTAGATTTTGGGTTTTACCAGGCTCACTTTATCTTATACTTATGTCTAATCTTGTAGAAAATGGGGTTGGGGCTGGATGAACTATTTACCCGCCGCTATCAACTTACTCTTATCATGGCGTTTGTATAGATCTTGCTATTTTAAGGCTGCATTTGGCCGGTATTAGCTCTATTTTTAGATCAATTAACTTTATAGTGACTATTAGAAATATGCGGTCTGTTGGCGGGCATTTACTAGCATTATTCCCCTGGTCTATTAAGGTCACATCATTTTTACTTTTAACCACTCTTCCAGTATTGGCAGGGGGCCTTACTATACTTCTTACTGATCGTCATTTTAATACGT
>LC005438.1 Crassostrea ariakensis mitochondrial gene for cytochrome c oxidase subunit I, partial cds, isolate: O91
CTTATTCGTTGAAGTTTGTATACCCCAGGGGCTAAGTTTTTAGACCCTGTAACCTATAACGCAGTTGTAACCAGACATGCATTAGTTATAATCTTTTTTTTTGTTATACCGGTAATAATCGGGGGGTTTGGAAATTGGCTTATCCCATTAATGCTTCAAGTAGCAGATATGCAGTTTCCTCGGTTAAATGCATTTAGATTCTGGGTTTTGCCAGGCTCACTTTATCTTATGCTTATGTCTAATCTTGTAGAAAGTGGGGTCGGGGCAGGATGAACAATTTACCCTCCTTTATCAACTTACTCTTATCATGGGGTCTGCATAGACCTTGCAATTCTAAGCCTTCATTTAGCTGGAATTAGGTCTATTTTTAGGTCAATTAATTTCATAGTAACTATTAGAAATATGCGATCTGTCGGTGGGCATTTGTTGGCGCTATTTCCATGGTCTATCAAAGTCACATCATTTTTACTTTTAACAACCCTTCCGGTACTAGCTGGAGGTCTTACCATGCTTTTGACTGACCGGCATTTTAACACGT
>LC005436.1 Crassostrea gigas mitochondrial gene for cytochrome c oxidase subunit I, partial cds, isolate: O1
CTTATTCGTTGGAGACTTTATAACCCTGGAGCTAAGTTTTTAGACCCCGTGACTTATAATGCAGTTGTAACTAGGCATGCGTTGGTTATGATTTTTTTCTTTGTTATACCTGTAATAATTGGGGGGTTTGGTAACTGGCTTATCCCTTTGATGCTTCTAGTAGCAGACATGCAATTTCCTCGATTAAATGCATTTAGATTTTGAGTTTTGCCAGGGTCTCTTTATCTTATGCTTATGTCTAACATTGTAGAAAACGGAGTTGGGGCAGGGTGAACAATTTACCCTCCTTTATCAACTTACTCTTATCATGGAGTTTGTATAGACCTTGCAATTCTAAGCCTTCACCTTGCTGGTATTAGCTCTATTTTCAGGTCAATTAATTTCATAGTAACGATTAGAAATATGCGATCTGTTGGGGGCCATTTACTAGCACTATTCCCTTGATCTATTAAGGTTACTTCATTCTTGCTTTTGACTACTCTCCCAGTGTTAGCTGGAGGTCTTACTATACTTTTGACTGATCGTCATTTTAATACCT
>LC005439.1 Crassostrea hongkongensis mitochondrial gene for cytochrome c oxidase subunit I, partial cds, isolate: Cnt1
CTTATTCGTTGAAGATTATATAATCCTGGAGCTAAGTTTTTAGACCCTGTAACCTATAATGCAGTCGTAACTAGTCATGCATTGGTTATAATTTTTTTCTTTGTTATGCCAGTAATAATCGGGGGATTTGGTAACTGGCTTATTCCATTAATGCTTCAAGTAGCAGACATACAGTTTCCTCGATTAAATGCATTTAGATTTTGGGTTCTACCAGGGTCACTTTATCTTATGCTTATATCTAATCTTGTGGAAAGTGGAGTTGGGGCAGGATGGACAATCTATCCACCCTTATCCACTTACTCCTATCATGGAGTCTGTATAGATCTTGCAATTTTAAGCCTGCATTTAGCTGGTATTAGATCTATTTTTAGGTCAATTAATTTTATAGTAACTATTAGAAACATACGATCTGTTGGGGGCCATTTGTTAGCGCTATTTCCATGATCTATTAAGGTTACGTCATTCTTGCTTTTGACTACTCTTCCAGTATTGGCGGGGGGTCTTACTATGCTTTTGACTGATCGACATTTTAATACAT
>LC005437.1 Crassostrea nippona mitochondrial gene for cytochrome c oxidase subunit I, partial cds, isolate: O13
CTTATTCGTTGAAGATTGTATAATCCAGGAGCCAAATTTTTAGATCCTGTGACCTATAATGCAGTCGTAACTAGACATGCATTGGTCATAATTTTTTTCTTTGTTATGCCGGTAATAATCGGCGGATTTGGTAATTGACTTATTCCGTTAATACTTCAAGTAGCGGATATGCAATTTCCTCGATTAAATGCATTTAGATTTTGAGTTTTGCCAGGTTCACTTTATCTTATACTTATATCTAATCTTGTAGAGAGTGGAGTTGGAGCGGGATGGACAATTTATCCTCCTTTGTCAACTTACTCCTACCATGGAGTTTGTATAGATCTTGCAATTTTAAGCCTACATTTGGCTGGTATTAGGTCTATTTTTAGGTCAATTAATTTTATAGTGACTATTAGAAATATGCGATCTGTTGGCGGTCATTTGCTGGCTCTGTTTCCTTGATCAATTAAAGTTACATCATTTTTACTTTTGACTACTCTTCCGGTATTGGCTGGAGGTCTTACTATACTTCTAACTGATCGGCATTTTAACACAT
>KP455054.1 Crassostrea columbiensis isolate 11_21 cytochrome oxidase subunit I (COI) gene, partial cds; mitochondrial
CTCATTCGATGAARAWWGWACAACCCCGGGGCTAAGTTTTTAGACCCTGTGGTTTATAATGCTGTTGTAACTAGACATGCTCTGGTAATAATTTTCTTTTTTGTCATGCCTGTTATGATTGGAGGGTTTGGTAATTGACTAATCCCCCTTATGTTGGAAGTGGCGGATATACAGTTTCCTCGGCTTAATGCGTTTAGATTTTGGGTTTTACCAGGATCATTGCTTTTTATGTTAATGTCTAATATAGTAGAAAGAGGTGTTGGATCGGGATGGACTATCTACCCTCCTTTATCCACATTTGCTTACCACGGTTCTTGTATGGACTTGGCCATTTTAAGGCTGCATTTAGCTGGTATTAGGTCTATTTTTAGGTCTATTAACTTTATGGTTACAATTAGAAATATGCGTTCAGTAGGAGGGCATATGTTGGCCTTGTTTCCCTGGTCAATCAAGGTTACGTCGTTTTTACTGTTAACGACMTTACCAGTTTTAGCAGGTGGCCTTACTATGCTTCTCACTGACCGACATTTCAATACTT
>KP455055.1 Crassostrea columbiensis isolate 11_15 cytochrome oxidase subunit I (COI) gene, partial cds; mitochondrial
CTCATTCGATGAAGATTGTACAACCCCGGGGCTAAGTTTTTAGACCCTGTGGTTTATAATGCTGTTGTAACTAGACATGCTCTGGTAATAATTTTCTTTTTTGTCATGCCTGTTATAATTGGAGGGTTTGGTAATTGACTAGTCCCCCTTATGTTGGAAGTGGCGGATATACAGTTTCCTCGGCTTAATGCGTTTAGATTTTGGGTTTTACCAGGATCATTGCTTTTTATGTTAATGTCTAATATAGTAGAAAGAGGTGTTGGATCGGGATGGACTATCTACCCTCCTTTATCCACATTTGCTTACCACGGTTCTTGTATGGACTTGGCCATTTTAAGGCTGCATTTAGCTGGTATTAGGTCTATTTTTAGGTCTATTAACTTTATGGTTACAATTAGAAATATGCGTTCAGTAGGAGGGCATATGTTGGCCTTGTTTCCCTGGTCAATCAAGGTTACSTCGTTTTTACTGTTAACGACATTACCAGTTTTAGCAGGTGGCCTTACTATGCTTCTCACTGACCGACATTTCAATACTT
>KP455052.1 Crassostrea columbiensis isolate 13_09 cytochrome oxidase subunit I (COI) gene, partial cds; mitochondrial
CTCATTCGATGAAGATTGTACAACCCCGGGGCTAAGTTTTTAGACCCTGTGGTTTATAATGCTGTTGTAACTAGACATGCTCTGGTAATAATTTTCTTTTTTGTCATGCCTGTTATGATTGGAGGGTTTGGTAATTGACTAATCCCCCTTATGTTGGAAGTGGCGGATATACAGTTTCCTCGGCTTAATGCGTTTAGATTTTGGGTTTTACCAGGATCATTGCTTTTTATGTTAATGTCTAATATAGTAGAAAGAGGTGTTGGATCGGGATGGACTATCTACCCTCCTTTATCCACATTTGCTTACCACGGTTCTTGTATGGACTTGGCCATTTTAAGGCTGCATTTAGCTGGTATTAGGTCTATTTTTAGGTCTATTAACTTTATGGTTACAATTAGAAATATGCGTTCAGTAGGAGGGCATATGTTGGCCTTGTTTCCCTGGTCAATCAAGGTTACGTCGTTTTTACTGTTAACGACATTACCAGTTTTAGCAGGTGGCCTTACTATGCTTCTCACTGACCGACATTTCAATACTT
>KP455051.1 Crassostrea columbiensis isolate 13_12 cytochrome oxidase subunit I (COI) gene, partial cds; mitochondrial
CTCATTCGATGAAGATTGTACAACCCCGGGGCTAAGTTTTTAGACCCTGTGGTTTATAATGCTGTTGTAACTAGACATGCTCTGGTAATAATTTTCTTTTTTGTCATGCCTGTTATAATTGGAGGGTTTGGTAATTGACTAATCCCCCTTATGTTGGAAGTGGCGGATATACAGTTTCCTCGGCTTAATGCGTTTAGATTTTGGGTTTTACCAGGATCATTGCTTTTTATGTTAATGTCTAATATAGTAGAAAGAGGTGTTGGATCGGGATGGACTATCTACCCTCCTTTATCCACATTTGCTTACCACGGTTCTTGTATGGACTTGGCCATTTTAAGGCTGCATTTAGCTGGTATTAGGTCTATTTTTAGGTCTATTAACTTTATGGTTACAATTAGAAATATGCGTTCAGTAGGAGGGCATATGTTGGCCTTGTTTCCCTGGTCAATCAAGGTTACGTCGTTTTTACTTTTAACGACATTACCAGTTTTAGCAGGTGGCCTTACTATGCTTCTCACTGACCGACATTTCAATACTT
>KP455017.1 Crassostrea columbiensis isolate Contig8_Case11 cytochrome oxidase subunit I (COI) gene, partial cds; mitochondrial
CTCATTCGATGAAGATTGTACAACCCCGGGGCTAAGTTTTTAGACCCTGTGGTTTATAATGCTGTTGTAACTAGACATGCTCTGGTAATAATTTTCTTTTTTGTCATGCCTGTTATAATTGGAGGGTTTGGTAATTGACTAATCCCCCTTATGTTGGAAGTGGCGGATATACAGTTTCCTCGGCTTAATGCGTTTAGATTTTGGGTTTTACCAGGATCATTGCTTTTTATGTTAATGTCTAATATAGTAGAAAGAGGTGTTGGATCGGGATGGACTATCTACCCTCCTTTATCCACATTTGCTTACCACGGTTCTTGTATGGACTTGGCCATTTTAAGGCTGCATTTAGCTGGTATTAGGTCTATTTTTAGGTCTATTAACTTTATGGTTACAATTAGAAATATGCGTTCAGTAGGAGGGCATATGTTGGCCTTGTTTCCCTGGTCAATCAAGGTTACGTCGTTTTTACTGTTAACGACATTACCAGTTTTAGCAGGTGGCCTTACTATGCTTCTCACTGACCGACATTTCAATACTT
>KP455023.1 Crassostrea virginica isolate 23_1305 cytochrome oxidase subunit I (COI) gene, partial cds; mitochondrial
CTTATTCGCTGAAGTCTTTATACTCCTGGCGCTAAATTTTTAGAGCCTGTTGTGTATAACGCTGTGGTTACAAGCCACGCGTTAGTAATGATTTTCTTCTTTGTTATGCCAGTGATAATTGGTGGGTTTGGTAATTGGCTTATTCCGCTTATACTTGAAGTGGCAGACATGCAGTTCCCTCGATTAAATGCTTTTAGATTCTGAGTATTGCCAGGGTCATTGCTATTAATATTAATGTCAAATATGTCTGAAAGAGGAGTTGGGTCAGGATGAACCATTTACCCTCCGCTGTCAACTTTTTCTTACCATGGCGTTTGCATGGATTTTGCCATTTTAAGGCTACACTTAGCAGGTATTAGGTCTATTTTCAGGTCTATTAATTTTATAGTAACCATCAGAAACATGCGATCTGTTGGGGGTCACATATTAGCACTTTTCCCTTGGTCAATTAAAGTGACATCGTTCCTGCTGCTTACCACACTACCTGTTCTAGCTGGCGGACTTACTATGCTCCTTACTGATCGACATTTCAATACAT
>KP455024.1 Crassostrea virginica isolate 23_1304 cytochrome oxidase subunit I (COI) gene, partial cds; mitochondrial
CTTATTCGCTGAAGTCTTTATACTCCTGGCGCTAAATTTTTAGAGCCTGTTGTGTATAACGCTGTGGTTACAAGACACGCGTTAGTAATGATTTTCTTCTTTGTTATGCCAGTGATAATTGGTGGGTTTGGTAATTGGCTTATTCCGCTTATACTTGAAGTGGCAGACATGCAGTTCCCTCGATTAAATGCTTTTAGATTCTGAGTATTGCCAGGGTCATTGCTATTAATATTAATGTCAAATATGTCTGAAAGAGGAGTTGGGTCAGGATGAACCATTTACCCTCCGCTGTCAACTTTTTCTTACCATGGCGTTTGCATGGATTTTGCCATTTTAAGGCTACACTTAGCAGGTATTAGGTCTATTTTCAGGTCTATTAATTTTATAGTAACCATCAGAAACATGCGATCTGTTGGGGGTCACATATTAGCACTTTTCCCTTGGTCAATTAAAGTGACTTCGTTCCTGCTGCTTACCACACTACCTGTTCTAGCTGGCGGACTTACTATGCTCCTTACTGATCGACATTTCAATACAT
>KP455015.1 Crassostrea virginica isolate Contig6_Case22_23 cytochrome oxidase subunit I (COI) gene, partial cds; mitochondrial
CTTATTCGCTGAAGTCTTTATACTCCTGGCGCTAAATTTTTAGAGCCTGTTGTGTATAACGCTGTGGTTACAAGCCACGCGTTAGTAATGATTTTCTTCTTTGTTATGCCAGTGATAATTGGTGGGTTTGGTAATTGGCTTATTCCGCTTATACTTGAAGTGGCAGACATGCAGTTCCCTCGATTAAATGCTTTTAGATTCTGAGTATTGCCAGGGTCATTGCTATTAATATTAATGTCAAATATGTCTGAAAGAGGAGTTGGGTCAGGATGAACCATTTACCCTCCGCTGTCAACTTTTTCTTACCATGGCGTTTGCATGGATTTTGCCATTTTAAGGCTACACTTAGCAGGTATTAGGTCTATTTTCAGGTCTATTAATTTTATAGTAACCATCAGAAACATGCGATCTGTTGGGGGTCACATATTAGCACTTTTCCCTTGGTCAATTAAAGTGACTTCGTTCCTGCTGCTTACCACACTACCTGTTCTAGCTGGCGGACTTACTATGCTCCTTACTGATCGACATTTCAATACAT
>KP455029.1 Crassostrea virginica isolate 22_1144 cytochrome oxidase subunit I (COI) gene, partial cds; mitochondrial
CTTATTCGCTGAAGTCTTTATACTCCTGGCGCTAAATTTTTAGAGCCTGTTGTGTATAACGCTGTGGTTACAAGACACGCGTTAGTAATGATTTTCTTCTTTGTTATGCCAGTGATAATTGGTGGGTTTGGTAATTGGCTTATTCCGCTTATACTTGAAGTGGCAGACATGCAGTTCCCTCGATTAAATGCTTTTAGATTCTGAGTATTGCCAGGGTCATTGCTATTAATATTAATGTCAAATATGTCTGAAAGAGGAGTTGGGTCAGGATGAACCATTTACCCTCCGCTGTCAACTTTTTCTTACCATGGCGTTTGCATGGATTTTGCCATTTTAAGGCTACACTTAGCAGGTATTAGGTCTATTTTCAGGTCTATTAATTTTATAGTAACCATCAGAAACATGCGATCTGTTGGGGGTCACATATTAGCACTTTTCCCTTGGTCAATTAAAGTGACTTCGTTCCTGCTGCTTACCACACTACCTGTTCTAGCTGGCGGACTTACTATGCTCCTTACTGATCGACATTTCAATACAT
>KP455050.1 Crassostrea rhizophorae isolate 14_20 cytochrome oxidase subunit I (COI) gene, partial cds; mitochondrial
CTTATTCGCTGAAGNCTTTATACTCCCGGGGCTAAGTTTTTAGAGCCTGTTGTTTATAACGCTGTGGTTACTAGTCATGCGTTAGTTATAATTTTCTTCTTCGTTATGCCAGTAATGATTGGAGGATTTGGGAATTGGCTCATTCCTCTTATGCTCGAAGTGGCAGATATGCAGTTTCCTCGACTAAATGCCTTTAGATTTTGAGTGCTACCGGGGTCGTTATTGCTCATGTTAATGTCTAACATATCTGAAAGAGGAGTGGGCTCAGGATGGACTATTTACCCTCCTTTGTCGACTTTCTCTTATCACGGGGTTTGTATGGACTTTGCGATTTTAAGGTTACATTTAGCAGGTATTAGGTCTATTTTCAGATCCATTAATTTCATAGTGACTATTAGGAATATGCGATCTGTCGGGGGCCACATACTAGCACTGTTTCCCTGATCAATTAAAGTGACATCATTCTTACTGCTTACTACATTGCCTGTGCTAGCTGGCGGGCTTACTATGCTTCTAACCGATCGGCACTTCAACACAT
>KP455025.1 Crassostrea rhizophorae isolate 23_1290 cytochrome oxidase subunit I (COI) gene, partial cds; mitochondrial
CTTATTCGCTGAAGTCTTTATACTCCCGGCGCTAAGTTTTTAGAGCCTGTTGTTTATAACGCTGTGGTTACTAGTCATGCGTTAGTTATAATTTTCTTCTTCGTTATGCCAGTAATGATTGGAGGATTTGGGAATTGGCTCATTCCTCTTATGCTCGAAGTGGCAGATATGCAGTTTCCTCGACTAAATGCCTTTAGATTTTGGGTGCTACCGGGGTCGTTATTGCTCATGTTAATGTCTAACATATCTGAAAGAGGAGTGGGCTCAGGATGGACTATTTACCCTCCTTTGTCGACTTTCTCTTATCACGGGGTTTGTATGGACTTTGCGATTTTAAGGTTACATTTAGCAGGTATTAGGTCTATTTTCAGATCCATTAATTTCATAGTGACTATTAGGAATATGCGATCTGTCGGGGGCCACATACTAGCACTGTTTCCCTGATCAATTAAAGTGACATCATTCTTACTGCTTACTACATTGCCTGTGCTAGCTGGCGGGCTTACTATGCTTCTAACCGATCGGCACTTCAACACAT
>KP455026.1 Crassostrea rhizophorae isolate 22_1169 cytochrome oxidase subunit I (COI) gene, partial cds; mitochondrial
CTTATTCGCTGAAGTCTTTATACTCCCGGCGCTAAGTTTTTAGAGCCTGTTGTTTATAACGCTGTGGTTACTAGTCATGCGTTAGTTATAATTTTCTTCTTCGTTATGCCAGTAATGATTGGAGGATTTGGGAATTGGCTCATTCCTCTTATGCTCGAAGTGGCAGATATGCAGTTTCCTCGACTAAATGCCTTTAGATTTTGAGTGCTACCGGGGTCGTTATTGCTCATGTTAATGTCTAACATATCTGAAAGAGGAGTGGGGTCAGGATGGACTATTTACCCTCCTTTGTCGACTTTCTCTTATCACGGGGTTTGTATGGACTTTGCGATTTTAAGGTTACATTTAGCAGGTATTAGGTCTATTTTCAGATCCATTAATTTCATAGTGACTATTAGGAATATGCGATCTGTCGGGGGCCACATACTAGCACTGTTTCCCTGATCAATTAAAGTGACATCATTCTTACTGCTTACTACATTGCCTGTGCTAGCTGGCGGGCTTACTATGCTTCTAACCGATCGGCACTTCAACACAT
>KP455028.1 Crassostrea rhizophorae isolate 22_1150 cytochrome oxidase subunit I (COI) gene, partial cds; mitochondrial
CTTATTCGCTGAAGTCTTTATACTCCCGGCGCTAAGTTTTTAGAGCCTGTTGTTTATAACGCTGTGGTTACTAGTCATGCGTTAGTTATAATTTTCTTCTTCGTTATGCCAGTAATGATTGGAGGATTTGGGAATTGGCTCATTCCTCTTATGCTCGAAGTGGCAGATATGCAGTTTCCTCGACTAAATGCCTTTAGATTTTGAGTGCTACCGGGGTCGTTATTGCTCATGTTAATGTCTAACATATCTGAAAGAGGAGTGGGCTCAGGATGGACTATTTACCCTCCTTTGTCAACTTTCTCTTATCACGGGGTTTGTATGGACTTTGCGATTTTAAGGTTACATTTAGCAGGTATTAGGTCTATTTTCAGATCCATTAATTTCATAGTGACTATTAGGAATATGCGATCTGTCGGGGGCCACATACTAGCACTGTTTCCCTGATCAATTAAAGTGACATCATTCTTACTGCTTACTACATTGCCTGTGCTAGCTGGCGGGCTTACTATGCTTCTAACCGATCGGCACTTCAACACAT
>KP455016.1 Crassostrea rhizophorae isolate Contig7_Case20_23_18_14_19_22 cytochrome oxidase subunit I (COI) gene, partial cds; mitochondrial
CTTATTCGCTGAAGTCTTTATACTCCCGGCGCTAAGTTTTTAGAGCCTGTTGTTTATAACGCTGTGGTTACTAGTCATGCGTTAGTTATAATTTTCTTCTTCGTTATGCCAGTAATGATTGGAGGATTTGGGAATTGGCTCATTCCTCTTATGCTCGAAGTGGCAGATATGCAGTTTCCTCGACTAAATGCCTTTAGATTTTGAGTGCTACCGGGGTCGTTATTGCTCATGTTAATGTCTAACATATCTGAAAGAGGAGTGGGCTCAGGATGGACTATTTACCCTCCTTTGTCGACTTTCTCTTATCACGGGGTTTGTATGGACTTTGCGATTTTAAGGTTACATTTAGCAGGTATTAGGTCTATTTTCAGATCCATTAATTTCATAGTGACTATTAGGAATATGCGATCTGTCGGGGGCCACATACTAGCACTGTTTCCCTGATCAATTAAAGTGACATCATTCTTACTGCTTACTACATTGCCTGTGCTAGCTGGCGGGCTTACTATGCTTCTAACCGATCGGCACTTCAACACAT
