# Supplementary material for: Comparative De Novo transcriptome analysis of the Australian black-lip and Sydney rock oysters reveals expansion of repetitive elements in Saccostrea genomes
Source: PLoS One. 2018 Oct 25;13(10):e0206417. doi: 10.1371/journal.pone.0206417 (PMC6201952; doi:10.1371/journal.pone.0206417)
Supplement: S1 Table — (XLSX) [file pone.0206417.s003.xlsx]

## Sheet: Sheet1
S1 Table. Samples taken for gene expression analysis
	S. lineage J	S. glomerata
Embryo	Fertilised eggs	Fertilised eggs
	3 hpf	3 hpf
Larvae	6hpf	6hpf
	9hpf
	18hpf	18hpf
	24hpf	24hpf
	30hpf	30hpf
	48hpf	48hpf
	54hpf
	72hpf	72hpf
	4dpf	4dpf
	5dpf	5dpf
	6dpf	6dpf
	7dpf	7dpf
	8dpf	8dpf
	9dpf	9dpf
	10dpf	10dpf
	11dpf	11dpf
	12dpf	12dpf
	13dpf	13dpf
	14dpf	14dpf
	15dpf	15dpf
	16dpf	16dpf
	17dpf	17dpf
	18dpf	18dpf
	19dfpf	19dfpf
	20dpf	20dpf
	21dpf	21dpf (pre settlement cue)
	22dpf	21dpf (1 hour post induction)
	23dpf	21dpf (4 hours post induction)
	24dpf (pre settlement cue)	22dpf (21 hours post induction)
	24dpf (1 hour post induction)	7 days post induction spat
	25dpf (unsettled swimming larvae)
	26dpf (unsettled swimming larvae)
	26dpf (settled spat)
	9 days post induction spat
Adult	Adult 1 mantle	Adult 1 mantle
	Adult 1 gill	Adult 1 gill
	Adult 1 labial palp	Adult 1 labial palp
	Adult 1 adductor muscle	Adult 1 gonad (immature female)
	Adult 1 gonad (gravid female)	Adult 2 mantle
	Adult 2 mantle	Adult 2 gill
	Adult 2 gill	Adult 2 labial palp
	Adult 2 labial palp	Adult 2 adductor muscle
	Adult 2 adductor muscle	Adult 2 gonad (unripe, unknown gender)
	Adult 2 gonad (spent male)
	Adult 2 heart
	Adult 3 mantle
	Adult 3 gill
	Adult 3 labial palp
	Adult 3 adductor muscle
	Adult 3 gonad (unripe, unknown gender)
	Adult 3 heart
	Adult 3 viscera
*hpf = hours post fertilisation, dpf = days post fertilisation
